# Supplementary material for: Non-targeted N-glycome profiling reveals multiple layers of organ-specific diversity in mice
Source: Nat Commun. 2024 Nov 9;15:9725. doi: 10.1038/s41467-024-54134-z (PMC11550822; doi:10.1038/s41467-024-54134-z)
Supplement: Supplementary file 4 — Supplementary Data 1 [file 41467_2024_54134_MOESM4_ESM.xml]

<?xml version="1.0" encoding="utf-8" standalone="yes"?>
<parameters>
	<version>1.0</version>
	<PeakParameters>
		<!-- Lower values for PeakBackgroundRatio and PeptideMinBackgroundRatio 
		     will allow lower abundance ions to be deisotoped, 
		     but will increase the processing time -->
		<PeakBackgroundRatio>3</PeakBackgroundRatio>
		<SignalToNoiseThreshold>4</SignalToNoiseThreshold>
		<!-- Allowed values: APEX, LORENTZIAN, QUADRATIC -->
		<PeakFitType>QUADRATIC</PeakFitType>
		<!-- Set to True to create the _peaks.txt file -->
		<WritePeaksToTextFile>False</WritePeaksToTextFile>
		<!-- Set to True if the instrument thresholds the data when saving to disk -->
		<IsDataThresholded>True</IsDataThresholded>
	</PeakParameters>
	<HornTransformParameters>
		<TagFormula />
		<AveragineFormula>C7.5 H14.17 N0.5 O6.5</AveragineFormula>
		<DeleteIntensityThreshold>1</DeleteIntensityThreshold>
		<!-- Maximum isotopic fit to allow, where fit is the difference between 
		     the observed isotopic envelope and the theoretical envelope; 
		     a fit of 0 means a perfect match -->
		<MaxFit>0.3</MaxFit>
		<MinIntensityForScore>10</MinIntensityForScore>
		<!-- Maximum charge state -->
		<MaxCharge>3</MaxCharge>
		<!-- Maximum deisotoped molecular weight -->
		<MaxMW>6000</MaxMW>
		<NumPeaksForShoulder>1</NumPeaksForShoulder>
		<O16O18Media>False</O16O18Media>
		<!-- See note for PeakBackgroundRatio above -->
		<PeptideMinBackgroundRatio>1</PeptideMinBackgroundRatio>
		<UseAbsolutePeptideIntensity>False</UseAbsolutePeptideIntensity>
		<AbsolutePeptideIntensity>0</AbsolutePeptideIntensity>
		<ThrashOrNot>True</ThrashOrNot>
		<!-- Set to True for samples where the majority of the true species are 1+, e.g. metabolomics -->
		<CheckAllPatternsAgainstChargeState1>False</CheckAllPatternsAgainstChargeState1>
		<CompleteFit>True</CompleteFit>
		<!-- Charge carrier mass; set to 1.00727649 for positive ion mode or -1.00727649 for negative ion mode -->
		<CCMass>1.00727649</CCMass>
		<!-- Allowed values: AREA, CHISQ, PEAK -->
		<IsotopeFitType>AREA</IsotopeFitType>
		<UseMercuryCaching>True</UseMercuryCaching>
		<!-- Set to True to sum all of the spectra in the file together prior to processing -->
		<SumSpectra>False</SumSpectra>
		<!-- Set to True to sum the specified number of scans (across the elution time range, centered on the scan of interest) -->
		<SumSpectraAcrossScanRange>True</SumSpectraAcrossScanRange>
		<!-- This means to sum across 3 LC scans (or IMS frames) -->
		<NumberOfScansToSumOver>3</NumberOfScansToSumOver>
		<!-- Set to True to sum the specified number of IMS scans within a frame (centered on the IMS scan of interest) -->
		<SumSpectraAcrossIms>False</SumSpectraAcrossIms>
		<!-- Not summing IMS scans -->
		<NumberOfImsScansToSumOver>1</NumberOfImsScansToSumOver>
		<IsActualMonoMZUsed>False</IsActualMonoMZUsed>
		<LeftFitStringencyFactor>1</LeftFitStringencyFactor>
		<RightFitStringencyFactor>1</RightFitStringencyFactor>
		<ReplaceRAPIDScoreWithHornFitScore>False</ReplaceRAPIDScoreWithHornFitScore>
		<!-- When 1, then the abundance of the most abundant peak in an isotopic envelope is reported.
		     When 2 or larger, then will sum the specified number of peaks from the isotopic envelope -->
		<NumPeaksUsedInAbundance>1</NumPeaksUsedInAbundance>
		<!-- Allowed values: ThrashV1, ThrashV2, Rapid -->
		<DeconvolutionType>ThrashV1</DeconvolutionType>
	</HornTransformParameters>
	<Miscellaneous>
		<!-- Set to True to process a limited LC scan range -->
		<UseScanRange>FALSE</UseScanRange>
		<MinScan>1000</MinScan>
		<MaxScan>15000</MaxScan>
		<!-- Set to True to process a limited m/z range -->
		<UseMZRange>FALSE</UseMZRange>
		<MinMZ>500</MinMZ>
		<MaxMZ>1500</MaxMZ>
		<ApplySavitzkyGolay>False</ApplySavitzkyGolay>
		<SGNumLeft>2</SGNumLeft>
		<SGNumRight>2</SGNumRight>
		<SGOrder>2</SGOrder>
		<!-- Set to True to add zeroes between data points far apart in m/z space -->
		<ZeroFillDiscontinousAreas>False</ZeroFillDiscontinousAreas>
		<NumZerosToFill>3</NumZerosToFill>
		<!-- Set to True to deisotope MS/MS spectra -->
		<ProcessMSMS>False</ProcessMSMS>
		<!-- Allowed values: Text, Sqlite -->
		<ExportFileType>TEXT</ExportFileType>
		<!-- Set to True to process MS1 spectra -->
		<Process_MS>True</Process_MS>
		<!-- Allowed values: standard, uimf_standard, uimf_saturation_repair -->
		<ScanBasedWorkflowType>standard</ScanBasedWorkflowType>
		<!-- Threshold to use when the workflow is uimf_saturation_repair -->
		<SaturationThreshold>90000</SaturationThreshold>
		<!-- Thresholds to prevent DeconTools from running indefinitely or from getting hung up
		     on a noisy scan or frame. MaxMinutesPerFrame only applies to IMS datasets -->
		<MaxMinutesPerScan>2</MaxMinutesPerScan>
		<MaxMinutesPerFrame>20</MaxMinutesPerFrame>
		<MaxHoursPerDataset>400</MaxHoursPerDataset>
	</Miscellaneous>
</parameters>
