# Supplementary material for: Non-targeted N-glycome profiling reveals multiple layers of organ-specific diversity in mice
Source: Nat Commun. 2024 Nov 9;15:9725. doi: 10.1038/s41467-024-54134-z (PMC11550822; doi:10.1038/s41467-024-54134-z)
Supplement: Supplementary file 7 — Supplementary Software [file 41467_2024_54134_MOESM7_ESM.zip]

Archive with 4 entries (4 files):
- NCOMMS-24-16706_MS2Oxoplot/mouseNglycome_brain_2.mgf
- NCOMMS-24-16706_MS2Oxoplot/mouseNglycome_brain_2_RepIntensities.csv
- NCOMMS-24-16706_MS2Oxoplot/MS2Oxoplot.pl
- NCOMMS-24-16706_MS2Oxoplot/README.txt
