# Supplementary material for: Non-targeted N-glycome profiling reveals multiple layers of organ-specific diversity in mice
Source: Nat Commun. 2024 Nov 9;15:9725. doi: 10.1038/s41467-024-54134-z (PMC11550822; doi:10.1038/s41467-024-54134-z)
Supplement: Supplementary file 7 — Supplementary Software [file 41467_2024_54134_MOESM7_ESM.zip › NCOMMS-24-16706_MS2Oxoplot/mouseNglycome_brain_2.mgf]

BEGIN IONS
TITLE=mouseNglycome_brain_2.2655.2655.2 File:"mouseNglycome_brain_2.raw", NativeID:"controllerType=0 controllerNumber=1 scan=2655"
RTINSECONDS=1151.498047
PEPMASS=741.283311255417 20990.041381835938
CHARGE=2+
126.5426331 1495.0620117188
147.7288971 1553.0145263672
204.0862579 3811.5187988281
228.3860931 24439.552734375
228.4171295 3072.59765625
311.6010132 1736.1182861328
531.5740356 1667.9893798828
617.2075195 2104.0986328125
END IONS
BEGIN IONS
TITLE=mouseNglycome_brain_2.2667.2667.2 File:"mouseNglycome_brain_2.raw", NativeID:"controllerType=0 controllerNumber=1 scan=2667"
RTINSECONDS=1156.304864
PEPMASS=895.338883355011 29595.4580078125
CHARGE=2+
138.3253326 1749.7445068359
204.0857544 2528.6774902344
228.3940582 29268.81640625
232.5382385 2058.6772460938
257.3558044 2049.0185546875
482.4160461 1915.6102294922
END IONS
BEGIN IONS
TITLE=mouseNglycome_brain_2.2694.2694.2 File:"mouseNglycome_brain_2.raw", NativeID:"controllerType=0 controllerNumber=1 scan=2694"
RTINSECONDS=1167.622388
PEPMASS=761.796963809604 20062.668334960938
CHARGE=2+
177.5957489 1711.9862060547
228.3776398 12599.0068359375
228.4095764 13976.625
312.099884 1897.0267333984
361.0896606 1930.5860595703
514.2753296 1767.9871826172
559.5482178 1900.4440917969
END IONS
BEGIN IONS
TITLE=mouseNglycome_brain_2.2698.2698.2 File:"mouseNglycome_brain_2.raw", NativeID:"controllerType=0 controllerNumber=1 scan=2698"
RTINSECONDS=1168.960358
PEPMASS=1017.39362982931 26888.171875
CHARGE=2+
101.8333969 1842.8035888672
138.0544586 2404.8520507813
154.8581848 1722.9715576172
204.0866852 2584.3254394531
228.394104 30616.45703125
258.7270508 1877.7238769531
563.4229126 1769.9951171875
651.3608398 2194.8088378906
1064.916992 1983.8239746094
1645.599731 2097.501953125
END IONS
BEGIN IONS
TITLE=mouseNglycome_brain_2.2700.2700.2 File:"mouseNglycome_brain_2.raw", NativeID:"controllerType=0 controllerNumber=1 scan=2700"
RTINSECONDS=1169.443358
PEPMASS=822.309731824675 17188.109619140625
CHARGE=2+
126.8141327 1715.6290283203
142.8153534 1630.4914550781
169.7936401 2066.1198730469
186.0761414 2062.734375
194.4921722 1796.3431396484
204.0866089 6244.2275390625
228.3677063 2301.7514648438
228.3938751 29844.681640625
316.2347412 1807.7314453125
END IONS
BEGIN IONS
TITLE=mouseNglycome_brain_2.2714.2714.2 File:"mouseNglycome_brain_2.raw", NativeID:"controllerType=0 controllerNumber=1 scan=2714"
RTINSECONDS=1175.135482
PEPMASS=772.787119796392 16499.144775390625
CHARGE=2+
114.2962952 1672.2521972656
116.5435104 1688.0753173828
136.4836731 1952.1435546875
178.6715851 1444.8746337891
204.0866699 3229.6142578125
228.3783264 22607.671875
228.4112091 19747.568359375
251.201828 1585.3728027344
292.111145 1819.9282226563
539.0689697 1758.5821533203
1341.513062 2705.1459960938
END IONS
BEGIN IONS
TITLE=mouseNglycome_brain_2.2715.2715.2 File:"mouseNglycome_brain_2.raw", NativeID:"controllerType=0 controllerNumber=1 scan=2715"
RTINSECONDS=1175.225417
PEPMASS=923.318674345391 26190.46826171875
CHARGE=2+
112.0506516 2425.9838867188
146.3272095 1853.2348632813
204.0863495 3323.7561035156
228.3941498 30013.447265625
415.4555664 1723.0412597656
END IONS
BEGIN IONS
TITLE=mouseNglycome_brain_2.2719.2719.2 File:"mouseNglycome_brain_2.raw", NativeID:"controllerType=0 controllerNumber=1 scan=2719"
RTINSECONDS=1176.563106
PEPMASS=784.324848743038 21740.892456054688
CHARGE=2+
109.7831802 1777.4353027344
149.0183105 1692.5335693359
151.9382477 1731.7818603516
180.8457642 1876.0289306641
182.4951477 1854.7393798828
204.0864563 9684.6201171875
224.1136627 1795.7805175781
228.3719788 4565.583984375
228.4036713 21879.734375
294.719574 2072.8776855469
731.2775879 2437.7233886719
783.7778931 4803.3662109375
784.2833862 4801.2182617188
1202.145142 1883.2548828125
END IONS
BEGIN IONS
TITLE=mouseNglycome_brain_2.2722.2722.2 File:"mouseNglycome_brain_2.raw", NativeID:"controllerType=0 controllerNumber=1 scan=2722"
RTINSECONDS=1177.466041
PEPMASS=895.338706243791 16604.4716796875
CHARGE=2+
137.5892792 2135.8935546875
138.0548096 2080.0798339844
149.4965515 2007.2626953125
170.1405792 1715.3034667969
198.0505371 1710.9982910156
204.086792 5172.7705078125
228.3942261 29747.828125
228.4194336 2273.8439941406
253.3052826 1748.1268310547
300.0531616 1798.8067626953
345.1844788 1641.9975585938
350.1495361 1876.7332763672
366.1388855 2503.2983398438
588.06427 1836.4498291016
607.1080322 1749.0432128906
END IONS
BEGIN IONS
TITLE=mouseNglycome_brain_2.2725.2725.2 File:"mouseNglycome_brain_2.raw", NativeID:"controllerType=0 controllerNumber=1 scan=2725"
RTINSECONDS=1178.370356
PEPMASS=760.789258635084 329482.623291000025
CHARGE=2+
113.1154251 1666.828125
138.0550079 2308.0869140625
204.0861664 11522.2236328125
228.3801117 21936.42578125
228.4129181 12692.3671875
374.6226501 1974.0614013672
406.674408 2204.1821289063
744.0761719 2472.6491699219
END IONS
BEGIN IONS
TITLE=mouseNglycome_brain_2.2726.2726.2 File:"mouseNglycome_brain_2.raw", NativeID:"controllerType=0 controllerNumber=1 scan=2726"
RTINSECONDS=1178.460231
PEPMASS=780.771528810694 18879.7626953125
CHARGE=2+
107.5501328 1902.2679443359
109.3692474 1602.9774169922
113.1626663 1692.5830078125
170.0266876 1842.3856201172
228.3855438 23659.806640625
228.4166412 2917.7905273438
248.6842041 1853.7763671875
347.435791 1714.1461181641
567.8605347 1914.7145996094
687.4315186 2175.3481445313
1228.504028 2132.537109375
1239.341064 2149.5708007813
END IONS
BEGIN IONS
TITLE=mouseNglycome_brain_2.2730.2730.2 File:"mouseNglycome_brain_2.raw", NativeID:"controllerType=0 controllerNumber=1 scan=2730"
RTINSECONDS=1179.795356
PEPMASS=777.792725392656 13628.17333984375
CHARGE=2+
112.8803558 1530.1409912109
169.8977051 1695.7932128906
187.4546967 1803.2032470703
204.0863647 2235.9479980469
228.3729248 5986.873046875
228.4051056 21042.970703125
290.3547668 1726.4158935547
531.4402466 1762.6551513672
889.5273438 2165.1335449219
942.7032471 1930.0572509766
END IONS
BEGIN IONS
TITLE=mouseNglycome_brain_2.2735.2735.2 File:"mouseNglycome_brain_2.raw", NativeID:"controllerType=0 controllerNumber=1 scan=2735"
RTINSECONDS=1181.580932
PEPMASS=976.364858643332 23957.196044921875
CHARGE=2+
138.0544891 1894.0703125
183.2927094 1658.3093261719
204.0870209 3964.5688476563
228.3999481 27099.98828125
342.3053284 1930.1752929688
396.8288574 1710.0810546875
947.5857544 1909.7169189453
1574.439941 2197.1484375
END IONS
BEGIN IONS
TITLE=mouseNglycome_brain_2.2739.2739.2 File:"mouseNglycome_brain_2.raw", NativeID:"controllerType=0 controllerNumber=1 scan=2739"
RTINSECONDS=1182.929853
PEPMASS=1084.849746996057 21460.83935546875
CHARGE=2+
106.9483719 1868.6779785156
112.0504532 3060.6440429688
204.0871887 2285.1423339844
228.3744965 6823.01953125
228.4073181 18055.236328125
298.4984741 1869.1198730469
1174.357422 1948.3172607422
END IONS
BEGIN IONS
TITLE=mouseNglycome_brain_2.2742.2742.2 File:"mouseNglycome_brain_2.raw", NativeID:"controllerType=0 controllerNumber=1 scan=2742"
RTINSECONDS=1183.833137
PEPMASS=934.308891085795 26805.496948242188
CHARGE=2+
112.050766 3123.4216308594
126.0546951 1960.8747558594
136.318573 1609.9114990234
204.0876007 5629.7817382813
228.3717346 6948.8857421875
228.4028473 37024.6015625
285.6376343 1636.5690917969
433.8160706 1940.9964599609
616.2380981 1775.4356689453
635.951355 1815.9207763672
638.4616089 1798.6248779297
1544.57605 2713.7116699219
END IONS
BEGIN IONS
TITLE=mouseNglycome_brain_2.2743.2743.2 File:"mouseNglycome_brain_2.raw", NativeID:"controllerType=0 controllerNumber=1 scan=2743"
RTINSECONDS=1183.923385
PEPMASS=915.853430072875 27529.7578125
CHARGE=2+
138.0552826 2808.3388671875
204.0875549 5143.4541015625
228.3938599 29985.955078125
366.1405945 2481.892578125
770.1271362 1883.8920898438
798.5988159 2078.4702148438
956.3901367 2028.1733398438
1576.656128 2349.5063476563
END IONS
BEGIN IONS
TITLE=mouseNglycome_brain_2.2748.2748.2 File:"mouseNglycome_brain_2.raw", NativeID:"controllerType=0 controllerNumber=1 scan=2748"
RTINSECONDS=1185.761538
PEPMASS=783.779461651334 102150.263915999996
CHARGE=2+
126.0548706 1711.4500732422
185.515564 1939.5477294922
204.0869904 4835.0439453125
228.370285 3593.3000488281
228.4008484 37092.88671875
783.7830811 5613.4731445313
784.28125 3799.7294921875
END IONS
BEGIN IONS
TITLE=mouseNglycome_brain_2.2749.2749.2 File:"mouseNglycome_brain_2.raw", NativeID:"controllerType=0 controllerNumber=1 scan=2749"
RTINSECONDS=1185.851438
PEPMASS=842.824238918387 21028.921630859375
CHARGE=2+
111.7028809 1566.0704345703
184.4036255 1740.3933105469
204.0871887 3414.123046875
228.3943787 29071.6875
454.7393494 1603.2530517578
985.8571777 1895.0050048828
END IONS
BEGIN IONS
TITLE=mouseNglycome_brain_2.2754.2754.2 File:"mouseNglycome_brain_2.raw", NativeID:"controllerType=0 controllerNumber=1 scan=2754"
RTINSECONDS=1187.623002
PEPMASS=772.780149946916 51120.28271484375
CHARGE=2+
138.0541687 2602.8659667969
204.0870819 5359.9282226563
228.3760529 14459.3251953125
228.4085236 23548.5703125
735.4005737 1930.1586914063
773.2781982 24845.00390625
1341.5 4910.3056640625
1342.471558 2230.8435058594
1373.795776 1789.7614746094
END IONS
BEGIN IONS
TITLE=mouseNglycome_brain_2.2755.2755.2 File:"mouseNglycome_brain_2.raw", NativeID:"controllerType=0 controllerNumber=1 scan=2755"
RTINSECONDS=1187.712893
PEPMASS=834.334329247201 34595.819580078125
CHARGE=2+
117.8455582 1852.7196044922
204.0858002 3750.2150878906
228.394165 28248.740234375
272.4126892 1971.5614013672
681.7793579 1907.6899414063
777.906189 1769.3167724609
END IONS
BEGIN IONS
TITLE=mouseNglycome_brain_2.2757.2757.2 File:"mouseNglycome_brain_2.raw", NativeID:"controllerType=0 controllerNumber=1 scan=2757"
RTINSECONDS=1188.181668
PEPMASS=761.796976762086 443863.108886700007
CHARGE=2+
100.975235 2159.8349609375
105.2412033 1678.3532714844
126.0548019 19284.1328125
138.0548248 19641.51171875
144.0654755 1986.7828369141
145.4933624 2058.3486328125
146.043335 1756.4753417969
153.2875671 1678.6137695313
168.0655212 7842.5092773438
186.0761261 13610.09765625
204.0864563 83413.6015625
205.0895386 4230.8999023438
206.1034088 2406.3825683594
224.1123047 11414.2451171875
228.3803864 17047.650390625
228.4129791 9678.7021484375
297.4423828 1859.6126708984
366.1374207 12688.77734375
427.1925049 7165.7626953125
569.218811 7616.701171875
589.2496948 2465.1059570313
632.1705933 1839.9383544922
731.2699585 5984.0014648438
893.3248901 3281.2102050781
1497.516602 2127.9487304688
END IONS
BEGIN IONS
TITLE=mouseNglycome_brain_2.2763.2763.2 File:"mouseNglycome_brain_2.raw", NativeID:"controllerType=0 controllerNumber=1 scan=2763"
RTINSECONDS=1190.385502
PEPMASS=822.309307489666 20959.891357421875
CHARGE=2+
152.9369659 1705.3026123047
175.277298 2098.7570800781
204.0863647 4185.1235351563
228.3995361 27448.83203125
595.2318115 1718.7362060547
970.4390259 1936.4603271484
1623.507446 2206.2485351563
END IONS
BEGIN IONS
TITLE=mouseNglycome_brain_2.2769.2769.2 File:"mouseNglycome_brain_2.raw", NativeID:"controllerType=0 controllerNumber=1 scan=2769"
RTINSECONDS=1192.590532
PEPMASS=1077.375867595965 22154.826171875
CHARGE=2+
112.0503693 5821.587890625
120.3971634 1865.181640625
132.1331329 1845.7615966797
150.5355682 2133.07421875
155.3634186 2050.4538574219
204.0870209 4123.259765625
228.3989868 28995.716796875
366.144104 2031.6717529297
403.6622009 1927.6015625
427.2578125 2154.9499511719
END IONS
BEGIN IONS
TITLE=mouseNglycome_brain_2.2772.2772.2 File:"mouseNglycome_brain_2.raw", NativeID:"controllerType=0 controllerNumber=1 scan=2772"
RTINSECONDS=1193.494781
PEPMASS=938.382018641661 20854.234497070313
CHARGE=2+
131.7765808 1760.4548339844
204.0866241 5031.7358398438
228.3865204 41827.49609375
228.4181671 5241.6987304688
286.5419922 1727.6292724609
288.8637085 1589.2280273438
473.2937927 2011.2020263672
717.4709473 1564.70703125
859.0856934 1932.1754150391
938.3370972 2271.5178222656
1251.398926 2085.4416503906
1507.908325 2366.1149902344
END IONS
BEGIN IONS
TITLE=mouseNglycome_brain_2.2773.2773.2 File:"mouseNglycome_brain_2.raw", NativeID:"controllerType=0 controllerNumber=1 scan=2773"
RTINSECONDS=1193.584728
PEPMASS=926.842435456092 22251.628173828125
CHARGE=2+
138.3358459 1671.3487548828
159.8096466 1785.6773681641
225.1674805 1865.9479980469
228.3779449 12697.6494140625
228.4107056 12148.166015625
229.414856 1752.7076416016
263.3977051 1774.7573242188
1259.360352 2478.6083984375
END IONS
BEGIN IONS
TITLE=mouseNglycome_brain_2.2777.2777.2 File:"mouseNglycome_brain_2.raw", NativeID:"controllerType=0 controllerNumber=1 scan=2777"
RTINSECONDS=1194.922728
PEPMASS=1219.39249306966 25739.83056640625
CHARGE=2+
163.9650269 1940.4359130859
197.8673096 2070.9663085938
228.380249 23619.966796875
228.4128571 14751.029296875
1977.056152 2791.0102539063
END IONS
BEGIN IONS
TITLE=mouseNglycome_brain_2.2778.2778.2 File:"mouseNglycome_brain_2.raw", NativeID:"controllerType=0 controllerNumber=1 scan=2778"
RTINSECONDS=1195.012608
PEPMASS=760.788683129186 355590.886840799998
CHARGE=2+
126.0547409 7027.759765625
128.5990448 1530.5625
135.1562958 1668.5476074219
138.0546722 7600.25
149.4481354 1809.5081787109
168.0656433 5094.3891601563
186.0754547 7801.9770507813
204.0862579 48616.26953125
224.1135864 4557.646484375
228.3713531 3709.349609375
228.4027863 23783.2734375
338.2241821 1761.0861816406
366.139801 4372.16796875
528.2017822 2108.6040039063
569.2180176 3640.2646484375
675.6009521 1615.5252685547
END IONS
BEGIN IONS
TITLE=mouseNglycome_brain_2.2783.2783.2 File:"mouseNglycome_brain_2.raw", NativeID:"controllerType=0 controllerNumber=1 scan=2783"
RTINSECONDS=1196.78471
PEPMASS=923.323389964421 20893.769653320313
CHARGE=2+
112.0502243 2958.865234375
114.8866882 1707.6864013672
210.9199066 1900.2161865234
228.3939972 46946.56640625
372.5478821 1889.3829345703
409.6003113 1711.1334228516
532.2614136 1958.521484375
583.1066895 2026.6989746094
END IONS
BEGIN IONS
TITLE=mouseNglycome_brain_2.2784.2784.2 File:"mouseNglycome_brain_2.raw", NativeID:"controllerType=0 controllerNumber=1 scan=2784"
RTINSECONDS=1196.87461
PEPMASS=988.388844698582 26251.302001953125
CHARGE=2+
157.8533325 1693.3380126953
204.0870514 2185.2524414063
228.3939819 31172.94921875
END IONS
BEGIN IONS
TITLE=mouseNglycome_brain_2.2786.2786.2 File:"mouseNglycome_brain_2.raw", NativeID:"controllerType=0 controllerNumber=1 scan=2786"
RTINSECONDS=1197.344311
PEPMASS=914.844128565988 418248.486816400022
CHARGE=2+
120.5593567 1932.8731689453
126.0547867 7234.5151367188
138.0547638 12745.513671875
152.3808136 1659.1452636719
168.0656891 9130.6943359375
186.0765076 5032.0043945313
204.0863037 45924.12890625
224.1132965 5636.2983398438
228.3942566 28926.619140625
366.1391296 15145.2080078125
427.1922607 4430.384765625
512.1923218 4174.8178710938
569.215271 3624.0224609375
589.5617065 2225.3654785156
893.3187256 3030.1704101563
1059.664307 1892.4652099609
1096.418213 1930.3310546875
END IONS
BEGIN IONS
TITLE=mouseNglycome_brain_2.2795.2795.2 File:"mouseNglycome_brain_2.raw", NativeID:"controllerType=0 controllerNumber=1 scan=2795"
RTINSECONDS=1200.864495
PEPMASS=934.827495427366 46568.523681640625
CHARGE=2+
135.6847076 1808.3843994141
204.0864258 3517.5368652344
228.388855 52183.34765625
228.419632 3520.0737304688
934.8291626 3327.93359375
1255.550659 1931.5634765625
END IONS
BEGIN IONS
TITLE=mouseNglycome_brain_2.2796.2796.2 File:"mouseNglycome_brain_2.raw", NativeID:"controllerType=0 controllerNumber=1 scan=2796"
RTINSECONDS=1200.954434
PEPMASS=1088.36638203859 28032.01416015625
CHARGE=2+
123.2497177 1761.4403076172
168.891098 1676.849609375
228.3616028 2016.0573730469
228.3864136 27151.34765625
453.5144043 1988.2900390625
780.3419189 2220.45703125
1733.05481 2166.4353027344
END IONS
BEGIN IONS
TITLE=mouseNglycome_brain_2.2800.2800.2 File:"mouseNglycome_brain_2.raw", NativeID:"controllerType=0 controllerNumber=1 scan=2800"
RTINSECONDS=1202.292476
PEPMASS=813.820365853786 25319.645751953125
CHARGE=2+
126.0553741 1967.7738037109
138.0550842 2625.654296875
168.0644989 1801.4343261719
186.0756683 2213.9929199219
204.0868073 10434.3447265625
228.3779297 23726.3125
228.4104919 20884.603515625
366.1385803 2335.3640136719
1082.081055 2306.443359375
END IONS
BEGIN IONS
TITLE=mouseNglycome_brain_2.2801.2801.3 File:"mouseNglycome_brain_2.raw", NativeID:"controllerType=0 controllerNumber=1 scan=2801"
RTINSECONDS=1202.382351
PEPMASS=976.865368118435 38857.56396484375
CHARGE=3+
147.4318848 1706.9649658203
147.4478149 1696.8145751953
172.3097992 1781.8909912109
203.8459015 1755.4216308594
204.0869598 6848.3588867188
228.4002838 28253.341796875
366.1412659 2098.646484375
450.0670471 2399.5578613281
495.5766907 1714.9288330078
633.6322021 2292.1567382813
675.4641724 2112.6948242188
1595.717529 2287.0219726563
END IONS
BEGIN IONS
TITLE=mouseNglycome_brain_2.2803.2803.2 File:"mouseNglycome_brain_2.raw", NativeID:"controllerType=0 controllerNumber=1 scan=2803"
RTINSECONDS=1202.852476
PEPMASS=1069.906106432532 35671.12939453125
CHARGE=2+
112.5962143 2112.5112304688
204.0879974 3820.3432617188
228.3727875 10831.5615234375
228.4045715 36825.00390625
290.0414429 1783.7250976563
366.1391602 4629.3129882813
834.5465088 1902.99609375
907.2138062 1741.2626953125
END IONS
BEGIN IONS
TITLE=mouseNglycome_brain_2.2804.2804.2 File:"mouseNglycome_brain_2.raw", NativeID:"controllerType=0 controllerNumber=1 scan=2804"
RTINSECONDS=1202.942379
PEPMASS=931.84689104652 892766.167480499949
CHARGE=2+
103.0759811 1891.5084228516
112.043129 1240.58203125
112.0503693 72022.8828125
118.1935349 1688.7150878906
186.0760803 3890.2553710938
204.0865479 12689.3427734375
228.3773346 22058.5390625
228.4095001 25463.201171875
233.6000061 1890.3203125
246.1654968 2218.96484375
276.1207275 1811.3872070313
310.3627014 1972.2840576172
324.0583191 57927.703125
325.0611267 6301.0703125
370.2669678 1759.3184814453
404.7087708 1821.4554443359
487.7110291 1929.1727294922
620.2506714 2094.5632324219
642.2556763 1728.9047851563
728.0582886 5559.4482421875
851.8621216 2335.9455566406
1112.547363 2136.4858398438
1172.603394 1975.5926513672
1885.001343 2232.9296875
END IONS
BEGIN IONS
TITLE=mouseNglycome_brain_2.2805.2805.2 File:"mouseNglycome_brain_2.raw", NativeID:"controllerType=0 controllerNumber=1 scan=2805"
RTINSECONDS=1203.035687
PEPMASS=976.364454610324 70782.218994140625
CHARGE=2+
127.3201065 1640.4588623047
204.0870056 7231.048828125
228.3939514 33653.3828125
274.2263794 1650.4093017578
295.897644 1629.7940673828
366.1379395 2643.7692871094
448.9704895 2159.3503417969
560.4016113 1640.935546875
652.0526123 5723.7880859375
END IONS
BEGIN IONS
TITLE=mouseNglycome_brain_2.2806.2806.3 File:"mouseNglycome_brain_2.raw", NativeID:"controllerType=0 controllerNumber=1 scan=2806"
RTINSECONDS=1203.125623
PEPMASS=639.745135318636 36395.810668945313
CHARGE=3+
204.0862579 9989.841796875
220.5750427 1696.3803710938
228.382843 42394.5859375
228.4152679 13578.7216796875
261.0498047 1713.0379638672
373.8165588 1800.3648681641
447.0398865 1811.0904541016
460.7697144 1701.8068847656
575.3943481 1739.5402832031
1641.849609 2076.6391601563
END IONS
BEGIN IONS
TITLE=mouseNglycome_brain_2.2807.2807.2 File:"mouseNglycome_brain_2.raw", NativeID:"controllerType=0 controllerNumber=1 scan=2807"
RTINSECONDS=1203.218618
PEPMASS=1238.902097628352 60394.109375
CHARGE=2+
112.0505524 2118.8386230469
162.0004425 1865.8084716797
228.2302094 2145.57421875
228.3778076 13139.259765625
228.4101715 12676.8291015625
384.0474854 2406.0144042969
883.7317505 1823.9947509766
2062.193848 2082.2006835938
END IONS
BEGIN IONS
TITLE=mouseNglycome_brain_2.2811.2811.2 File:"mouseNglycome_brain_2.raw", NativeID:"controllerType=0 controllerNumber=1 scan=2811"
RTINSECONDS=1204.55703
PEPMASS=821.817659230114 49334.96728515625
CHARGE=2+
147.6643066 1697.3406982422
168.0644073 2220.201171875
204.0859985 12390.5166015625
228.3940735 27776.904296875
270.0648804 1589.0823974609
285.0166016 1971.7670898438
366.1390381 2029.4716796875
382.3851013 1770.4797363281
673.8012695 2326.4228515625
918.6905518 1955.046875
1439.539062 2533.6086425781
1564.310547 1923.4859619141
1660.745361 2026.7476806641
END IONS
BEGIN IONS
TITLE=mouseNglycome_brain_2.2813.2813.2 File:"mouseNglycome_brain_2.raw", NativeID:"controllerType=0 controllerNumber=1 scan=2813"
RTINSECONDS=1205.039053
PEPMASS=915.851989746094 786051.506835900014
CHARGE=2+
126.0547333 42362.14453125
126.0666733 2681.076171875
134.1401978 1850.9395751953
138.0546722 51710.046875
144.0653687 5189.9833984375
168.0652161 40703.984375
168.0818481 3060.4621582031
169.0684509 2421.6403808594
186.0758514 31715.6875
187.0800629 2122.1811523438
204.0669708 3275.0844726563
204.086319 213812.90625
205.0891724 11035.6064453125
206.1016998 6288.330078125
224.1124573 24758.578125
228.3943329 31143.4296875
366.1391602 61701.5703125
367.1417542 6119.216796875
427.1922607 13348.171875
512.1957397 13539.59375
528.1884155 5069.0698242188
569.2203369 10779.5546875
589.2400513 6108.1958007813
731.2738037 7877.1513671875
781.6990356 2129.244140625
792.3254395 2299.12109375
893.3231812 11097.3125
1096.416626 2002.9191894531
END IONS
BEGIN IONS
TITLE=mouseNglycome_brain_2.2818.2818.2 File:"mouseNglycome_brain_2.raw", NativeID:"controllerType=0 controllerNumber=1 scan=2818"
RTINSECONDS=1206.809384
PEPMASS=842.823710899465 42351.060180664063
CHARGE=2+
110.7850266 1843.5411376953
119.2312546 1557.0189208984
126.0547791 3385.7392578125
138.0547333 2032.6818847656
204.0856476 11323.306640625
208.881012 2094.2861328125
228.3940887 42359.61328125
255.4683838 1807.9653320313
274.6694946 1735.8608398438
366.1396179 2246.1892089844
885.8146973 1824.4509277344
END IONS
BEGIN IONS
TITLE=mouseNglycome_brain_2.2819.2819.2 File:"mouseNglycome_brain_2.raw", NativeID:"controllerType=0 controllerNumber=1 scan=2819"
RTINSECONDS=1206.899279
PEPMASS=863.334853126387 12474.163818359375
CHARGE=2+
100.665947 1728.0491943359
126.0555344 1990.7404785156
138.0546112 1933.6207275391
168.0670013 1943.1721191406
204.0860443 8699.474609375
228.3941803 27813.1484375
327.0110168 1638.3508300781
423.0249329 2013.8977050781
END IONS
BEGIN IONS
TITLE=mouseNglycome_brain_2.2824.2824.2 File:"mouseNglycome_brain_2.raw", NativeID:"controllerType=0 controllerNumber=1 scan=2824"
RTINSECONDS=1208.67122
PEPMASS=1017.39290500517 31319.583984375
CHARGE=2+
138.0548553 3690.9299316406
186.0761414 2651.9870605469
204.0869141 7059.4184570313
228.3798981 24553.51171875
228.4126129 15694.2265625
366.13797 3535.9572753906
372.1881409 1800.5355224609
END IONS
BEGIN IONS
TITLE=mouseNglycome_brain_2.2825.2825.2 File:"mouseNglycome_brain_2.raw", NativeID:"controllerType=0 controllerNumber=1 scan=2825"
RTINSECONDS=1208.761154
PEPMASS=834.335483988418 43777.427978515625
CHARGE=2+
120.6726379 1450.7293701172
192.5372314 1670.0954589844
204.0865173 5287.494140625
228.3941803 29720.392578125
477.1064148 1708.6160888672
490.9080505 1620.2309570313
698.9465332 2010.841796875
1551.22168 2291.2377929688
END IONS
BEGIN IONS
TITLE=mouseNglycome_brain_2.2827.2827.2 File:"mouseNglycome_brain_2.raw", NativeID:"controllerType=0 controllerNumber=1 scan=2827"
RTINSECONDS=1209.230349
PEPMASS=996.88130931044 24292.1435546875
CHARGE=2+
112.0513229 1753.8481445313
114.2195816 1582.3767089844
138.0545807 3815.7985839844
168.0654144 3159.1118164063
186.0762787 1826.3239746094
192.8278961 1677.4836425781
204.0870209 6815.9912109375
228.3678589 4459.08984375
228.3941193 61834.77734375
366.1395569 7386.1171875
1070.091919 2008.9212646484
END IONS
BEGIN IONS
TITLE=mouseNglycome_brain_2.2828.2828.3 File:"mouseNglycome_brain_2.raw", NativeID:"controllerType=0 controllerNumber=1 scan=2828"
RTINSECONDS=1209.320254
PEPMASS=1253.119975309234 37413.158325195313
CHARGE=3+
133.7252808 1722.6333007813
155.5570526 1715.9282226563
177.6640015 1729.3724365234
182.2526398 2065.2473144531
228.3939514 67775.6640625
443.7323303 1855.1805419922
501.1484985 2182.0390625
846.9433594 3643.341796875
2255.462646 2098.2512207031
END IONS
BEGIN IONS
TITLE=mouseNglycome_brain_2.2829.2829.2 File:"mouseNglycome_brain_2.raw", NativeID:"controllerType=0 controllerNumber=1 scan=2829"
RTINSECONDS=1209.413599
PEPMASS=1231.4368245599 30664.908447265625
CHARGE=2+
112.0502014 3085.9150390625
133.1716461 1781.5021972656
148.4412842 1894.3671875
187.8657074 1905.2517089844
204.0869446 3645.6689453125
228.3824158 28187.607421875
228.4144135 10095.8046875
246.893631 2065.5249023438
366.1385803 2943.744140625
1466.83374 2256.4321289063
END IONS
BEGIN IONS
TITLE=mouseNglycome_brain_2.2830.2830.2 File:"mouseNglycome_brain_2.raw", NativeID:"controllerType=0 controllerNumber=1 scan=2830"
RTINSECONDS=1209.503475
PEPMASS=761.798522949219 126216.5791016
CHARGE=2+
101.3422165 1892.1500244141
126.0544128 7976.3989257813
138.0550079 4009.5349121094
146.0173492 1700.0445556641
157.6702881 1455.0521240234
168.0660858 3125.720703125
184.5416107 1832.0904541016
186.0770721 3630.0556640625
204.0865021 28374.447265625
204.1083374 3101.6479492188
224.1104584 2089.46484375
228.3709412 1816.3184814453
228.4013824 25287.1328125
268.4162598 1669.0314941406
283.9469604 1660.0900878906
366.1390381 3338.0280761719
536.5949097 1728.3657226563
799.0723877 1753.0435791016
985.6052856 1910.3562011719
1458.317871 1987.6228027344
END IONS
BEGIN IONS
TITLE=mouseNglycome_brain_2.2834.2834.2 File:"mouseNglycome_brain_2.raw", NativeID:"controllerType=0 controllerNumber=1 scan=2834"
RTINSECONDS=1210.909682
PEPMASS=967.876362885546 40021.43505859375
CHARGE=2+
138.0552673 2505.4016113281
168.0657806 2271.1782226563
203.0484314 1916.2072753906
204.0866699 4787.810546875
228.3806305 29860.423828125
228.4129791 16364.3359375
366.1378479 2154.1547851563
410.1912231 1925.451171875
442.9583435 2014.0915527344
1184.759521 1772.6010742188
END IONS
BEGIN IONS
TITLE=mouseNglycome_brain_2.2835.2835.2 File:"mouseNglycome_brain_2.raw", NativeID:"controllerType=0 controllerNumber=1 scan=2835"
RTINSECONDS=1210.999557
PEPMASS=983.837417868644 18021.126220703125
CHARGE=2+
112.0507126 5889.0434570313
140.0716553 1855.8450927734
204.0866547 4044.6787109375
217.9590607 1834.3654785156
228.3829193 22352.736328125
228.4155884 4540.1235351563
238.0840149 1676.7473144531
463.7879944 1715.8662109375
539.0365601 1648.7630615234
566.2991333 1950.0460205078
765.0241699 1908.1439208984
1237.270264 1899.5147705078
1282.229858 1838.5635986328
1779.80835 1795.6688232422
END IONS
BEGIN IONS
TITLE=mouseNglycome_brain_2.2837.2837.2 File:"mouseNglycome_brain_2.raw", NativeID:"controllerType=0 controllerNumber=1 scan=2837"
RTINSECONDS=1211.469778
PEPMASS=741.283967737375 16231.050048828125
CHARGE=2+
104.5276566 1769.4493408203
107.7114105 1814.416015625
126.0555496 2555.5219726563
138.0546722 2510.234375
141.5558777 1816.7615966797
186.0754242 1962.5167236328
204.0865784 11783.275390625
205.09021 2180.6179199219
221.369278 1878.3377685547
228.3738556 6623.5454101563
228.4063721 18556.544921875
338.6480103 2146.4514160156
640.7867432 2097.22265625
1449.47644 2254.5231933594
END IONS
BEGIN IONS
TITLE=mouseNglycome_brain_2.2840.2840.2 File:"mouseNglycome_brain_2.raw", NativeID:"controllerType=0 controllerNumber=1 scan=2840"
RTINSECONDS=1212.386752
PEPMASS=844.839557478085 29581.85009765625
CHARGE=2+
103.3437195 1548.2384033203
107.9490509 1843.8514404297
111.7995987 1709.0144042969
115.0503235 1728.2600097656
121.3228912 1618.1625976563
126.0550995 3143.4658203125
136.4865875 1914.3952636719
138.0549011 2604.0478515625
162.1931305 1494.6391601563
168.0657654 2502.814453125
195.816864 1624.4467773438
204.0863037 15122.1298828125
224.1108398 1895.3646240234
228.3937836 29385.7109375
258.3007507 1868.2668457031
366.1395569 2492.1254882813
427.1962891 1870.3830566406
844.2963867 5992.876953125
844.7967529 6249.7529296875
996.6420288 2246.5014648438
END IONS
BEGIN IONS
TITLE=mouseNglycome_brain_2.2842.2842.2 File:"mouseNglycome_brain_2.raw", NativeID:"controllerType=0 controllerNumber=1 scan=2842"
RTINSECONDS=1212.857051
PEPMASS=833.301796187956 41149.353393554688
CHARGE=2+
126.0547028 3110.7653808594
138.0544891 3169.51171875
186.0755615 3019.5363769531
187.6349182 1672.7800292969
204.0861969 12556.57421875
228.3879547 49157.39453125
308.0391235 1632.2476806641
328.5965271 1898.4057617188
355.0714722 2141.8442382813
366.2160034 1840.32421875
594.5631104 2031.9039306641
771.9573364 2035.4189453125
1247.82019 2023.6737060547
1300.467773 4995.58984375
1462.501953 8671.376953125
1463.51062 3122.7553710938
1536.707397 2051.7255859375
END IONS
BEGIN IONS
TITLE=mouseNglycome_brain_2.2843.2843.2 File:"mouseNglycome_brain_2.raw", NativeID:"controllerType=0 controllerNumber=1 scan=2843"
RTINSECONDS=1212.946982
PEPMASS=1080.897171336775 26455.0244140625
CHARGE=2+
105.6651611 1708.6390380859
107.9976273 1725.5759277344
128.3302307 1979.3548583984
138.05513 2977.0546875
148.8349152 1745.1571044922
156.7213287 1688.8480224609
168.0657349 2726.810546875
184.4717255 1788.6961669922
202.8108673 1859.4558105469
204.0863037 4773.8740234375
228.3731384 5477.6127929688
228.4052277 21941.671875
263.5267029 1722.7996826172
347.3977661 1742.2777099609
353.9848328 1780.9338378906
366.1429138 2538.3103027344
1649.585693 2832.6879882813
END IONS
BEGIN IONS
TITLE=mouseNglycome_brain_2.2845.2845.2 File:"mouseNglycome_brain_2.raw", NativeID:"controllerType=0 controllerNumber=1 scan=2845"
RTINSECONDS=1213.416694
PEPMASS=1125.851592536883 22111.6044921875
CHARGE=2+
142.5629578 1975.9034423828
186.0765686 2725.7082519531
204.0867615 7958.556640625
204.2443237 1785.1558837891
228.3680267 2249.3359375
228.394104 32272.474609375
284.8274231 1755.3276367188
389.2159729 1819.3874511719
392.7718506 1769.1092529297
1011.559448 2045.9069824219
END IONS
BEGIN IONS
TITLE=mouseNglycome_brain_2.2848.2848.2 File:"mouseNglycome_brain_2.raw", NativeID:"controllerType=0 controllerNumber=1 scan=2848"
RTINSECONDS=1214.319684
PEPMASS=841.284342116254 20013.05712890625
CHARGE=2+
102.3295364 1504.1546630859
108.2614212 1639.6959228516
108.5784607 1601.0004882813
204.0868073 5458.1381835938
218.2219086 1657.7889404297
228.3939514 28948.8828125
357.4442749 1858.1285400391
729.7487183 2336.7333984375
841.2810059 18589.583984375
841.784668 9831.5859375
1043.994995 2120.2260742188
1478.494141 2409.7756347656
END IONS
BEGIN IONS
TITLE=mouseNglycome_brain_2.2850.2850.2 File:"mouseNglycome_brain_2.raw", NativeID:"controllerType=0 controllerNumber=1 scan=2850"
RTINSECONDS=1214.788996
PEPMASS=1092.44337502183 26994.525634765625
CHARGE=2+
109.4428024 1804.9876708984
134.1837616 2085.8874511719
140.1669922 1929.4547119141
143.4648285 1687.8557128906
154.3151398 2137.4660644531
228.3942261 55835.90625
277.4613342 1774.3195800781
734.895752 2123.9504394531
871.9492798 2216.4326171875
1092.402832 5208.8520507813
1092.891724 2481.2856445313
END IONS
BEGIN IONS
TITLE=mouseNglycome_brain_2.2851.2851.2 File:"mouseNglycome_brain_2.raw", NativeID:"controllerType=0 controllerNumber=1 scan=2851"
RTINSECONDS=1214.878925
PEPMASS=1077.385129703074 30568.62939453125
CHARGE=2+
112.0504837 2967.4943847656
119.3811493 1845.6678466797
157.1916199 1871.7979736328
168.0642548 2214.2690429688
204.0860901 10068.1162109375
226.7992859 1862.646484375
228.3821259 32308.294921875
228.4143829 12724.857421875
313.8113403 1990.2807617188
324.0552063 1905.7290039063
366.1383362 6999.2509765625
512.2003784 3971.3984375
END IONS
BEGIN IONS
TITLE=mouseNglycome_brain_2.2852.2852.2 File:"mouseNglycome_brain_2.raw", NativeID:"controllerType=0 controllerNumber=1 scan=2852"
RTINSECONDS=1214.972277
PEPMASS=885.869347142445 16460.618408203125
CHARGE=2+
138.0551605 2398.8830566406
148.5031433 1999.4686279297
194.6245728 1685.5025634766
204.0862122 10617.111328125
228.3764191 22299.451171875
228.4088135 31800.044921875
318.5564575 1773.1737060547
654.0194092 2106.5756835938
699.9787598 1898.6932373047
885.3218994 6893.7534179688
885.8243408 6691.443359375
886.3048706 2185.5451660156
1668.028564 2006.3131103516
END IONS
BEGIN IONS
TITLE=mouseNglycome_brain_2.2853.2853.2 File:"mouseNglycome_brain_2.raw", NativeID:"controllerType=0 controllerNumber=1 scan=2853"
RTINSECONDS=1215.062224
PEPMASS=1142.443148287627 20066.193359375
CHARGE=2+
112.0510559 1857.5166015625
138.0553284 3232.8198242188
157.0068054 1993.658203125
186.0756836 2275.3896484375
204.0866394 4390.4619140625
228.3535767 2322.77734375
228.3710632 4426.0166015625
228.4012909 41764.52734375
232.4509277 1823.4851074219
254.7023468 1881.0487060547
352.0137024 1859.2462158203
366.1435242 2510.7255859375
636.1636963 1958.7604980469
682.6582642 1808.9620361328
748.8015747 1782.7955322266
759.8231201 2329.3203125
2342.687012 2035.8560791016
END IONS
BEGIN IONS
TITLE=mouseNglycome_brain_2.2854.2854.2 File:"mouseNglycome_brain_2.raw", NativeID:"controllerType=0 controllerNumber=1 scan=2854"
RTINSECONDS=1215.155568
PEPMASS=894.847383586964 25060.879028320313
CHARGE=2+
126.054863 1771.9200439453
168.0657654 3040.4946289063
178.632019 2037.716796875
186.0764618 3155.3303222656
204.086319 9319.2578125
215.5878448 1787.7553710938
228.3939209 44987.46875
251.398407 1781.8369140625
266.6405945 1759.1429443359
349.5439758 1584.7239990234
366.1414185 2558.1477050781
531.3686523 1691.6109619141
616.5004883 1943.3070068359
767.5167847 1815.2315673828
1796.510986 2239.1313476563
END IONS
BEGIN IONS
TITLE=mouseNglycome_brain_2.2855.2855.2 File:"mouseNglycome_brain_2.raw", NativeID:"controllerType=0 controllerNumber=1 scan=2855"
RTINSECONDS=1215.245473
PEPMASS=926.842052319652 16229.6728515625
CHARGE=2+
104.7675858 2004.8323974609
134.1497498 1842.3000488281
198.0258636 1818.0308837891
204.0862122 4587.8120117188
228.384491 23020.544921875
228.4160309 3499.3190917969
411.1987915 1691.787109375
492.7135925 1913.1654052734
562.7476196 1779.2287597656
1343.84375 1896.6567382813
1395.878662 1898.1198730469
1738.692261 1944.9688720703
END IONS
BEGIN IONS
TITLE=mouseNglycome_brain_2.2857.2857.2 File:"mouseNglycome_brain_2.raw", NativeID:"controllerType=0 controllerNumber=1 scan=2857"
RTINSECONDS=1215.784598
PEPMASS=874.329222170912 24976.805908203125
CHARGE=2+
109.3328629 1897.5440673828
130.6564941 2075.8688964844
159.9597168 1633.1885986328
186.0765533 2484.5856933594
204.0867615 5503.9223632813
228.3701477 6074.9560546875
228.402298 35539.9609375
234.1560669 1842.6470947266
791.8195801 1738.2012939453
1464.907959 1797.6721191406
1544.53772 2043.5197753906
END IONS
BEGIN IONS
TITLE=mouseNglycome_brain_2.2858.2858.2 File:"mouseNglycome_brain_2.raw", NativeID:"controllerType=0 controllerNumber=1 scan=2858"
RTINSECONDS=1215.874496
PEPMASS=838.301617140044 24771.419189453125
CHARGE=2+
103.467514 1616.1165771484
115.3193283 1703.748046875
138.0563202 1891.2524414063
148.5828094 1966.2559814453
155.1039276 1675.7322998047
204.0869293 10783.1728515625
228.3761597 17776.384765625
228.4086304 28618.966796875
773.1699219 1829.7111816406
END IONS
BEGIN IONS
TITLE=mouseNglycome_brain_2.2859.2859.2 File:"mouseNglycome_brain_2.raw", NativeID:"controllerType=0 controllerNumber=1 scan=2859"
RTINSECONDS=1215.967876
PEPMASS=996.330932617188 87696.56982421875
CHARGE=2+
136.1475525 1965.0606689453
137.0452728 9771.4609375
168.0654602 2953.2331542969
174.0460052 2035.4810791016
176.4453125 1673.8516845703
186.0751648 3338.6696777344
187.8967896 2085.3210449219
204.0866699 9391.9921875
228.3868866 45482.11328125
324.0604248 2150.5314941406
342.9315491 1732.6917724609
349.0492554 2100.5756835938
366.1396484 4953.443359375
731.2689819 2078.4821777344
END IONS
BEGIN IONS
TITLE=mouseNglycome_brain_2.2860.2860.2 File:"mouseNglycome_brain_2.raw", NativeID:"controllerType=0 controllerNumber=1 scan=2860"
RTINSECONDS=1216.057783
PEPMASS=995.32373046875 63291.19140625
CHARGE=2+
112.0507889 5768.3745117188
137.045517 1873.1036376953
138.0565033 1957.2674560547
204.0866699 4989.1381835938
228.3877411 27824.763671875
365.5177307 2053.6857910156
1462.488281 2647.5493164063
1665.616455 3363.0466308594
END IONS
BEGIN IONS
TITLE=mouseNglycome_brain_2.2862.2862.2 File:"mouseNglycome_brain_2.raw", NativeID:"controllerType=0 controllerNumber=1 scan=2862"
RTINSECONDS=1216.527931
PEPMASS=996.893422040371 89318.536254882813
CHARGE=2+
137.0454102 14728.2685546875
138.0547638 7835.07421875
168.0657196 4910.2397460938
186.0753326 2220.3076171875
204.0864868 19773.0703125
224.1134491 3453.1494140625
228.3701019 5890.8657226563
228.4019318 36755.828125
230.3244629 1988.6140136719
349.0536804 1962.5931396484
366.1388245 10570.212890625
418.8095093 1880.8149414063
672.2402954 1781.7443847656
819.0717773 1889.3798828125
830.6842041 2041.7873535156
1254.840454 1986.1856689453
2004.439087 2080.9506835938
END IONS
BEGIN IONS
TITLE=mouseNglycome_brain_2.2863.2863.2 File:"mouseNglycome_brain_2.raw", NativeID:"controllerType=0 controllerNumber=1 scan=2863"
RTINSECONDS=1216.617817
PEPMASS=844.291642966264 153755.880371100007
CHARGE=2+
113.014534 1921.0194091797
121.9025116 1585.9929199219
122.3586884 2062.4357910156
126.0549164 6562.6533203125
138.055191 6612.1782226563
149.757019 1568.2730712891
168.065567 3313.4328613281
169.7397919 1731.5131835938
186.0749817 6253.4477539063
204.08638 39379.70703125
205.0908813 3583.4721679688
224.113205 7668.53515625
228.3769531 21436.84765625
228.4091187 27896.1875
267.0797424 1636.5899658203
366.1383667 6655.38671875
427.1927795 3648.1110839844
569.21521 2628.9609375
672.5179443 2000.8326416016
844.2902832 32416.58203125
844.7909546 17360.978515625
845.2977905 6941.1005859375
850.4453125 1870.0520019531
1010.545105 1788.3739013672
1056.3396 2003.6916503906
1477.165283 1872.9884033203
END IONS
BEGIN IONS
TITLE=mouseNglycome_brain_2.2864.2864.2 File:"mouseNglycome_brain_2.raw", NativeID:"controllerType=0 controllerNumber=1 scan=2864"
RTINSECONDS=1216.711257
PEPMASS=1028.378482778554 23604.202880859375
CHARGE=2+
126.3086319 1627.2712402344
204.0861664 3849.0285644531
228.3938446 42184.4453125
1252.621582 2247.4440917969
1853.697021 2580.4035644531
END IONS
BEGIN IONS
TITLE=mouseNglycome_brain_2.2865.2865.2 File:"mouseNglycome_brain_2.raw", NativeID:"controllerType=0 controllerNumber=1 scan=2865"
RTINSECONDS=1216.801152
PEPMASS=866.33838300857 31253.54931640625
CHARGE=2+
133.2472076 1533.037109375
138.0551147 1951.5642089844
167.3262329 1547.2722167969
168.0641479 1783.04296875
204.0862732 8613.244140625
227.4055328 1630.7177734375
228.3730621 9329.998046875
228.404953 30289.947265625
320.1818237 1545.7701416016
366.1396484 2566.4750976563
419.8288269 1719.0671386719
481.4760437 1684.8549804688
977.2872925 1807.9527587891
END IONS
BEGIN IONS
TITLE=mouseNglycome_brain_2.2866.2866.2 File:"mouseNglycome_brain_2.raw", NativeID:"controllerType=0 controllerNumber=1 scan=2866"
RTINSECONDS=1216.894181
PEPMASS=821.302429199219 897937.335205100011
CHARGE=2+
110.9530945 1868.6197509766
126.0546265 15134.3134765625
138.054657 13755.0302734375
144.0659637 3256.6840820313
168.0654755 8650.3876953125
186.0756989 13629.3408203125
204.0657501 1765.4835205078
204.0862732 93623.8984375
224.1122894 13714.7490234375
226.620636 1660.5217285156
228.3860779 25560.359375
228.4171448 3319.4729003906
366.1380615 14233.60546875
427.191864 6505.3154296875
528.192749 3722.8605957031
569.2166138 5907.6499023438
589.2481689 2673.4733886719
731.2666016 2751.2136230469
893.3284302 3701.7272949219
1055.378906 5734.8286132813
END IONS
BEGIN IONS
TITLE=mouseNglycome_brain_2.2868.2868.2 File:"mouseNglycome_brain_2.raw", NativeID:"controllerType=0 controllerNumber=1 scan=2868"
RTINSECONDS=1217.364942
PEPMASS=988.38984683296 77656.718017578125
CHARGE=2+
126.0554504 3463.4946289063
138.05513 6848.9135742188
168.0646973 3920.9719238281
186.0760345 3751.205078125
204.0863495 20582.560546875
228.3734283 9927.27734375
228.4054871 29840.345703125
259.3246155 1785.7761230469
366.1397705 5390.6713867188
752.9396973 2098.3566894531
1772.699463 3246.8962402344
END IONS
BEGIN IONS
TITLE=mouseNglycome_brain_2.2869.2869.2 File:"mouseNglycome_brain_2.raw", NativeID:"controllerType=0 controllerNumber=1 scan=2869"
RTINSECONDS=1217.454871
PEPMASS=844.287344817072 149265.770019499992
CHARGE=2+
126.0552292 3279.66796875
159.378006 2023.4727783203
168.0659943 1680.7587890625
186.0753632 2792.5822753906
204.0864716 29541.44140625
212.3636322 1779.5867919922
224.1113892 4304.2954101563
228.3793488 15034.580078125
228.4122467 10619.0517578125
311.7612915 1731.8145751953
366.1392212 3864.8872070313
427.1933289 1787.806640625
528.1932983 2069.0844726563
569.2162476 1800.103515625
844.2924194 30772.36328125
844.7909546 14040.1357421875
845.2826538 2760.0610351563
1055.367676 2033.908203125
END IONS
BEGIN IONS
TITLE=mouseNglycome_brain_2.2874.2874.2 File:"mouseNglycome_brain_2.raw", NativeID:"controllerType=0 controllerNumber=1 scan=2874"
RTINSECONDS=1219.226848
PEPMASS=1157.852739950269 26536.425048828125
CHARGE=2+
137.0466309 2387.212890625
201.4286804 1539.8077392578
204.0864716 4651.5654296875
208.167984 1981.7844238281
228.3943024 33953.21484375
2103.724365 2023.4055175781
END IONS
BEGIN IONS
TITLE=mouseNglycome_brain_2.2875.2875.2 File:"mouseNglycome_brain_2.raw", NativeID:"controllerType=0 controllerNumber=1 scan=2875"
RTINSECONDS=1219.317099
PEPMASS=660.258511316221 15751.94580078125
CHARGE=2+
126.0548782 2582.7883300781
168.0651093 2233.9848632813
204.0854492 8510.9423828125
214.1246948 1485.0858154297
228.3749695 8712.1669921875
228.4075623 16131.9248046875
386.2252502 1805.7290039063
END IONS
BEGIN IONS
TITLE=mouseNglycome_brain_2.2877.2877.2 File:"mouseNglycome_brain_2.raw", NativeID:"controllerType=0 controllerNumber=1 scan=2877"
RTINSECONDS=1219.787806
PEPMASS=1136.836981139917 22799.3271484375
CHARGE=2+
108.2518692 1820.7119140625
155.3473816 1602.8232421875
228.37146 5765.7739257813
228.4020996 37725.88671875
242.0079803 1726.7756347656
1665.599609 2487.3562011719
END IONS
BEGIN IONS
TITLE=mouseNglycome_brain_2.2878.2878.2 File:"mouseNglycome_brain_2.raw", NativeID:"controllerType=0 controllerNumber=1 scan=2878"
RTINSECONDS=1219.877681
PEPMASS=852.276316558645 35577.9765625
CHARGE=2+
111.6393967 1584.3491210938
204.0882416 4156.865234375
228.394104 54420.3125
228.4229279 2183.7368164063
486.8226318 1697.3690185547
521.7167969 1882.7349853516
740.7276001 1635.1031494141
852.2747803 2097.3293457031
1438.674927 1922.3137207031
1665.58728 4636.2749023438
1666.581543 2353.5129394531
END IONS
BEGIN IONS
TITLE=mouseNglycome_brain_2.2879.2879.3 File:"mouseNglycome_brain_2.raw", NativeID:"controllerType=0 controllerNumber=1 scan=2879"
RTINSECONDS=1219.971026
PEPMASS=1096.075540955429 20308.694580078125
CHARGE=3+
102.754364 1945.4096679688
116.1628113 2032.4876708984
117.2260818 1625.4543457031
204.0860443 13359.068359375
204.7822113 1720.1805419922
228.3887634 49830.7109375
228.4193115 4130.2553710938
366.1391296 2712.5766601563
424.3926086 1958.5418701172
704.9846191 2010.2680664063
2418.834717 2023.2774658203
3301.874023 2761.5559082031
END IONS
BEGIN IONS
TITLE=mouseNglycome_brain_2.2880.2880.2 File:"mouseNglycome_brain_2.raw", NativeID:"controllerType=0 controllerNumber=1 scan=2880"
RTINSECONDS=1220.060931
PEPMASS=1025.358480682564 20773.15380859375
CHARGE=2+
112.1976852 1626.6635742188
138.0540619 2058.3784179688
143.5629578 1942.2150878906
185.0214386 1888.2712402344
202.1993256 2045.9349365234
204.0868073 8235.34765625
218.5372467 1968.3752441406
228.3733368 6812.826171875
228.4055939 21767.109375
229.5637512 1832.4934082031
489.1747742 1810.4965820313
761.0734253 1863.2806396484
1046.445923 2247.7023925781
1690.709473 1840.8636474609
END IONS
BEGIN IONS
TITLE=mouseNglycome_brain_2.2882.2882.2 File:"mouseNglycome_brain_2.raw", NativeID:"controllerType=0 controllerNumber=1 scan=2882"
RTINSECONDS=1220.599276
PEPMASS=1002.800743482872 23965.51220703125
CHARGE=2+
112.0509338 1642.3076171875
155.2434998 1756.0753173828
228.3766937 23028.05078125
228.4089966 29904.771484375
841.7890015 2452.5622558594
1477.631104 1916.4631347656
END IONS
BEGIN IONS
TITLE=mouseNglycome_brain_2.2883.2883.2 File:"mouseNglycome_brain_2.raw", NativeID:"controllerType=0 controllerNumber=1 scan=2883"
RTINSECONDS=1220.689521
PEPMASS=1145.848990400707 26915.208984375
CHARGE=2+
112.0505676 2544.3308105469
119.7866364 1639.6579589844
139.8405457 1712.5991210938
201.9592438 1850.1885986328
204.0868378 5417.7456054688
228.3753815 23178.84765625
228.4078674 39762.390625
270.9556885 1892.5969238281
324.0542908 1816.7407226563
368.3884583 1835.5089111328
727.3185425 2231.3271484375
1997.572876 2188.3110351563
END IONS
BEGIN IONS
TITLE=mouseNglycome_brain_2.2884.2884.2 File:"mouseNglycome_brain_2.raw", NativeID:"controllerType=0 controllerNumber=1 scan=2884"
RTINSECONDS=1220.779435
PEPMASS=1287.369631110186 18815.863525390625
CHARGE=2+
111.9825516 1709.3775634766
183.5601044 2026.7255859375
204.086731 5786.5961914063
213.7264404 2004.0550537109
227.7582397 1759.3718261719
228.3699341 7026.9404296875
228.4021301 39279.4453125
2583.754883 2114.818359375
END IONS
BEGIN IONS
TITLE=mouseNglycome_brain_2.2885.2885.2 File:"mouseNglycome_brain_2.raw", NativeID:"controllerType=0 controllerNumber=1 scan=2885"
RTINSECONDS=1220.872526
PEPMASS=855.83070825498 22276.731689453125
CHARGE=2+
204.0861511 3656.2075195313
216.545578 1575.0560302734
228.4027252 25319.115234375
262.9775696 1585.7191162109
323.8226624 1705.0421142578
556.5218506 1822.5629882813
682.2243042 1836.9514160156
893.944397 1682.7694091797
1093.553345 2125.6674804688
END IONS
BEGIN IONS
TITLE=mouseNglycome_brain_2.2887.2887.2 File:"mouseNglycome_brain_2.raw", NativeID:"controllerType=0 controllerNumber=1 scan=2887"
RTINSECONDS=1221.34275
PEPMASS=1039.923829051769 27512.30322265625
CHARGE=2+
201.5051117 1597.4200439453
204.0864563 4644.0654296875
228.3942566 35849.86328125
545.9234009 2367.8525390625
1039.379395 5199.0219726563
1039.880249 5391.0263671875
1040.388184 1952.6685791016
1982.545898 2364.3266601563
2090.383301 2195.7084960938
END IONS
BEGIN IONS
TITLE=mouseNglycome_brain_2.2888.2888.2 File:"mouseNglycome_brain_2.raw", NativeID:"controllerType=0 controllerNumber=1 scan=2888"
RTINSECONDS=1221.432683
PEPMASS=710.757212879781 44174.285888671875
CHARGE=2+
126.0544662 2914.4099121094
138.0558319 2082.9943847656
139.8499451 1627.8518066406
167.4406128 1577.5821533203
168.0641937 1928.1400146484
186.0759277 1796.6807861328
204.0859833 17773.478515625
205.0913086 1852.345703125
224.1139526 3075.4787597656
228.3745117 14711.416015625
228.4068298 31780.130859375
366.1401062 1834.7308349609
387.0096436 2110.9489746094
452.1184998 1771.4775390625
455.2184448 1841.9385986328
693.0175781 2053.4594726563
711.0339355 2110.60546875
END IONS
BEGIN IONS
TITLE=mouseNglycome_brain_2.2889.2889.2 File:"mouseNglycome_brain_2.raw", NativeID:"controllerType=0 controllerNumber=1 scan=2889"
RTINSECONDS=1221.526082
PEPMASS=1036.362544804666 35082.228515625
CHARGE=2+
119.8788147 1940.0052490234
136.4640045 1667.4732666016
138.0546875 2310.4919433594
160.5561981 2027.703125
186.0743561 1806.8835449219
204.0870209 5257.5112304688
228.3709869 5229.2861328125
228.401413 42002.26171875
646.4176025 1777.3648681641
963.8256836 2049.8498535156
1036.363892 6987.9399414063
1036.855347 5483.9907226563
1548.47876 1869.4246826172
END IONS
BEGIN IONS
TITLE=mouseNglycome_brain_2.2890.2890.2 File:"mouseNglycome_brain_2.raw", NativeID:"controllerType=0 controllerNumber=1 scan=2890"
RTINSECONDS=1221.615972
PEPMASS=944.360896324617 19734.17919921875
CHARGE=2+
127.8127899 1782.3277587891
138.0544586 4059.3676757813
139.1008759 1600.3132324219
140.5617523 1731.1843261719
155.8031464 1860.0357666016
168.0652313 3695.1735839844
186.0757294 2173.5446777344
204.0867157 7675.5473632813
228.3757629 21172.037109375
228.4085236 34198.0546875
243.6717529 1797.8060302734
314.0273438 2211.1398925781
366.1434021 2207.1040039063
399.0817261 2259.966796875
720.7764893 2005.6556396484
1355.440552 2400.8266601563
END IONS
BEGIN IONS
TITLE=mouseNglycome_brain_2.2891.2891.2 File:"mouseNglycome_brain_2.raw", NativeID:"controllerType=0 controllerNumber=1 scan=2891"
RTINSECONDS=1221.709504
PEPMASS=1179.414432327156 21304.023681640625
CHARGE=2+
119.3915939 2255.7939453125
204.0869751 8053.2392578125
228.3869629 48577.42578125
228.4184723 5989.1650390625
347.3320312 2519.14453125
366.138092 2436.1589355469
397.6457214 1816.9019775391
519.0947876 2029.2545166016
723.1113281 1754.7783203125
1179.446167 2460.4567871094
END IONS
BEGIN IONS
TITLE=mouseNglycome_brain_2.2892.2892.2 File:"mouseNglycome_brain_2.raw", NativeID:"controllerType=0 controllerNumber=1 scan=2892"
RTINSECONDS=1221.799408
PEPMASS=1008.368774414062 31977.94775390625
CHARGE=2+
145.0498657 2137.9360351563
204.0874786 4199.8110351563
228.3777161 13628.2568359375
228.4108582 11416.01171875
316.7214966 1831.6898193359
318.5041809 1726.9210205078
381.1548157 1895.5665283203
1159.561279 1749.9981689453
END IONS
BEGIN IONS
TITLE=mouseNglycome_brain_2.2894.2894.2 File:"mouseNglycome_brain_2.raw", NativeID:"controllerType=0 controllerNumber=1 scan=2894"
RTINSECONDS=1222.269744
PEPMASS=1171.451172552123 33572.3642578125
CHARGE=2+
138.0551605 2560.8432617188
142.9318085 1845.6127929688
168.0649414 3648.8530273438
204.0859222 12255.013671875
228.3747253 15558.2275390625
228.407074 33006.48828125
317.9947815 1918.0134277344
366.138031 3829.3625488281
511.0234375 2556.3498535156
942.6280518 1910.5031738281
2243.730713 2202.33984375
END IONS
BEGIN IONS
TITLE=mouseNglycome_brain_2.2895.2895.2 File:"mouseNglycome_brain_2.raw", NativeID:"controllerType=0 controllerNumber=1 scan=2895"
RTINSECONDS=1222.359713
PEPMASS=987.353983509255 76283.8583984375
CHARGE=2+
117.1086426 1784.1206054688
170.6378174 1828.1934814453
204.0863647 4159.9423828125
228.3858795 35008.87890625
228.4176636 5478.4716796875
615.0537109 1923.1082763672
END IONS
BEGIN IONS
TITLE=mouseNglycome_brain_2.2896.2896.2 File:"mouseNglycome_brain_2.raw", NativeID:"controllerType=0 controllerNumber=1 scan=2896"
RTINSECONDS=1222.453059
PEPMASS=793.800019530862 28125.877197265625
CHARGE=2+
105.1721039 1846.2180175781
116.44664 1842.7590332031
204.0875702 5242.0659179688
228.3830261 46716.83984375
228.4152832 13825.7255859375
337.7745361 1745.6711425781
366.1376038 3063.0893554688
455.4422913 2031.9907226563
723.8823853 1743.6486816406
906.133728 1744.3331298828
908.9207764 1793.6923828125
1515.299805 2064.0991210938
END IONS
BEGIN IONS
TITLE=mouseNglycome_brain_2.2897.2897.3 File:"mouseNglycome_brain_2.raw", NativeID:"controllerType=0 controllerNumber=1 scan=2897"
RTINSECONDS=1222.542972
PEPMASS=1279.83931679969 104585.052490200003
CHARGE=3+
133.8271179 1897.4423828125
138.2905426 1963.9849853516
169.5632172 1841.9835205078
204.0869904 8194.8818359375
228.3997192 51582.4140625
427.194397 2041.0383300781
END IONS
BEGIN IONS
TITLE=mouseNglycome_brain_2.2898.2898.2 File:"mouseNglycome_brain_2.raw", NativeID:"controllerType=0 controllerNumber=1 scan=2898"
RTINSECONDS=1222.636305
PEPMASS=1016.382378100752 593039.661865200032
CHARGE=2+
103.6660156 1688.9885253906
126.0546799 11187.28515625
138.0548096 25107.390625
144.0652618 2859.3540039063
146.1297913 2036.2263183594
168.065094 17558.85546875
169.1421967 1904.0230712891
186.0757599 15335.578125
204.0862885 101190.4375
206.1022949 2456.4152832031
224.1117249 11400.5732421875
228.3940277 61294.23046875
350.1448059 3046.2592773438
366.1381226 36639.109375
384.1505737 2097.1801757813
427.1922913 5076.4438476563
512.1958008 8628.1572265625
528.1947632 4801.43359375
569.2127075 10101.505859375
589.2438965 2992.46484375
731.2735596 6210.4580078125
893.3187866 4002.4699707031
1096.39978 4081.1394042969
1857.522827 2112.0610351563
END IONS
BEGIN IONS
TITLE=mouseNglycome_brain_2.2899.2899.2 File:"mouseNglycome_brain_2.raw", NativeID:"controllerType=0 controllerNumber=1 scan=2899"
RTINSECONDS=1222.726222
PEPMASS=1190.91155359899 36433.2080078125
CHARGE=2+
117.9813995 1721.5399169922
123.7144165 1874.9406738281
137.0450134 2478.1755371094
204.0871735 4282.9111328125
228.3746185 12878.2275390625
228.4071045 26770.166015625
465.2118225 2009.2789306641
END IONS
BEGIN IONS
TITLE=mouseNglycome_brain_2.2900.2900.2 File:"mouseNglycome_brain_2.raw", NativeID:"controllerType=0 controllerNumber=1 scan=2900"
RTINSECONDS=1222.819287
PEPMASS=826.304412753919 54650.00537109375
CHARGE=2+
126.5282516 1862.6070556641
204.0856476 3410.10546875
228.3573914 2515.8930664063
228.3800659 16061.359375
228.4130402 7948.28125
237.6516571 1785.5657958984
END IONS
BEGIN IONS
TITLE=mouseNglycome_brain_2.2902.2902.2 File:"mouseNglycome_brain_2.raw", NativeID:"controllerType=0 controllerNumber=1 scan=2902"
RTINSECONDS=1223.28976
PEPMASS=1069.403765234415 166978.428710900014
CHARGE=2+
138.0552216 8235.2646484375
168.0659332 6498.8037109375
204.0865021 19254.767578125
228.377533 18600.474609375
228.40979 19955.677734375
237.6166687 1650.083984375
253.2613831 1764.0551757813
366.1390991 15756.0791015625
512.1922607 3883.4221191406
528.2017212 2248.5451660156
1423.982178 1951.2114257813
END IONS
BEGIN IONS
TITLE=mouseNglycome_brain_2.2903.2903.2 File:"mouseNglycome_brain_2.raw", NativeID:"controllerType=0 controllerNumber=1 scan=2903"
RTINSECONDS=1223.380067
PEPMASS=813.300952443547 51539.4072265625
CHARGE=2+
103.1270599 1611.5791015625
138.0548859 1863.9702148438
168.0657043 1904.2834472656
204.0866547 6316.7631835938
226.2074432 1725.1853027344
228.3793945 26238.38671875
228.4121399 18463.013671875
251.9020996 1826.9692382813
365.5043945 1681.3986816406
472.8439941 2543.5771484375
END IONS
BEGIN IONS
TITLE=mouseNglycome_brain_2.2904.2904.2 File:"mouseNglycome_brain_2.raw", NativeID:"controllerType=0 controllerNumber=1 scan=2904"
RTINSECONDS=1223.470306
PEPMASS=975.356486442598 374813.1601563
CHARGE=2+
126.0548706 6785.7338867188
138.0549316 10643.7119140625
166.0189972 1990.6851806641
168.0655975 10817.5751953125
173.3428955 1976.7436523438
186.0761719 6741.7084960938
197.6895294 1766.4880371094
204.0862885 45184.625
206.101532 2287.2355957031
224.1124573 9969.720703125
228.369812 6524.9365234375
228.4013977 44928.578125
257.9408569 1719.9534912109
366.1387024 24701.271484375
427.1943054 4225.1040039063
448.9693909 5551.755859375
512.194519 4199.2631835938
528.1948853 4706.375
652.0534058 5264.6206054688
659.0653687 1958.2384033203
731.2721558 2298.7854003906
893.3318481 3647.4482421875
974.1984863 1972.0354003906
1055.377686 2315.7309570313
END IONS
BEGIN IONS
TITLE=mouseNglycome_brain_2.2905.2905.2 File:"mouseNglycome_brain_2.raw", NativeID:"controllerType=0 controllerNumber=1 scan=2905"
RTINSECONDS=1223.560206
PEPMASS=998.897354978087 57774.583251953125
CHARGE=2+
204.0848236 8934.6376953125
205.0886536 2179.6489257813
228.3843231 36387.1875
228.4167786 9181.47265625
322.2975464 1811.7119140625
366.1414795 2860.9606933594
382.5728149 1777.1967773438
421.9771118 1715.6080322266
998.8540649 6865.8681640625
999.3565674 5188.17578125
1001.452454 2236.5466308594
1090.983032 2156.7114257813
1239.284302 2261.5715332031
1250.065796 1998.77734375
1333.92749 2122.0190429688
END IONS
BEGIN IONS
TITLE=mouseNglycome_brain_2.2906.2906.2 File:"mouseNglycome_brain_2.raw", NativeID:"controllerType=0 controllerNumber=1 scan=2906"
RTINSECONDS=1223.653499
PEPMASS=903.341783575758 29420.885986328125
CHARGE=2+
101.8206711 1556.1383056641
108.0993347 1670.0159912109
117.8714523 1771.5135498047
129.1842194 1583.9860839844
134.7046967 2039.3721923828
138.0548859 4951.8701171875
157.8528595 1819.3374023438
168.0642242 1824.2362060547
186.0763245 2875.7348632813
204.0867462 12005.52734375
224.1149139 2113.2517089844
228.3740234 12693.560546875
228.4064484 28911.669921875
366.1393433 5631.8286132813
612.4955444 2230.9020996094
753.6641235 1910.4022216797
1356.661499 1830.4774169922
1451.122437 1729.3570556641
END IONS
BEGIN IONS
TITLE=mouseNglycome_brain_2.2907.2907.2 File:"mouseNglycome_brain_2.raw", NativeID:"controllerType=0 controllerNumber=1 scan=2907"
RTINSECONDS=1223.74375
PEPMASS=866.339313839706 38335.990478515625
CHARGE=2+
115.7967834 1796.7965087891
121.2032547 1788.5625
126.0547714 1751.0349121094
136.7866058 1683.2316894531
143.7383728 1607.1617431641
159.4392242 1737.3974609375
204.0863495 11358.7275390625
220.1902008 1730.2352294922
228.3833313 21659.078125
228.4150238 5492.6479492188
385.1188354 1751.2449951172
503.3344727 1792.9753417969
709.2803345 1641.5045166016
END IONS
BEGIN IONS
TITLE=mouseNglycome_brain_2.2908.2908.2 File:"mouseNglycome_brain_2.raw", NativeID:"controllerType=0 controllerNumber=1 scan=2908"
RTINSECONDS=1223.833713
PEPMASS=607.231478183054 1230104.940429999959
CHARGE=2+
121.5235901 1558.9324951172
134.2789459 1841.1324462891
138.0546875 9786.875
144.0657959 5120.9287109375
155.6267242 1665.7209472656
168.0660553 8484.876953125
186.0753784 19172.318359375
204.086319 46365.7734375
224.1126404 4138.9028320313
228.3939972 27891.400390625
257.9635315 2202.5017089844
651.9859619 1884.6057128906
711.8984985 1598.1433105469
END IONS
BEGIN IONS
TITLE=mouseNglycome_brain_2.2910.2910.2 File:"mouseNglycome_brain_2.raw", NativeID:"controllerType=0 controllerNumber=1 scan=2910"
RTINSECONDS=1224.304301
PEPMASS=976.365051269531 325681.900024399976
CHARGE=2+
105.9320602 2385.7041015625
126.0548553 16084.1728515625
138.0548248 32568.404296875
144.0657959 4404.3271484375
168.0652313 27223.8203125
186.0757599 14595.2236328125
204.0661011 1997.8038330078
204.0862885 110668.4921875
205.090271 5868.6328125
206.101944 5222.3403320313
212.2678986 1748.8515625
224.1121826 21881.642578125
228.3710632 2155.82421875
228.4017181 26279.2265625
350.1426086 3962.9001464844
366.1391296 54031.66015625
366.1974182 2868.5671386719
367.141571 5023.908203125
427.1912842 4834.4189453125
448.9699402 5470.0327148438
512.1975098 6285.6586914063
528.1917725 8381.9443359375
569.2148438 2192.1872558594
690.2485962 3695.1149902344
731.2678223 2994.3681640625
893.3203735 3404.5988769531
1807.464111 1871.4835205078
1850.654541 2050.9377441406
END IONS
BEGIN IONS
TITLE=mouseNglycome_brain_2.2913.2913.2 File:"mouseNglycome_brain_2.raw", NativeID:"controllerType=0 controllerNumber=1 scan=2913"
RTINSECONDS=1225.204124
PEPMASS=1138.38736742028 30117.71630859375
CHARGE=2+
112.0498734 2095.1921386719
120.2666092 1824.8104248047
145.6837006 1706.8026123047
168.0638733 2076.2023925781
168.2107239 2089.6713867188
204.0867462 11942.9775390625
228.3938904 55283.26171875
366.1361084 3607.6159667969
424.9454651 2005.5076904297
1138.414917 3054.8139648438
1817.272583 2079.7856445313
2064.031738 2060.9326171875
END IONS
BEGIN IONS
TITLE=mouseNglycome_brain_2.2914.2914.2 File:"mouseNglycome_brain_2.raw", NativeID:"controllerType=0 controllerNumber=1 scan=2914"
RTINSECONDS=1225.294103
PEPMASS=1033.389932276739 30775.081787109375
CHARGE=2+
204.0870972 4767.54296875
204.5707703 1667.3635253906
228.3566437 2360.6176757813
228.3770905 13103.6064453125
228.4105072 12877.248046875
228.431488 1911.37890625
228.4956665 1729.6187744141
326.646698 1716.4749755859
385.5100403 1737.7054443359
619.3032227 2004.9976806641
END IONS
BEGIN IONS
TITLE=mouseNglycome_brain_2.2916.2916.2 File:"mouseNglycome_brain_2.raw", NativeID:"controllerType=0 controllerNumber=1 scan=2916"
RTINSECONDS=1225.763635
PEPMASS=822.310054232846 3981832.834960999899
CHARGE=2+
111.0435486 2729.0952148438
123.959259 2066.5913085938
126.0547104 170538.03125
127.0387878 2662.1279296875
127.0582123 6018.0190429688
138.054718 139970.671875
139.0578003 5990.5693359375
144.0515289 3102.6157226563
144.0651703 23088.2421875
145.0492401 4576.5952148438
163.0599213 8057.5180664063
168.0466766 2097.7563476563
168.0652161 92327.84375
169.0684967 3146.7666015625
177.7608948 1905.2995605469
186.0757294 121072.4296875
187.0792847 5654.5146484375
188.0919189 4979.8344726563
204.0862427 807528.75
204.1361542 5904.458984375
205.0897369 43065.84375
206.1020203 35551.0625
222.2118073 1962.1671142578
224.1123962 120577.421875
224.141098 3970.7258300781
225.1159363 4938.5346679688
228.3937836 53263.46484375
325.1123047 3212.6689453125
330.1173401 4496.2788085938
366.0518188 2900.3796386719
366.1386414 114856.8515625
366.197876 3938.568359375
367.1417236 11203.9296875
384.1513062 3017.3525390625
386.1629028 5630.7724609375
409.1817322 7370.4296875
427.1914673 48896.43359375
428.1943359 7533.8569335938
528.1937256 28451.6015625
529.1939087 3274.9291992188
546.2007446 2382.2546386719
551.9301147 2002.1729736328
552.5828857 2025.8582763672
569.2183838 43935.234375
570.2221069 9116.2216796875
571.2250366 2858.4780273438
589.2410889 16093.1904296875
690.241394 13431.02734375
731.2724609 24448.275390625
732.2681885 4098.6586914063
751.2952881 5341.33984375
792.3191528 2907.2260742188
818.2747803 2201.7912597656
852.3035278 3779.7019042969
893.3189087 18232.484375
894.3306274 4643.1489257813
1014.357483 3721.5593261719
1055.374146 25492.57421875
1056.383667 7078.6528320313
1217.424683 16453.447265625
1218.438721 3391.4001464844
END IONS
BEGIN IONS
TITLE=mouseNglycome_brain_2.2917.2917.2 File:"mouseNglycome_brain_2.raw", NativeID:"controllerType=0 controllerNumber=1 scan=2917"
RTINSECONDS=1225.853847
PEPMASS=915.854340653432 174360.292724600004
CHARGE=2+
121.8363953 1621.1171875
126.0547409 4970.7875976563
138.0545807 10210.1201171875
168.0653839 4889.4907226563
186.0759583 5636.193359375
204.08638 30387.568359375
205.0900879 2726.9562988281
224.113205 2221.9611816406
228.3870392 32230.2265625
271.5475159 1596.2711181641
366.137207 9758.63671875
427.1880188 2637.0048828125
731.2802734 2335.9423828125
1165.508057 1981.5085449219
END IONS
BEGIN IONS
TITLE=mouseNglycome_brain_2.2918.2918.2 File:"mouseNglycome_brain_2.raw", NativeID:"controllerType=0 controllerNumber=1 scan=2918"
RTINSECONDS=1225.944096
PEPMASS=720.770601265145 31293.5517578125
CHARGE=2+
138.0544128 2724.6447753906
204.0861816 5338.9487304688
224.1126099 2304.8188476563
228.394043 54339.34375
228.4197998 3191.9658203125
402.7005615 2186.6591796875
END IONS
BEGIN IONS
TITLE=mouseNglycome_brain_2.2919.2919.2 File:"mouseNglycome_brain_2.raw", NativeID:"controllerType=0 controllerNumber=1 scan=2919"
RTINSECONDS=1226.033971
PEPMASS=1157.333816776481 37370.996337890625
CHARGE=2+
126.7457199 1762.7137451172
129.4617615 1746.4747314453
138.0550842 2844.8464355469
165.1540527 1851.5837402344
173.3262939 1602.5593261719
204.0865631 6099.7055664063
209.4056244 2217.7778320313
228.3826447 38396.74609375
228.4148865 12318.2587890625
278.6672058 2204.7355957031
301.317627 1637.791015625
569.0993652 1874.2194824219
1108.855957 1987.6529541016
1175.992676 2228.3601074219
END IONS
BEGIN IONS
TITLE=mouseNglycome_brain_2.2920.2920.2 File:"mouseNglycome_brain_2.raw", NativeID:"controllerType=0 controllerNumber=1 scan=2920"
RTINSECONDS=1226.127409
PEPMASS=1014.292133374934 20241.585693359375
CHARGE=2+
103.6292419 1777.3287353516
204.0858917 4066.2126464844
228.3708954 7850.0698242188
228.4027557 41929.29296875
394.9973755 1915.3344726563
542.4967041 1814.2802734375
852.2837524 3190.5151367188
1005.275818 2700.0729980469
1014.294678 3463.0627441406
1014.783691 2782.9377441406
1141.481323 2035.2896728516
1242.193237 2012.6306152344
END IONS
BEGIN IONS
TITLE=mouseNglycome_brain_2.2921.2921.2 File:"mouseNglycome_brain_2.raw", NativeID:"controllerType=0 controllerNumber=1 scan=2921"
RTINSECONDS=1226.217328
PEPMASS=1007.315856933594 48062.2451171875
CHARGE=2+
152.4367676 1716.1829833984
204.0868835 7683.591796875
228.3942261 30784.08203125
366.1402588 2441.9638671875
464.8702698 1697.9820556641
844.8023682 4209.673828125
845.2990112 3511.1701660156
1006.832458 4861.0029296875
END IONS
BEGIN IONS
TITLE=mouseNglycome_brain_2.2925.2925.2 File:"mouseNglycome_brain_2.raw", NativeID:"controllerType=0 controllerNumber=1 scan=2925"
RTINSECONDS=1227.552195
PEPMASS=1034.379760742188 41340.593994140625
CHARGE=2+
111.4548416 2261.6755371094
143.9616699 1828.1634521484
184.9519043 1768.3580322266
204.0864105 6706.494140625
224.1116791 10187.4296875
228.3729553 5750.76171875
228.4053192 21358.216796875
366.13974 2115.4211425781
426.9896851 2528.6235351563
1426.491577 1933.8195800781
END IONS
BEGIN IONS
TITLE=mouseNglycome_brain_2.2927.2927.2 File:"mouseNglycome_brain_2.raw", NativeID:"controllerType=0 controllerNumber=1 scan=2927"
RTINSECONDS=1228.02252
PEPMASS=1149.880494268131 30624.459716796875
CHARGE=2+
120.277153 1682.1430664063
137.0457306 4387.5014648438
204.0867157 6824.578125
210.6921692 1980.3215332031
228.3875122 43235.5703125
END IONS
BEGIN IONS
TITLE=mouseNglycome_brain_2.2928.2928.2 File:"mouseNglycome_brain_2.raw", NativeID:"controllerType=0 controllerNumber=1 scan=2928"
RTINSECONDS=1228.112409
PEPMASS=905.837942231783 38405.627563476563
CHARGE=2+
103.6458511 1689.4447021484
113.9514999 1754.6575927734
138.0546265 3263.3139648438
168.0658722 2352.2875976563
183.0542603 1602.8475341797
204.0861359 9324.58984375
228.3940887 57431.2109375
366.1392822 2979.765625
409.742981 1964.1873779297
446.8364868 1963.0433349609
592.1452026 1881.0096435547
917.8126831 1955.01171875
1156.717163 1797.3601074219
1725.92749 2049.3576660156
END IONS
BEGIN IONS
TITLE=mouseNglycome_brain_2.2929.2929.2 File:"mouseNglycome_brain_2.raw", NativeID:"controllerType=0 controllerNumber=1 scan=2929"
RTINSECONDS=1228.205746
PEPMASS=1182.436001808632 25906.260986328125
CHARGE=2+
112.2338943 1927.9130859375
120.3836975 1783.6927490234
130.1519318 1796.8315429688
204.0871735 3078.4819335938
228.3941498 52292.7734375
493.8380737 2182.8937988281
649.0148315 1973.6597900391
846.5263672 1912.2896728516
934.7919922 1974.4143066406
1679.111816 2134.1589355469
END IONS
BEGIN IONS
TITLE=mouseNglycome_brain_2.2930.2930.2 File:"mouseNglycome_brain_2.raw", NativeID:"controllerType=0 controllerNumber=1 scan=2930"
RTINSECONDS=1228.295672
PEPMASS=992.357520263663 30405.70458984375
CHARGE=2+
117.1257629 1689.8287353516
138.0545502 2242.06640625
204.0872345 6070.7294921875
228.3939972 49902.53515625
283.8092041 1660.5645751953
319.2617493 1636.0461425781
366.1407166 1858.2435302734
464.9487915 2441.62109375
554.2741089 1833.2569580078
580.5489502 1759.9495849609
668.0331421 2245.5126953125
END IONS
BEGIN IONS
TITLE=mouseNglycome_brain_2.2931.2931.2 File:"mouseNglycome_brain_2.raw", NativeID:"controllerType=0 controllerNumber=1 scan=2931"
RTINSECONDS=1228.389
PEPMASS=985.38139806806 251051.7402344
CHARGE=2+
126.0551071 5553.3583984375
135.8106995 1865.5620117188
138.0548553 7657.3198242188
168.0661621 8346.1943359375
186.0762482 6006.548828125
204.0860748 39785.58984375
205.0901184 5044.935546875
224.1127472 5846.1704101563
228.3940887 44943.34765625
366.1381836 9389.953125
569.2214966 2347.568359375
905.1256714 1949.7501220703
1733.152588 2112.9565429688
END IONS
BEGIN IONS
TITLE=mouseNglycome_brain_2.2932.2932.2 File:"mouseNglycome_brain_2.raw", NativeID:"controllerType=0 controllerNumber=1 scan=2932"
RTINSECONDS=1228.47893
PEPMASS=863.336608886719 155084.935790999996
CHARGE=2+
126.054863 6096.6186523438
138.0546265 8024.4985351563
156.405838 1585.3243408203
158.5432434 1667.3989257813
168.0655365 5788.3095703125
186.076004 5077.3735351563
204.0862122 35932.29296875
224.1125031 3251.2231445313
228.3681488 2610.5163574219
228.3940277 35307.91015625
266.487854 1961.3304443359
366.138855 4613.1323242188
569.2113647 1990.0314941406
END IONS
BEGIN IONS
TITLE=mouseNglycome_brain_2.2933.2933.2 File:"mouseNglycome_brain_2.raw", NativeID:"controllerType=0 controllerNumber=1 scan=2933"
RTINSECONDS=1228.571879
PEPMASS=709.287353515625 51331.14501953125
CHARGE=2+
115.3443146 1604.8244628906
175.0664978 1565.0030517578
204.0864258 2300.1279296875
228.3939972 29756.927734375
228.4226685 2104.2651367188
286.5763245 1842.8741455078
384.9783936 2321.6147460938
672.9921265 5674.1040039063
709.2848511 2912.7155761719
END IONS
BEGIN IONS
TITLE=mouseNglycome_brain_2.2935.2935.3 File:"mouseNglycome_brain_2.raw", NativeID:"controllerType=0 controllerNumber=1 scan=2935"
RTINSECONDS=1229.042471
PEPMASS=1318.840301426965 43279.94921875
CHARGE=3+
102.8382568 1906.7319335938
104.9978638 2161.4301757813
204.0877838 9800.775390625
228.3732452 10744.6376953125
228.4050903 34302.35546875
347.0258179 3097.4760742188
357.769989 2089.853515625
366.1403809 1946.7769775391
END IONS
BEGIN IONS
TITLE=mouseNglycome_brain_2.2936.2936.2 File:"mouseNglycome_brain_2.raw", NativeID:"controllerType=0 controllerNumber=1 scan=2936"
RTINSECONDS=1229.132348
PEPMASS=842.830909984026 83552.302734375
CHARGE=2+
138.0556488 2438.173828125
148.7584534 1795.0362548828
204.0865631 8969.3408203125
224.1126099 2084.0793457031
228.3820343 33889.87109375
228.4140472 13261.8486328125
366.1387634 3376.2321777344
751.5158081 1965.8045654297
837.0657959 1987.9720458984
842.2811279 9173.3310546875
842.7780762 3376.0932617188
843.2853394 2529.37109375
1675.439453 2342.3479003906
END IONS
BEGIN IONS
TITLE=mouseNglycome_brain_2.2937.2937.2 File:"mouseNglycome_brain_2.raw", NativeID:"controllerType=0 controllerNumber=1 scan=2937"
RTINSECONDS=1229.225751
PEPMASS=984.880034083296 236445.584960900014
CHARGE=2+
126.0549698 5941.185546875
138.0547791 7784.935546875
168.0651398 4953.3271484375
186.0768127 4941.3876953125
190.4338837 1609.0770263672
204.0862274 48847.48828125
205.0901337 4519.3540039063
224.1126709 7907.7983398438
228.3864594 39075.28515625
228.418335 6439.5317382813
366.1383362 13614.0107421875
366.1898804 1726.8395996094
391.3407593 1746.4312744141
427.1925659 4156.9111328125
528.1964111 3148.8540039063
569.2166138 2873.083984375
731.2735596 3395.1809082031
1217.453979 2404.2563476563
1672.781372 2100.1066894531
END IONS
BEGIN IONS
TITLE=mouseNglycome_brain_2.2938.2938.2 File:"mouseNglycome_brain_2.raw", NativeID:"controllerType=0 controllerNumber=1 scan=2938"
RTINSECONDS=1229.315673
PEPMASS=874.334871126017 26393.46435546875
CHARGE=2+
126.5311584 1848.2121582031
134.9583588 1851.0799560547
138.0550232 1557.5590820313
171.886673 1573.8715820313
204.0868835 7951.5698242188
227.3048401 1721.2475585938
228.3999481 27537.361328125
297.2041321 1653.5300292969
339.6236877 1747.7947998047
END IONS
BEGIN IONS
TITLE=mouseNglycome_brain_2.2940.2940.2 File:"mouseNglycome_brain_2.raw", NativeID:"controllerType=0 controllerNumber=1 scan=2940"
RTINSECONDS=1229.786435
PEPMASS=998.342248035246 103363.195556599996
CHARGE=2+
111.1721725 1801.5520019531
117.8948975 1906.5124511719
144.2984161 2060.5986328125
170.1968079 1986.8032226563
204.0861969 10526.853515625
228.3938904 52341.265625
366.1374817 4178.3974609375
377.7399902 1709.8992919922
382.5562744 1877.6198730469
424.4852905 1640.2209472656
575.5597534 2120.0424804688
603.6917114 1783.3392333984
998.3451538 23362.20703125
998.8497925 19205.138671875
END IONS
BEGIN IONS
TITLE=mouseNglycome_brain_2.2941.2941.2 File:"mouseNglycome_brain_2.raw", NativeID:"controllerType=0 controllerNumber=1 scan=2941"
RTINSECONDS=1229.877346
PEPMASS=1017.391784667969 919187.441162099945
CHARGE=2+
126.0545349 22883.044921875
134.1455536 1744.9124755859
138.0547638 51140.6640625
139.0586243 2786.57421875
144.0657196 6478.4931640625
168.0652008 26418.224609375
168.0814972 2122.8227539063
169.0681152 2079.7551269531
185.7303925 1706.5604248047
186.0757904 26375.478515625
187.0808258 2059.7333984375
204.0661621 2359.4025878906
204.0863495 161185.15625
204.1219635 2550.2788085938
204.1652069 1878.6145019531
205.0901337 8048.3046875
206.1025848 5594.2387695313
224.1124878 19425.0234375
228.3720703 3675.6650390625
228.4035339 24726.9296875
350.1435852 3958.630859375
366.1388855 50270.96875
367.1414185 6578.5356445313
369.0061035 3061.8676757813
427.1933899 7788.595703125
512.1957397 9003.060546875
528.1915283 6580.3256835938
569.2147827 9173.6513671875
731.2714233 8222.4091796875
893.3283081 8417.080078125
894.3198242 2301.5012207031
1096.413818 2987.3649902344
END IONS
BEGIN IONS
TITLE=mouseNglycome_brain_2.2943.2943.2 File:"mouseNglycome_brain_2.raw", NativeID:"controllerType=0 controllerNumber=1 scan=2943"
RTINSECONDS=1230.347093
PEPMASS=761.797053765019 47019.642333984375
CHARGE=2+
123.386467 1771.3739013672
126.0545044 3285.3696289063
138.0551605 4732.6118164063
145.3075562 1712.5822753906
153.6304321 1617.5476074219
167.9073334 1645.2957763672
168.0648193 2168.6940917969
186.0766144 3885.1044921875
204.0860138 24455.279296875
228.3732452 6768.5146484375
228.4055176 20526.568359375
425.8310852 1743.2564697266
1171.300903 1944.1806640625
END IONS
BEGIN IONS
TITLE=mouseNglycome_brain_2.2947.2947.2 File:"mouseNglycome_brain_2.raw", NativeID:"controllerType=0 controllerNumber=1 scan=2947"
RTINSECONDS=1231.68547
PEPMASS=995.336363824281 85554.2001953125
CHARGE=2+
126.0553207 2046.833984375
138.0554352 3437.33203125
140.3694763 1797.5052490234
151.3027344 2176.1455078125
168.0660858 1962.3857421875
204.0860138 9488.896484375
228.3818817 26797.640625
228.4138794 11335.0224609375
347.0242615 36666.234375
348.0318298 2272.9763183594
409.5823669 1721.3063964844
443.1901855 2085.3564453125
635.0318604 4283.0634765625
671.0574341 3944.2041015625
922.3036499 2061.4870605469
995.3258667 9502.6640625
995.848999 5931.509765625
1219.837769 1796.5438232422
1462.514282 2492.763671875
END IONS
BEGIN IONS
TITLE=mouseNglycome_brain_2.2948.2948.2 File:"mouseNglycome_brain_2.raw", NativeID:"controllerType=0 controllerNumber=1 scan=2948"
RTINSECONDS=1231.775465
PEPMASS=733.285511260111 17281.5693359375
CHARGE=2+
100.7166367 1840.0703125
126.054924 1689.4444580078
137.0461731 1754.6519775391
171.6452789 1778.9306640625
186.0776978 2694.3935546875
204.0874481 11080.568359375
228.3939667 28571.578125
228.419693 2204.3620605469
408.9930725 2414.8181152344
1082.579834 2025.7236328125
END IONS
BEGIN IONS
TITLE=mouseNglycome_brain_2.2950.2950.2 File:"mouseNglycome_brain_2.raw", NativeID:"controllerType=0 controllerNumber=1 scan=2950"
RTINSECONDS=1232.247278
PEPMASS=741.283857241564 53324.771362304688
CHARGE=2+
108.2463913 1548.3450927734
121.2943726 1747.5699462891
123.7622147 1926.3934326172
126.0550919 5682.6337890625
138.0549622 3423.2434082031
168.0661621 3281.2919921875
186.076828 5322.6059570313
204.0865784 21218.828125
224.1116943 3625.5095214844
228.3806152 26448.080078125
228.4130402 16000.7119140625
607.9487305 1677.275390625
1306.168701 1935.3720703125
END IONS
BEGIN IONS
TITLE=mouseNglycome_brain_2.2951.2951.2 File:"mouseNglycome_brain_2.raw", NativeID:"controllerType=0 controllerNumber=1 scan=2951"
RTINSECONDS=1232.337595
PEPMASS=967.87296168401 38272.07470703125
CHARGE=2+
128.8322449 1835.9832763672
138.0551758 2260.6845703125
160.5036926 2018.8979492188
168.0653992 2132.6818847656
186.0771179 1924.3076171875
204.0861511 8643.0810546875
228.3727112 10861.791015625
228.4046478 36060.0078125
286.4333801 1724.5985107422
366.1387024 3455.2375488281
471.598114 1835.9149169922
663.8453979 1806.7331542969
738.5426636 2579.7468261719
887.8202515 2065.8532714844
1032.595703 2141.6103515625
1032.887817 1911.5866699219
END IONS
BEGIN IONS
TITLE=mouseNglycome_brain_2.2952.2952.3 File:"mouseNglycome_brain_2.raw", NativeID:"controllerType=0 controllerNumber=1 scan=2952"
RTINSECONDS=1232.427845
PEPMASS=931.138915188294 56010.577026367188
CHARGE=3+
101.0347214 1632.2163085938
112.0508881 5014.0551757813
127.4266052 2085.4128417969
132.5303955 1619.3511962891
143.3415222 1707.3453369141
204.0862732 4117.484375
228.3939667 50215.83203125
246.6241455 1794.4581298828
324.0604553 6186.9545898438
422.3308716 1990.2814941406
435.2599182 1981.1470947266
1397.773315 2004.0865478516
END IONS
BEGIN IONS
TITLE=mouseNglycome_brain_2.2953.2953.2 File:"mouseNglycome_brain_2.raw", NativeID:"controllerType=0 controllerNumber=1 scan=2953"
RTINSECONDS=1232.51772
PEPMASS=984.328247070313 88760.68359375
CHARGE=2+
112.0503311 3775.4206542969
126.0554352 4018.0686035156
138.0554504 3818.4328613281
168.0652618 3713.0522460938
171.2211304 1975.3702392578
186.0761566 4705.0942382813
186.1187286 2137.7646484375
204.0866241 33064.5546875
224.1130219 5151.0434570313
228.3816681 19703.546875
228.4135742 6487.259765625
337.068634 1638.9326171875
366.1384888 7152.4711914063
519.4365234 1973.7398681641
569.2176514 3144.2387695313
1029.564087 1928.0920410156
END IONS
BEGIN IONS
TITLE=mouseNglycome_brain_2.2955.2955.2 File:"mouseNglycome_brain_2.raw", NativeID:"controllerType=0 controllerNumber=1 scan=2955"
RTINSECONDS=1232.98803
PEPMASS=844.839679241992 57935.72998046875
CHARGE=2+
115.100853 1760.5701904297
126.0552368 5799.2338867188
127.3704376 1618.0866699219
138.0554199 3641.5407714844
168.0662537 3268.908203125
186.0757599 4318.4819335938
204.0860901 25327.328125
205.0922394 1787.5413818359
224.1136475 4274.6918945313
228.3730164 5744.0502929688
228.4047089 21923.99609375
243.4061127 1653.2802734375
366.1394958 3217.9670410156
427.190033 2657.1828613281
844.2897339 24041.828125
844.7874756 16055.630859375
845.293335 7475.5610351563
883.3970947 2129.7368164063
END IONS
BEGIN IONS
TITLE=mouseNglycome_brain_2.2957.2957.2 File:"mouseNglycome_brain_2.raw", NativeID:"controllerType=0 controllerNumber=1 scan=2957"
RTINSECONDS=1233.457996
PEPMASS=833.300303981056 90791.851318359375
CHARGE=2+
126.055275 4479.6313476563
127.4637299 1756.0528564453
136.6943359 1614.3071289063
138.0543823 3983.875
168.0654907 3467.7001953125
186.0762482 3420.7475585938
204.0866241 20116.052734375
228.3867493 25552.814453125
252.1621552 1867.7416992188
278.1997986 1630.9990234375
407.1647949 2797.0400390625
565.1152954 1645.2509765625
566.7631836 1681.3308105469
810.1749268 2077.1345214844
1300.463989 5117.1884765625
1301.480957 2459.9926757813
1462.512817 11336.4580078125
1463.532349 5974.396484375
END IONS
BEGIN IONS
TITLE=mouseNglycome_brain_2.2960.2960.2 File:"mouseNglycome_brain_2.raw", NativeID:"controllerType=0 controllerNumber=1 scan=2960"
RTINSECONDS=1234.362274
PEPMASS=1149.379434739539 39265.3408203125
CHARGE=2+
137.0461884 1953.2283935547
160.2667084 1852.0870361328
204.0869751 4353.5668945313
214.833313 1884.0650634766
228.3884888 57091.48828125
228.4194794 4685.572265625
240.9941406 1697.1949462891
595.4036255 2062.0827636719
929.6010742 1889.3734130859
1670.150391 2103.0109863281
1908.639648 2425.2438964844
END IONS
BEGIN IONS
TITLE=mouseNglycome_brain_2.2961.2961.2 File:"mouseNglycome_brain_2.raw", NativeID:"controllerType=0 controllerNumber=1 scan=2961"
RTINSECONDS=1234.452185
PEPMASS=1179.962343097792 66491.9296875
CHARGE=2+
103.0653076 1799.3680419922
119.7502213 1764.2194824219
138.0547943 3522.5627441406
168.0657043 2623.1130371094
200.7716064 1842.904296875
204.0861816 15676.0986328125
204.3347321 2077.1665039063
228.3633423 1810.9521484375
228.3888397 29433.234375
343.5787354 1813.453125
366.1407166 6253.03125
END IONS
BEGIN IONS
TITLE=mouseNglycome_brain_2.2963.2963.2 File:"mouseNglycome_brain_2.raw", NativeID:"controllerType=0 controllerNumber=1 scan=2963"
RTINSECONDS=1234.922244
PEPMASS=1037.908496357757 58758.00537109375
CHARGE=2+
120.8612137 1873.1656494141
121.7332458 1606.8333740234
126.0558243 1853.9310302734
136.0894165 1852.7484130859
138.0550995 1655.9957275391
204.0866089 7191.4443359375
220.6273956 1824.3017578125
228.3940277 43551.89453125
648.9737549 1943.2794189453
1037.379883 2005.7413330078
1359.214844 2601.1459960938
1770.317749 1841.119140625
END IONS
BEGIN IONS
TITLE=mouseNglycome_brain_2.2964.2964.2 File:"mouseNglycome_brain_2.raw", NativeID:"controllerType=0 controllerNumber=1 scan=2964"
RTINSECONDS=1235.012177
PEPMASS=841.27846418944 47935.45703125
CHARGE=2+
126.0551376 1773.9854736328
134.0982056 1816.1302490234
161.6290894 1492.8920898438
163.0596924 1556.4263916016
168.0636139 2099.4453125
194.5434113 1632.3868408203
204.0870361 4606.39453125
223.5574493 1847.4842529297
228.3888092 61358.125
228.4192657 4250.9604492188
694.918457 1640.9127197266
807.8141479 1856.1651611328
841.2907715 4112.7744140625
841.7903442 1986.3276367188
859.2594604 1913.63671875
END IONS
BEGIN IONS
TITLE=mouseNglycome_brain_2.2965.2965.2 File:"mouseNglycome_brain_2.raw", NativeID:"controllerType=0 controllerNumber=1 scan=2965"
RTINSECONDS=1235.105565
PEPMASS=1333.46883334274 37035.666015625
CHARGE=2+
140.541153 2044.1511230469
141.4423981 2249.4294433594
204.0871582 4239.259765625
228.3717346 11559.23828125
228.403717 51109.015625
318.3174133 1904.5316162109
998.8624268 2744.1396484375
END IONS
BEGIN IONS
TITLE=mouseNglycome_brain_2.2966.2966.2 File:"mouseNglycome_brain_2.raw", NativeID:"controllerType=0 controllerNumber=1 scan=2966"
RTINSECONDS=1235.195493
PEPMASS=1190.413287865838 30219.095703125
CHARGE=2+
138.9062347 1823.0725097656
140.3123322 2009.0487060547
172.5517578 1724.5247802734
204.0863495 2153.0358886719
212.1549988 1965.8269042969
228.368576 4351.0239257813
228.4004822 43362.84765625
315.3019409 2338.9792480469
1190.430176 5752.9057617188
1190.926392 4313.966796875
END IONS
BEGIN IONS
TITLE=mouseNglycome_brain_2.2967.2967.2 File:"mouseNglycome_brain_2.raw", NativeID:"controllerType=0 controllerNumber=1 scan=2967"
RTINSECONDS=1235.288796
PEPMASS=887.341980170842 23851.564697265625
CHARGE=2+
126.0551147 1664.9558105469
142.0923157 1766.8990478516
186.0764618 1682.2130126953
193.874054 1653.0260009766
204.0869598 7712.5537109375
224.1114044 1853.6917724609
228.3775635 25208.119140625
228.4097748 27019.990234375
279.9397278 1933.3887939453
366.1382446 4757.921875
690.19104 1747.9458007813
792.5803833 1872.5954589844
1033.414673 1867.4925537109
END IONS
BEGIN IONS
TITLE=mouseNglycome_brain_2.2968.2968.2 File:"mouseNglycome_brain_2.raw", NativeID:"controllerType=0 controllerNumber=1 scan=2968"
RTINSECONDS=1235.378753
PEPMASS=1098.413500120537 26177.477783203125
CHARGE=2+
103.5141983 1733.5933837891
115.6488113 1696.8636474609
138.0544281 3542.8454589844
165.8969269 1807.7529296875
168.0656891 2377.2946777344
186.0769043 1772.7481689453
204.0868988 8067.7109375
228.3941345 57705.87109375
250.2112885 1794.8870849609
366.1378784 5487.63671875
963.9450073 1993.4204101563
1098.401489 2400.8996582031
END IONS
BEGIN IONS
TITLE=mouseNglycome_brain_2.2969.2969.2 File:"mouseNglycome_brain_2.raw", NativeID:"controllerType=0 controllerNumber=1 scan=2969"
RTINSECONDS=1235.472094
PEPMASS=1157.357316884845 23679.128662109375
CHARGE=2+
101.2237625 1668.8469238281
108.5744934 1753.5306396484
113.5760727 1710.1999511719
141.040802 1844.7117919922
166.232132 1682.4436035156
204.0865326 3028.6044921875
228.3941956 53625.41796875
502.4842224 2012.9050292969
850.9220581 2060.2983398438
977.4056396 1912.9815673828
995.3339844 1858.7073974609
995.8598022 2017.3979492188
2157.679443 2178.375
END IONS
BEGIN IONS
TITLE=mouseNglycome_brain_2.2970.2970.2 File:"mouseNglycome_brain_2.raw", NativeID:"controllerType=0 controllerNumber=1 scan=2970"
RTINSECONDS=1235.562023
PEPMASS=1009.885858641709 45714.427734375
CHARGE=2+
178.7149811 1802.3253173828
204.0866394 3188.4890136719
228.371048 2499.48046875
228.4026184 24134.123046875
274.591095 1915.9497070313
455.5110474 1917.1589355469
811.0229492 1795.6843261719
END IONS
BEGIN IONS
TITLE=mouseNglycome_brain_2.2972.2972.2 File:"mouseNglycome_brain_2.raw", NativeID:"controllerType=0 controllerNumber=1 scan=2972"
RTINSECONDS=1236.100472
PEPMASS=895.340637207031 60969.1904296875
CHARGE=2+
126.054985 5488.47265625
138.0548248 7002.3828125
168.0645142 5032.8759765625
186.0762939 3240.7919921875
204.0863953 35557.46875
205.088913 1826.1472167969
224.113205 5917.2651367188
228.3942566 29839.224609375
278.8839417 1963.6143798828
337.6425476 1734.3690185547
366.1398621 15144.4140625
391.73526 1646.5141601563
427.194397 2010.6716308594
429.6541138 1676.5727539063
512.1976929 2105.7424316406
528.1894531 2643.716796875
731.2750244 3153.6875
893.3272705 2371.4763183594
907.0502319 1814.0295410156
1684.420166 1832.4898681641
END IONS
BEGIN IONS
TITLE=mouseNglycome_brain_2.2976.2976.2 File:"mouseNglycome_brain_2.raw", NativeID:"controllerType=0 controllerNumber=1 scan=2976"
RTINSECONDS=1237.438117
PEPMASS=1179.974338091338 42249.142333984375
CHARGE=2+
112.0501709 2059.3461914063
138.0556793 3128.1352539063
139.2802124 1732.5144042969
168.0655518 2686.6989746094
196.6734772 2055.0830078125
204.0867157 11501.20703125
228.3731384 17043.52734375
228.4051208 50354.5
366.1381226 7167.6220703125
397.6296082 1925.9837646484
512.1968384 2141.8605957031
1180.389526 2465.8681640625
1333.029175 2121.5693359375
1422.513306 2366.3190917969
1609.271606 2082.814453125
END IONS
BEGIN IONS
TITLE=mouseNglycome_brain_2.2977.2977.2 File:"mouseNglycome_brain_2.raw", NativeID:"controllerType=0 controllerNumber=1 scan=2977"
RTINSECONDS=1237.528024
PEPMASS=1300.396424039664 27514.187744140625
CHARGE=2+
168.3103027 1944.8425292969
204.086319 5965.7778320313
225.5864563 1830.658203125
228.4027252 27430.56640625
481.4280701 2024.2194824219
1300.470337 5216.17578125
1966.807861 2125.3603515625
END IONS
BEGIN IONS
TITLE=mouseNglycome_brain_2.2979.2979.2 File:"mouseNglycome_brain_2.raw", NativeID:"controllerType=0 controllerNumber=1 scan=2979"
RTINSECONDS=1237.998132
PEPMASS=1028.382997973586 38394.158081054688
CHARGE=2+
122.2262268 1601.2194824219
138.0553894 2490.3234863281
144.0669403 1749.7761230469
145.7429657 1678.2113037109
148.719635 1779.2604980469
179.9459381 1587.5531005859
204.0865326 4961.4321289063
228.3999023 36706.66015625
2048.873535 2003.22265625
END IONS
BEGIN IONS
TITLE=mouseNglycome_brain_2.2980.2980.2 File:"mouseNglycome_brain_2.raw", NativeID:"controllerType=0 controllerNumber=1 scan=2980"
RTINSECONDS=1238.088378
PEPMASS=773.287390578425 22547.025268554688
CHARGE=2+
112.7468109 1854.7392578125
224.1133118 2298.3361816406
226.73526 1521.1538085938
228.3706207 8932.4169921875
228.4026642 46886.04296875
273.1591492 1623.9549560547
557.7939453 1680.8204345703
1101.903687 2195.2944335938
END IONS
BEGIN IONS
TITLE=mouseNglycome_brain_2.2981.2981.2 File:"mouseNglycome_brain_2.raw", NativeID:"controllerType=0 controllerNumber=1 scan=2981"
RTINSECONDS=1238.178301
PEPMASS=1179.460736703134 34901.95263671875
CHARGE=2+
104.8314972 1719.7603759766
115.8550644 1799.96875
121.5832138 1829.4399414063
138.0547943 2240.05859375
168.0641479 2150.6840820313
186.0772095 2666.9672851563
204.0862579 9722.8701171875
216.3458099 1810.4348144531
224.1125031 2611.7966308594
228.3942413 31579.80859375
366.140564 4007.3259277344
571.0618286 1862.0534667969
1017.816223 2216.6647949219
1083.634033 1942.1909179688
1505.44104 1971.0516357422
1701.706665 2238.4626464844
1907.568604 2099.455078125
2040.81897 2204.9770507813
END IONS
BEGIN IONS
TITLE=mouseNglycome_brain_2.2983.2983.2 File:"mouseNglycome_brain_2.raw", NativeID:"controllerType=0 controllerNumber=1 scan=2983"
RTINSECONDS=1238.6488
PEPMASS=687.765304397706 60431.974853515625
CHARGE=2+
145.020874 1606.4301757813
163.0592804 1650.0933837891
174.5449371 1577.8461914063
228.3784485 13401.142578125
228.4108429 11433.1357421875
261.4083252 1806.5318603516
288.4114075 1823.2532958984
302.5136108 1583.5670166016
362.9942627 2390.6228027344
651.0083618 12100.859375
652.0077515 3996.6918945313
669.019165 2966.8913574219
826.3205566 1728.5367431641
871.3581543 2105.26171875
END IONS
BEGIN IONS
TITLE=mouseNglycome_brain_2.2986.2986.2 File:"mouseNglycome_brain_2.raw", NativeID:"controllerType=0 controllerNumber=1 scan=2986"
RTINSECONDS=1239.553094
PEPMASS=639.744292304626 26079.0498046875
CHARGE=2+
112.6704483 1548.8513183594
113.1339188 1755.6228027344
126.0552292 1691.4017333984
138.0548248 3339.3520507813
168.0656281 3041.2392578125
200.5187073 1612.8264160156
204.0861664 10933.7080078125
224.1119537 2462.9719238281
228.3938293 37272.4921875
250.5954437 1616.0123291016
305.0311279 1673.224609375
309.2241211 1826.9852294922
366.1430664 1711.2475585938
382.8211975 2155.6372070313
512.920105 2013.5623779297
640.2080688 8415.48046875
1274.938354 2015.1459960938
END IONS
BEGIN IONS
TITLE=mouseNglycome_brain_2.2987.2987.2 File:"mouseNglycome_brain_2.raw", NativeID:"controllerType=0 controllerNumber=1 scan=2987"
RTINSECONDS=1239.642971
PEPMASS=801.30578756724 17735.170654296875
CHARGE=2+
106.5689392 1822.5837402344
144.8705139 1737.6231689453
148.6283112 1659.8731689453
204.0866394 2813.9177246094
228.3939209 28677.595703125
675.694458 1755.1424560547
1066.72522 2166.8225097656
1629.998047 1776.8038330078
END IONS
BEGIN IONS
TITLE=mouseNglycome_brain_2.2989.2989.2 File:"mouseNglycome_brain_2.raw", NativeID:"controllerType=0 controllerNumber=1 scan=2989"
RTINSECONDS=1240.113051
PEPMASS=768.791604976229 26037.73828125
CHARGE=2+
145.0495911 2033.7738037109
146.4806061 1641.1789550781
163.0601044 5318.4443359375
201.0649109 1761.6049804688
224.1130371 4628.6240234375
228.3939819 47969.44921875
228.4198608 2882.3564453125
260.627594 1619.4608154297
454.4471436 1815.3428955078
1033.358398 2873.5739746094
END IONS
BEGIN IONS
TITLE=mouseNglycome_brain_2.2990.2990.3 File:"mouseNglycome_brain_2.raw", NativeID:"controllerType=0 controllerNumber=1 scan=2990"
RTINSECONDS=1240.20296
PEPMASS=1033.045131644981 28186.131103515625
CHARGE=3+
149.9234467 1963.4464111328
178.9615021 1831.7575683594
204.0880432 3571.8872070313
228.3764191 11141.6962890625
228.4089355 15158.046875
279.8049316 1720.5406494141
358.7860718 1657.6870117188
384.983429 2065.9145507813
672.991333 3553.5295410156
690.9935303 3482.9912109375
709.0130615 2933.7014160156
1033.397217 2743.1662597656
1447.242065 2022.6741943359
END IONS
BEGIN IONS
TITLE=mouseNglycome_brain_2.2991.2991.2 File:"mouseNglycome_brain_2.raw", NativeID:"controllerType=0 controllerNumber=1 scan=2991"
RTINSECONDS=1240.296343
PEPMASS=558.718594748557 22071.70947265625
CHARGE=2+
109.7310791 1542.0859375
134.2637329 1642.1696777344
138.0546417 2812.8034667969
204.0871124 5519.0366210938
226.539566 1689.1716308594
228.3842163 26464.478515625
228.4160004 6643.1572265625
563.5657959 1750.4163818359
566.6085815 1868.5654296875
1148.92981 1624.7001953125
END IONS
BEGIN IONS
TITLE=mouseNglycome_brain_2.2992.2992.2 File:"mouseNglycome_brain_2.raw", NativeID:"controllerType=0 controllerNumber=1 scan=2992"
RTINSECONDS=1240.386247
PEPMASS=740.2421875 43047.501342773438
CHARGE=2+
204.0866394 4167.3706054688
228.3994598 26702.015625
243.9615936 1795.6101074219
253.6922913 1749.6290283203
460.8083801 1711.7268066406
539.0646362 1653.5860595703
600.4606934 1831.0080566406
740.7660522 1775.7165527344
985.1516724 1773.470703125
END IONS
BEGIN IONS
TITLE=mouseNglycome_brain_2.2996.2996.2 File:"mouseNglycome_brain_2.raw", NativeID:"controllerType=0 controllerNumber=1 scan=2996"
RTINSECONDS=1241.724723
PEPMASS=1168.351296537734 18810.13818359375
CHARGE=2+
110.7247467 1873.8061523438
228.3938446 30819.552734375
358.4596863 2032.7762451172
401.7877197 2274.2426757813
419.4394226 1931.8861083984
1006.322388 2301.3212890625
1006.811829 3502.8837890625
1159.859009 2042.8382568359
1168.339233 3859.5769042969
1168.850952 3271.4787597656
1844.615112 2305.2553710938
END IONS
BEGIN IONS
TITLE=mouseNglycome_brain_2.2998.2998.2 File:"mouseNglycome_brain_2.raw", NativeID:"controllerType=0 controllerNumber=1 scan=2998"
RTINSECONDS=1242.194681
PEPMASS=1130.42025152293 22470.99609375
CHARGE=2+
138.0551147 1950.9056396484
168.066452 2138.779296875
204.0861511 7463.8583984375
228.4002533 29087.8046875
366.1368713 5114.6328125
END IONS
BEGIN IONS
TITLE=mouseNglycome_brain_2.3000.3000.2 File:"mouseNglycome_brain_2.raw", NativeID:"controllerType=0 controllerNumber=1 scan=3000"
RTINSECONDS=1242.664638
PEPMASS=743.297996127193 26139.7236328125
CHARGE=2+
204.0865784 5025.6381835938
221.5965271 1697.0152587891
224.1103668 1675.7626953125
228.3735046 6540.263671875
228.4055176 19346.458984375
742.7542725 4984.6284179688
743.2554321 3585.8305664063
1075.412476 1663.7268066406
1501.533325 1821.6072998047
END IONS
BEGIN IONS
TITLE=mouseNglycome_brain_2.3002.3002.2 File:"mouseNglycome_brain_2.raw", NativeID:"controllerType=0 controllerNumber=1 scan=3002"
RTINSECONDS=1243.134953
PEPMASS=1171.450897476078 150242.681152300007
CHARGE=2+
138.0547028 8073.8388671875
145.6576538 1837.1102294922
168.0659332 6173.9609375
186.0757751 4969.3115234375
204.0866699 31521.796875
224.1144867 3258.60546875
228.3860474 45447.8359375
228.4178619 6703.0112304688
332.639679 1938.22265625
366.1386414 17426.296875
383.1193237 2008.263671875
486.7455444 2057.4912109375
512.1956177 4926.2895507813
893.3299561 2177.8989257813
998.3493652 2526.5166015625
2218.550781 2097.2487792969
END IONS
BEGIN IONS
TITLE=mouseNglycome_brain_2.3003.3003.2 File:"mouseNglycome_brain_2.raw", NativeID:"controllerType=0 controllerNumber=1 scan=3003"
RTINSECONDS=1243.224843
PEPMASS=987.355102539063 96517.220703125
CHARGE=2+
110.567131 2065.0229492188
126.0549927 3289.1374511719
138.0548706 7247.7197265625
168.0662537 4209.54296875
186.5132751 1619.2926025391
204.0863037 19500.923828125
228.3998413 29007.943359375
366.1390991 4127.9838867188
403.4212036 1820.5900878906
501.0004578 1800.1721191406
774.9247437 1765.5681152344
987.3439331 2292.6831054688
1462.487061 4273.6630859375
1608.605835 3229.2680664063
1609.546021 2168.669921875
1624.562256 3879.0473632813
1770.632812 4573.3100585938
1771.59729 3023.8674316406
END IONS
BEGIN IONS
TITLE=mouseNglycome_brain_2.3005.3005.2 File:"mouseNglycome_brain_2.raw", NativeID:"controllerType=0 controllerNumber=1 scan=3005"
RTINSECONDS=1243.694053
PEPMASS=833.326969559618 40688.92578125
CHARGE=2+
138.0554962 1749.0216064453
155.7312775 1793.0646972656
196.8018188 1653.0651855469
204.0873108 7603.8505859375
228.3880615 32055.185546875
866.6022339 2121.7358398438
END IONS
BEGIN IONS
TITLE=mouseNglycome_brain_2.3006.3006.2 File:"mouseNglycome_brain_2.raw", NativeID:"controllerType=0 controllerNumber=1 scan=3006"
RTINSECONDS=1243.783968
PEPMASS=731.763372338672 44563.31689453125
CHARGE=2+
138.0549469 2700.4030761719
198.869278 1616.6077880859
204.0856934 10205.5400390625
206.6847687 1970.8210449219
228.3721924 11150.1357421875
228.4043732 41990.65234375
366.1363525 1941.2158203125
397.0571899 1736.4183349609
611.2364502 1693.5983886719
731.2781372 3052.2546386719
842.1448364 1651.7049560547
1055.952393 2403.4387207031
END IONS
BEGIN IONS
TITLE=mouseNglycome_brain_2.3007.3007.2 File:"mouseNglycome_brain_2.raw", NativeID:"controllerType=0 controllerNumber=1 scan=3007"
RTINSECONDS=1243.87727
PEPMASS=1122.428148538325 27156.91162109375
CHARGE=2+
108.8451309 2142.1430664063
109.478775 1874.6546630859
138.0550385 2952.3933105469
168.0658417 2327.7541503906
204.086792 6633.6098632813
228.3939819 45905.14453125
366.1399231 5508.0766601563
433.34375 1992.4659423828
450.2437744 2341.3596191406
581.0524902 1804.9504394531
728.4321289 1766.1826171875
815.4849854 1989.9764404297
1121.970947 2677.1633300781
END IONS
BEGIN IONS
TITLE=mouseNglycome_brain_2.3008.3008.2 File:"mouseNglycome_brain_2.raw", NativeID:"controllerType=0 controllerNumber=1 scan=3008"
RTINSECONDS=1243.967203
PEPMASS=874.333969022546 25464.58056640625
CHARGE=2+
138.0553436 1862.1412353516
204.0862732 8233.8759765625
228.394104 43892.7578125
252.3674011 1655.1002197266
320.1841736 1882.4561767578
353.2626038 1888.4180908203
417.4221497 1675.4774169922
456.4474182 1911.2257080078
560.7508545 1652.3431396484
632.1757812 2018.9324951172
874.3306885 3499.9350585938
END IONS
BEGIN IONS
TITLE=mouseNglycome_brain_2.3009.3009.2 File:"mouseNglycome_brain_2.raw", NativeID:"controllerType=0 controllerNumber=1 scan=3009"
RTINSECONDS=1244.060155
PEPMASS=882.786483887073 16763.30419921875
CHARGE=2+
112.727356 1759.3785400391
204.0867004 5207.3403320313
228.3696747 2623.5427246094
228.4008636 26961.54296875
615.1240234 1722.3006591797
699.085022 1993.1363525391
END IONS
BEGIN IONS
TITLE=mouseNglycome_brain_2.3011.3011.2 File:"mouseNglycome_brain_2.raw", NativeID:"controllerType=0 controllerNumber=1 scan=3011"
RTINSECONDS=1244.530938
PEPMASS=998.89847126338 61700.529052734375
CHARGE=2+
126.0555878 2099.8630371094
138.0548248 2599.5681152344
167.6482697 1761.4420166016
168.0660095 2131.3332519531
186.0754852 1967.072265625
204.0868683 15416.8603515625
221.1468811 1767.7496337891
224.1127777 2721.2060546875
227.6473083 1753.5421142578
228.3847809 36221.7734375
228.4168091 7897.7397460938
249.9929352 1795.3072509766
259.0826721 1958.8635253906
284.5576782 1682.5129394531
366.1389465 6080.357421875
378.8202209 1771.4753417969
515.2741699 1976.6485595703
563.5084229 2285.0510253906
763.0517578 1968.2081298828
925.321228 2750.2668457031
998.3478394 33385.671875
998.8466797 30334.052734375
999.3520508 13419.9248046875
999.8518677 2347.3732910156
END IONS
BEGIN IONS
TITLE=mouseNglycome_brain_2.3012.3012.2 File:"mouseNglycome_brain_2.raw", NativeID:"controllerType=0 controllerNumber=1 scan=3012"
RTINSECONDS=1244.620901
PEPMASS=903.336875527577 48362.911499023438
CHARGE=2+
105.6035843 1645.2473144531
126.054985 2775.0361328125
138.0549316 5880.15625
145.2707672 1506.6015625
168.0651093 4600.8505859375
186.0758667 3891.0100097656
204.0866394 18699.388671875
224.1124573 2187.5383300781
228.3859711 46208.375
228.4176941 7671.7641601563
357.7176819 1930.6429443359
366.13797 6729.9604492188
600.3033447 1835.6639404297
677.5458984 1680.6091308594
END IONS
BEGIN IONS
TITLE=mouseNglycome_brain_2.3013.3013.2 File:"mouseNglycome_brain_2.raw", NativeID:"controllerType=0 controllerNumber=1 scan=3013"
RTINSECONDS=1244.714324
PEPMASS=1069.910913189581 40199.930908203125
CHARGE=2+
127.9456406 1757.8670654297
138.0530548 2296.9323730469
143.6484222 2116.1760253906
160.6766205 1857.2413330078
168.0653076 2953.2248535156
177.7128754 1784.6774902344
186.0756989 2311.5947265625
204.0870972 10219.763671875
228.3723602 10941.947265625
228.4045258 38941.9921875
280.313324 1898.6231689453
366.140564 6393.4389648438
388.7628174 1865.1796875
603.1119385 2209.517578125
706.2733154 1728.9500732422
801.4307861 1868.6536865234
1527.549805 2007.2150878906
END IONS
BEGIN IONS
TITLE=mouseNglycome_brain_2.3014.3014.2 File:"mouseNglycome_brain_2.raw", NativeID:"controllerType=0 controllerNumber=1 scan=3014"
RTINSECONDS=1244.804244
PEPMASS=975.357381454924 685578.679199200007
CHARGE=2+
126.0549622 15875.787109375
138.0547791 23543.025390625
144.0643158 2227.7314453125
163.0611267 2344.2216796875
168.0657043 18891.052734375
171.1154022 1893.1705322266
186.0762482 16564.12109375
188.0916443 1830.2358398438
204.0862427 94590.6171875
204.1108093 3115.8830566406
206.1025696 2267.7470703125
224.1128693 19591.841796875
228.375 9335.0546875
228.4082642 15801.0966796875
350.1448975 2578.5258789063
358.769043 2101.681640625
366.1384888 45845.0546875
366.1973572 1944.1878662109
427.1925354 7124.9360351563
512.1986694 3017.9816894531
528.1917725 11150.9609375
569.2130127 3572.8486328125
589.2489624 2763.8540039063
652.0464478 2946.7976074219
690.2493286 2792.3212890625
731.2796021 3651.5825195313
893.3394165 2953.5524902344
1217.435791 2802.6145019531
END IONS
BEGIN IONS
TITLE=mouseNglycome_brain_2.3016.3016.2 File:"mouseNglycome_brain_2.raw", NativeID:"controllerType=0 controllerNumber=1 scan=3016"
RTINSECONDS=1245.274555
PEPMASS=976.365966796875 811278.05200200004
CHARGE=2+
126.0547104 25727.765625
136.5457306 2203.4675292969
138.0545654 33724.64453125
144.0654449 2358.759765625
158.2305145 1969.1861572266
168.0651245 25385.087890625
186.0759735 17535.16015625
188.0940399 1796.1392822266
204.0665741 1776.8726806641
204.0862885 137884.0
205.0898743 5005.244140625
206.1024475 3203.6274414063
224.1123657 24004.826171875
228.3988953 29871.0546875
318.4278259 1729.6716308594
350.1437683 4166.01953125
366.1387634 57478.98046875
367.1424255 6211.5322265625
427.1940308 5905.81640625
448.585144 1872.4200439453
512.2001343 8542.0009765625
528.1904297 13432.033203125
529.1936035 2441.6882324219
589.2466431 4663.9892578125
690.2386475 4576.1196289063
731.2698364 6105.4428710938
732.2816772 3197.9575195313
751.2920532 2261.7661132813
836.2927856 2494.4094238281
852.3096313 2330.3955078125
893.322998 3734.6804199219
1033.60376 2128.734375
1055.373047 4201.345703125
1217.429932 5063.91015625
1363.500366 2484.7502441406
1379.481689 2560.7954101563
1525.591309 2599.8471679688
END IONS
BEGIN IONS
TITLE=mouseNglycome_brain_2.3018.3018.2 File:"mouseNglycome_brain_2.raw", NativeID:"controllerType=0 controllerNumber=1 scan=3018"
RTINSECONDS=1245.812063
PEPMASS=1138.381191425523 52671.36376953125
CHARGE=2+
104.5909958 2143.0393066406
115.1204834 1630.0047607422
126.0540543 2334.6909179688
136.3893585 1866.4428710938
138.0544586 3163.2717285156
151.3330383 1666.9371337891
204.0870056 11223.79296875
224.1125488 2604.0124511719
228.3676147 2376.880859375
228.3941498 34446.78515625
228.4201965 3448.2099609375
280.232605 1953.6293945313
291.6552734 1715.7165527344
366.1391602 6304.2109375
494.2278137 1869.8703613281
499.8325195 1824.0928955078
539.9520264 2394.2231445313
876.4890137 1715.1644287109
1138.408813 3559.8276367188
1344.630615 2112.4543457031
1360.57019 2303.7399902344
1726.599976 1864.4562988281
2143.59668 2244.5749511719
END IONS
BEGIN IONS
TITLE=mouseNglycome_brain_2.3020.3020.2 File:"mouseNglycome_brain_2.raw", NativeID:"controllerType=0 controllerNumber=1 scan=3020"
RTINSECONDS=1246.281865
PEPMASS=814.314766795749 22595.58447265625
CHARGE=2+
138.0550537 2649.1948242188
204.08638 9733.0361328125
217.2543182 1592.1734619141
228.3831329 26240.576171875
228.4148712 8015.73046875
291.1076965 1929.0665283203
366.1372986 3332.44921875
825.921814 1919.5593261719
828.5792236 1790.0932617188
END IONS
BEGIN IONS
TITLE=mouseNglycome_brain_2.3021.3021.2 File:"mouseNglycome_brain_2.raw", NativeID:"controllerType=0 controllerNumber=1 scan=3021"
RTINSECONDS=1246.371747
PEPMASS=739.746266571049 24920.108154296875
CHARGE=2+
216.3646698 1644.4040527344
228.3942719 27379.8828125
312.6139832 1708.5093994141
354.6333618 1738.8485107422
501.47229 1644.1187744141
739.7470093 4684.9931640625
740.2542725 2800.9399414063
END IONS
BEGIN IONS
TITLE=mouseNglycome_brain_2.3023.3023.2 File:"mouseNglycome_brain_2.raw", NativeID:"controllerType=0 controllerNumber=1 scan=3023"
RTINSECONDS=1246.841794
PEPMASS=822.310634769944 257273.666259799997
CHARGE=2+
126.0547028 14087.9189453125
138.0548553 14444.2763671875
144.0648804 3205.7678222656
168.0649414 8132.3862304688
186.0764618 13701.267578125
188.1438141 1956.2393798828
204.0863037 82481.4296875
204.1107178 2264.8344726563
205.0908508 5330.6616210938
206.1021576 3354.1540527344
224.1131134 11638.94921875
228.3726196 8433.45703125
228.4047699 27440.6796875
366.1393127 17698.861328125
390.110199 1855.7570800781
427.1914062 5412.5478515625
528.1920166 3889.2895507813
544.1845093 2044.2736816406
569.2192993 4113.2006835938
606.7097168 1555.5871582031
650.4856567 1960.0572509766
731.2675171 3468.8239746094
779.7167969 1916.4918212891
810.9585571 2145.1069335938
893.3195801 3285.9516601563
981.3739014 1935.9859619141
END IONS
BEGIN IONS
TITLE=mouseNglycome_brain_2.3024.3024.2 File:"mouseNglycome_brain_2.raw", NativeID:"controllerType=0 controllerNumber=1 scan=3024"
RTINSECONDS=1246.931675
PEPMASS=720.771111578695 183778.585083000013
CHARGE=2+
109.5616913 1795.4089355469
116.8710861 2064.4235839844
126.054985 7685.4921875
127.0393753 2106.9338378906
138.0549164 8177.861328125
145.0498657 2080.7629394531
163.0606995 3095.0478515625
168.0657043 6261.1469726563
186.0759277 7155.0595703125
204.08638 46023.125
205.0903015 2169.2861328125
206.1016235 3759.0905761719
224.1130371 9975.021484375
228.3854675 37455.50390625
228.4172363 6624.443359375
325.4725342 1730.9925537109
366.1383667 10764.8447265625
491.0505981 1654.6697998047
528.1928101 2384.6665039063
569.2219238 3317.5341796875
589.2454224 2556.9455566406
657.7321167 1739.8693847656
690.239624 3239.4482421875
1019.683716 1771.6713867188
1488.883179 1847.8742675781
END IONS
BEGIN IONS
TITLE=mouseNglycome_brain_2.3025.3025.2 File:"mouseNglycome_brain_2.raw", NativeID:"controllerType=0 controllerNumber=1 scan=3025"
RTINSECONDS=1247.024717
PEPMASS=915.852328492361 54873.694946289063
CHARGE=2+
168.0655823 1780.5867919922
171.4653931 1616.7197265625
183.0871735 1928.5413818359
204.0864105 10014.0302734375
228.3831177 21660.1328125
228.4151611 5009.1235351563
317.7732544 1768.3979492188
366.1410217 3937.92578125
435.4105835 1760.8699951172
1268.497437 2092.5385742188
1319.582275 2106.998046875
1588.060303 2037.3325195313
END IONS
BEGIN IONS
TITLE=mouseNglycome_brain_2.3027.3027.2 File:"mouseNglycome_brain_2.raw", NativeID:"controllerType=0 controllerNumber=1 scan=3027"
RTINSECONDS=1247.494467
PEPMASS=874.338610101068 25055.9423828125
CHARGE=2+
145.954895 1995.4588623047
148.3928528 1705.5543212891
204.0871887 4168.7934570313
228.3834229 21390.6328125
228.415329 4644.3291015625
416.10849 1720.7708740234
874.326416 5606.0092773438
END IONS
BEGIN IONS
TITLE=mouseNglycome_brain_2.3030.3030.2 File:"mouseNglycome_brain_2.raw", NativeID:"controllerType=0 controllerNumber=1 scan=3030"
RTINSECONDS=1248.397794
PEPMASS=995.338719760764 92491.9208984375
CHARGE=2+
158.7667236 1781.9841308594
204.0857391 4520.6401367188
228.3704529 8169.96875
228.4027863 44139.45703125
347.0243225 16482.92578125
628.1954346 2325.658203125
671.0567627 2218.7795410156
995.3469238 5679.8779296875
995.8442383 5443.955078125
1975.938965 2154.6528320313
END IONS
BEGIN IONS
TITLE=mouseNglycome_brain_2.3031.3031.2 File:"mouseNglycome_brain_2.raw", NativeID:"controllerType=0 controllerNumber=1 scan=3031"
RTINSECONDS=1248.487717
PEPMASS=1048.893178017852 21424.458740234375
CHARGE=2+
101.462883 1652.3486328125
134.9418335 1639.7794189453
138.0549927 2468.0776367188
168.065567 3336.4528808594
178.1056824 1957.6119384766
204.0870667 6895.4047851563
217.8208618 1896.1713867188
228.3455811 2110.4140625
228.3829193 22158.115234375
228.4153442 4979.158203125
366.1392517 7030.1264648438
483.1983948 2091.6096191406
637.0853882 1756.7268066406
688.9506226 1791.9031982422
969.4606323 1831.0725097656
1539.97998 2012.8239746094
END IONS
BEGIN IONS
TITLE=mouseNglycome_brain_2.3033.3033.2 File:"mouseNglycome_brain_2.raw", NativeID:"controllerType=0 controllerNumber=1 scan=3033"
RTINSECONDS=1248.957742
PEPMASS=1141.406273656074 19923.765869140625
CHARGE=2+
119.8900757 1857.7789306641
143.9848785 1942.8753662109
156.0189667 1990.0012207031
204.0868835 3128.2309570313
228.3843689 52047.26953125
228.4166412 11851.365234375
297.7342224 1810.5323486328
479.0068359 1999.1536865234
980.6798706 2319.8364257813
1141.400879 2236.7448730469
END IONS
BEGIN IONS
TITLE=mouseNglycome_brain_2.3034.3034.2 File:"mouseNglycome_brain_2.raw", NativeID:"controllerType=0 controllerNumber=1 scan=3034"
RTINSECONDS=1249.047618
PEPMASS=1272.994995680776 25354.748291015625
CHARGE=2+
124.7485657 1769.4089355469
204.0866547 4687.6547851563
207.2957611 1931.4620361328
228.3939819 32121.33203125
318.2036743 1642.4454345703
324.1089478 1897.3275146484
366.14151 1945.1978759766
631.315979 2055.7600097656
2362.046143 2304.1130371094
END IONS
BEGIN IONS
TITLE=mouseNglycome_brain_2.3036.3036.2 File:"mouseNglycome_brain_2.raw", NativeID:"controllerType=0 controllerNumber=1 scan=3036"
RTINSECONDS=1249.517374
PEPMASS=863.336303710938 24834.331787109375
CHARGE=2+
121.9191055 1814.6075439453
139.2923126 1651.5357666016
204.0868073 5305.3837890625
219.6772003 1616.8128662109
228.3943176 28376.517578125
297.3655396 1949.6271972656
527.8231201 1991.7471923828
1015.18512 1756.1203613281
END IONS
BEGIN IONS
TITLE=mouseNglycome_brain_2.3038.3038.2 File:"mouseNglycome_brain_2.raw", NativeID:"controllerType=0 controllerNumber=1 scan=3038"
RTINSECONDS=1249.987366
PEPMASS=842.824340820313 92670.6552734375
CHARGE=2+
103.7238998 1906.0738525391
126.0552216 5451.94140625
138.0550232 11510.0908203125
146.7770691 1587.0577392578
168.0653687 8620.4189453125
186.0767975 5187.9189453125
197.5215454 1810.1868896484
204.0862732 31037.52734375
224.112381 5239.23828125
228.3943176 28226.630859375
312.9347534 2081.6716308594
366.13797 13941.20703125
427.1918945 3355.4904785156
955.1617432 2196.7709960938
1061.999634 2179.7299804688
END IONS
BEGIN IONS
TITLE=mouseNglycome_brain_2.3040.3040.2 File:"mouseNglycome_brain_2.raw", NativeID:"controllerType=0 controllerNumber=1 scan=3040"
RTINSECONDS=1250.457676
PEPMASS=1170.414223490877 51621.576171875
CHARGE=2+
120.2570114 1949.7052001953
126.4755478 1746.3358154297
150.6213226 1819.5174560547
188.9642639 2008.9144287109
207.6795654 1684.7020263672
228.3840179 25682.123046875
228.4151917 5687.3525390625
325.1130371 7326.560546875
422.4454651 1996.4497070313
940.378418 1931.6937255859
1067.325562 1876.6474609375
2331.388672 2138.2268066406
END IONS
BEGIN IONS
TITLE=mouseNglycome_brain_2.3041.3041.2 File:"mouseNglycome_brain_2.raw", NativeID:"controllerType=0 controllerNumber=1 scan=3041"
RTINSECONDS=1250.547586
PEPMASS=650.736239203987 74078.979248046875
CHARGE=2+
105.7159729 1691.8569335938
142.991806 1563.6361083984
191.0370789 1579.35546875
200.1347046 1610.3616943359
213.0160217 7463.060546875
214.0188446 1747.1547851563
228.3864288 40804.328125
228.4176941 4847.162109375
325.0441284 1795.2188720703
412.7215271 1805.5932617188
677.8582153 1989.1950683594
1090.480469 1854.361328125
1197.6073 1771.7102050781
END IONS
BEGIN IONS
TITLE=mouseNglycome_brain_2.3042.3042.2 File:"mouseNglycome_brain_2.raw", NativeID:"controllerType=0 controllerNumber=1 scan=3042"
RTINSECONDS=1250.640966
PEPMASS=997.845796372405 58931.015625
CHARGE=2+
140.811264 2055.4653320313
149.33078 1672.5865478516
204.0871124 5340.3627929688
228.3729401 11682.396484375
228.4049988 37837.515625
366.1360168 2956.7856445313
380.1379089 1916.1673583984
437.0757141 1732.1123046875
620.9182739 1876.9713134766
998.3446045 15825.2705078125
998.8492432 8130.9375
END IONS
BEGIN IONS
TITLE=mouseNglycome_brain_2.3043.3043.2 File:"mouseNglycome_brain_2.raw", NativeID:"controllerType=0 controllerNumber=1 scan=3043"
RTINSECONDS=1250.730895
PEPMASS=1017.394470214844 154494.644043000008
CHARGE=2+
126.0551834 3008.0256347656
138.0552368 8019.7578125
150.9936676 2149.2734375
168.0654144 4827.2319335938
186.0759888 4940.3740234375
189.8141632 2116.5302734375
204.0862732 26054.03515625
228.3766174 11001.90234375
228.4092865 16417.9296875
339.5042419 1824.8609619141
366.1373291 9159.802734375
369.0068054 4015.0007324219
427.190094 2125.6977539063
557.4697266 1784.5947265625
569.2198486 2052.896484375
675.0211182 2874.8547363281
693.0350952 4028.759765625
1409.206787 2429.9526367188
END IONS
BEGIN IONS
TITLE=mouseNglycome_brain_2.3045.3045.2 File:"mouseNglycome_brain_2.raw", NativeID:"controllerType=0 controllerNumber=1 scan=3045"
RTINSECONDS=1251.269835
PEPMASS=761.800935780057 42284.506958007813
CHARGE=2+
126.054924 5588.1025390625
138.0547638 4181.7758789063
159.0068512 1773.0018310547
177.0944672 1630.3887939453
204.085968 15537.1005859375
224.1139526 1866.8254394531
228.3940125 27667.0234375
299.6964722 1750.2529296875
380.9362793 1845.7900390625
432.3619385 1823.2677001953
1016.019592 1871.7673339844
1255.49231 1677.8861083984
END IONS
BEGIN IONS
TITLE=mouseNglycome_brain_2.3048.3048.2 File:"mouseNglycome_brain_2.raw", NativeID:"controllerType=0 controllerNumber=1 scan=3048"
RTINSECONDS=1252.174336
PEPMASS=988.37039741174 72865.491943359375
CHARGE=2+
138.0552673 2089.9074707031
144.0653839 1733.6311035156
168.0658722 5414.2109375
204.0863495 18597.017578125
228.3938599 31147.701171875
232.855484 1783.7216796875
366.1390076 4946.7456054688
449.5410461 2391.619140625
END IONS
BEGIN IONS
TITLE=mouseNglycome_brain_2.3050.3050.2 File:"mouseNglycome_brain_2.raw", NativeID:"controllerType=0 controllerNumber=1 scan=3050"
RTINSECONDS=1252.644282
PEPMASS=733.289011348218 30721.577880859375
CHARGE=2+
204.0866699 5527.6630859375
224.1105652 1801.1182861328
228.3940887 26677.283203125
313.3572998 1786.8742675781
627.4476929 1616.4990234375
802.4967041 1995.83203125
1212.104614 1880.380859375
END IONS
BEGIN IONS
TITLE=mouseNglycome_brain_2.3052.3052.2 File:"mouseNglycome_brain_2.raw", NativeID:"controllerType=0 controllerNumber=1 scan=3052"
RTINSECONDS=1253.114596
PEPMASS=740.790747388932 41687.2646484375
CHARGE=2+
103.269249 1629.8049316406
126.0550461 4657.1264648438
138.0545959 2942.5397949219
168.0656128 4054.1613769531
186.0762024 2148.2121582031
204.0861206 11237.0498046875
228.3714142 6230.4487304688
228.4022217 40541.25
366.13797 3469.0747070313
523.5692139 1663.0128173828
1275.308716 2038.0395507813
END IONS
BEGIN IONS
TITLE=mouseNglycome_brain_2.3053.3053.2 File:"mouseNglycome_brain_2.raw", NativeID:"controllerType=0 controllerNumber=1 scan=3053"
RTINSECONDS=1253.204493
PEPMASS=984.323763021299 17869.484741210938
CHARGE=2+
104.6449661 1517.2700195313
123.5875854 1721.64453125
145.9134216 1600.7606201172
168.0658722 2351.5544433594
204.0869904 9070.560546875
228.3941345 50186.6484375
366.1378479 3349.9919433594
1683.904053 2174.0036621094
END IONS
BEGIN IONS
TITLE=mouseNglycome_brain_2.3054.3054.2 File:"mouseNglycome_brain_2.raw", NativeID:"controllerType=0 controllerNumber=1 scan=3054"
RTINSECONDS=1253.297465
PEPMASS=968.369445800781 57144.214111328125
CHARGE=2+
126.0551147 3519.4108886719
138.0544434 4672.7446289063
168.0655518 4349.4086914063
186.0749512 2787.4970703125
188.1989594 1861.1724853516
202.538559 1568.57421875
204.0863495 21691.90625
205.0893402 2499.1352539063
224.1128693 2972.6501464844
228.3730927 5787.3012695313
228.4050751 21682.126953125
300.624176 1903.6719970703
366.1408386 7489.9267578125
476.0340576 1812.0139160156
1112.637329 1792.953125
END IONS
BEGIN IONS
TITLE=mouseNglycome_brain_2.3056.3056.2 File:"mouseNglycome_brain_2.raw", NativeID:"controllerType=0 controllerNumber=1 scan=3056"
RTINSECONDS=1253.767543
PEPMASS=675.245021488278 69094.829223632813
CHARGE=2+
120.4151459 1554.2149658203
127.0391998 2008.7864990234
145.0496521 6912.7563476563
163.0590363 2103.0551757813
187.0381317 1770.9343261719
225.9651489 1525.5628662109
228.3818817 26617.134765625
228.4139099 11661.1494140625
307.9425659 1792.4537353516
325.1125793 6663.9658203125
553.5037842 1670.3846435547
657.0090332 2776.904296875
675.2721558 10524.1044921875
1002.857361 2389.4116210938
END IONS
BEGIN IONS
TITLE=mouseNglycome_brain_2.3057.3057.2 File:"mouseNglycome_brain_2.raw", NativeID:"controllerType=0 controllerNumber=1 scan=3057"
RTINSECONDS=1253.857471
PEPMASS=844.838989257813 99058.72119140625
CHARGE=2+
126.0554047 2092.9028320313
134.7505646 1629.9661865234
138.0559998 1883.6911621094
168.0651855 3002.2395019531
204.0864716 12434.2890625
228.381958 20255.21875
228.4140015 6643.625
237.1372528 1742.6441650391
366.1393738 2587.3981933594
369.2902832 1836.2065429688
384.8117676 1769.3914794922
844.2919312 18903.03125
844.795166 16066.6123046875
845.2935791 5906.9975585938
887.5512085 1921.8564453125
END IONS
BEGIN IONS
TITLE=mouseNglycome_brain_2.3059.3059.2 File:"mouseNglycome_brain_2.raw", NativeID:"controllerType=0 controllerNumber=1 scan=3059"
RTINSECONDS=1254.327242
PEPMASS=833.300861118017 53680.807373046875
CHARGE=2+
105.8228836 1530.7406005859
107.7642975 1669.3087158203
126.0553131 2553.0202636719
128.2266846 1726.5906982422
138.055191 2754.609375
204.0852051 7779.564453125
228.3839111 21830.001953125
228.4155273 4646.1225585938
366.1397095 2179.3232421875
404.5704651 1784.9310302734
1300.463623 3196.6965332031
1462.542236 4481.6831054688
1463.515747 2418.5209960938
END IONS
BEGIN IONS
TITLE=mouseNglycome_brain_2.3062.3062.2 File:"mouseNglycome_brain_2.raw", NativeID:"controllerType=0 controllerNumber=1 scan=3062"
RTINSECONDS=1255.231524
PEPMASS=1028.364944157435 23425.50244140625
CHARGE=2+
105.8292389 1715.2406005859
180.8923645 1810.4379882813
182.6744843 1962.7839355469
196.1033173 1791.2424316406
200.1210785 1683.9197998047
204.0871887 4421.6918945313
228.3690033 6399.78515625
228.4010468 48531.19921875
786.3198242 2021.3807373047
END IONS
BEGIN IONS
TITLE=mouseNglycome_brain_2.3063.3063.2 File:"mouseNglycome_brain_2.raw", NativeID:"controllerType=0 controllerNumber=1 scan=3063"
RTINSECONDS=1255.321429
PEPMASS=1057.393697007075 20093.86865234375
CHARGE=2+
105.9874802 1942.4571533203
125.5622025 1705.5052490234
138.0550842 1932.8723144531
168.0664978 2033.5285644531
204.0875092 6252.248046875
228.3940277 31419.587890625
228.4190369 1987.7352294922
366.1401978 6010.9487304688
980.6894531 1936.4362792969
984.9191284 2409.693359375
1057.364746 3137.1572265625
1076.167725 1892.5394287109
1179.071289 2308.9870605469
1240.569458 1948.0300292969
1721.842773 2466.3298339844
END IONS
BEGIN IONS
TITLE=mouseNglycome_brain_2.3065.3065.2 File:"mouseNglycome_brain_2.raw", NativeID:"controllerType=0 controllerNumber=1 scan=3065"
RTINSECONDS=1255.859998
PEPMASS=990.90262637991 38602.832275390625
CHARGE=2+
105.27108 1778.9871826172
204.0868835 6350.5014648438
228.3818512 30437.740234375
228.4139862 12554.8076171875
253.087265 1769.5787353516
366.1415405 2019.7557373047
582.4091797 2060.6369628906
615.9711914 1928.4498291016
990.3566895 11052.982421875
990.8474731 8925.9462890625
991.3527832 5803.734375
1182.894409 1963.9641113281
1381.763184 2121.2944335938
END IONS
BEGIN IONS
TITLE=mouseNglycome_brain_2.3066.3066.2 File:"mouseNglycome_brain_2.raw", NativeID:"controllerType=0 controllerNumber=1 scan=3066"
RTINSECONDS=1255.949925
PEPMASS=902.29322845539 49069.8740234375
CHARGE=2+
139.9035034 1687.4840087891
142.8544769 1588.3941650391
204.0863037 4105.7543945313
209.1133118 1672.3659667969
224.1135712 2085.8544921875
228.3762665 14704.7734375
228.4085693 23444.236328125
243.0244904 4059.3498535156
284.5507812 1550.7513427734
351.3553467 1840.568359375
405.0785217 1846.6088867188
542.4955444 1695.3372802734
1804.705444 1811.2719726563
END IONS
BEGIN IONS
TITLE=mouseNglycome_brain_2.3067.3067.2 File:"mouseNglycome_brain_2.raw", NativeID:"controllerType=0 controllerNumber=1 scan=3067"
RTINSECONDS=1256.043301
PEPMASS=841.284886768328 19997.947998046875
CHARGE=2+
204.0874786 2595.3317871094
228.394165 46621.01953125
228.4197388 3102.1184082031
499.657196 1819.9622802734
501.3323975 1889.3271484375
841.2858276 4954.2709960938
841.7877197 1948.6970214844
1193.580078 1884.0289306641
1301.011597 1822.5048828125
1304.240601 1819.1468505859
END IONS
BEGIN IONS
TITLE=mouseNglycome_brain_2.3068.3068.2 File:"mouseNglycome_brain_2.raw", NativeID:"controllerType=0 controllerNumber=1 scan=3068"
RTINSECONDS=1256.133562
PEPMASS=944.363412977772 14386.5498046875
CHARGE=2+
135.1642151 1713.2218017578
177.6620941 1782.1893310547
204.0865173 4544.4438476563
228.3834839 28512.171875
228.4160919 7596.2788085938
244.527359 1671.2199707031
336.0313721 1721.060546875
348.5058594 2049.0842285156
464.3899231 1708.0895996094
553.1456909 1515.6112060547
716.1307373 1781.0668945313
1660.155273 2372.8564453125
END IONS
BEGIN IONS
TITLE=mouseNglycome_brain_2.3069.3069.2 File:"mouseNglycome_brain_2.raw", NativeID:"controllerType=0 controllerNumber=1 scan=3069"
RTINSECONDS=1256.223468
PEPMASS=760.29983067761 50381.087890625
CHARGE=2+
110.9580612 1658.1461181641
121.3695679 1554.6243896484
130.2698059 1635.7504882813
141.0611572 1727.1866455078
191.8331146 1585.8299560547
204.0873108 5762.9619140625
228.3941956 29135.021484375
231.1057281 1819.4969482422
354.0853577 1768.6522216797
END IONS
BEGIN IONS
TITLE=mouseNglycome_brain_2.3071.3071.2 File:"mouseNglycome_brain_2.raw", NativeID:"controllerType=0 controllerNumber=1 scan=3071"
RTINSECONDS=1256.693459
PEPMASS=894.330064244278 85773.00439453125
CHARGE=2+
100.6219864 1878.1040039063
126.054985 7425.2075195313
136.4374695 1699.1198730469
138.0548248 3777.8234863281
168.0651093 6579.9248046875
186.0761108 5007.9833984375
204.086319 37238.7734375
205.0907745 1862.7520751953
206.1009827 2599.7028808594
224.1132507 3242.9794921875
228.3806458 27075.5234375
228.4130096 14804.0419921875
255.7366028 1793.7508544922
366.1398926 13103.103515625
478.5093079 1572.6760253906
893.3371582 2980.9602050781
1367.110352 2014.0861816406
1603.598633 2045.8419189453
END IONS
BEGIN IONS
TITLE=mouseNglycome_brain_2.3072.3072.2 File:"mouseNglycome_brain_2.raw", NativeID:"controllerType=0 controllerNumber=1 scan=3072"
RTINSECONDS=1256.783428
PEPMASS=887.342523415934 35819.001098632813
CHARGE=2+
131.8880157 1730.3850097656
138.055542 3064.6584472656
204.0860443 8700.93359375
224.1138458 2110.3862304688
225.0180817 1823.6359863281
228.3799744 28552.85546875
228.4125366 17781.01953125
243.6405487 1696.6120605469
366.1376953 3848.7414550781
1523.720215 2386.0578613281
END IONS
BEGIN IONS
TITLE=mouseNglycome_brain_2.3073.3073.2 File:"mouseNglycome_brain_2.raw", NativeID:"controllerType=0 controllerNumber=1 scan=3073"
RTINSECONDS=1256.876778
PEPMASS=979.35884086091 80390.36083984375
CHARGE=2+
102.3109512 1668.3532714844
126.0547943 1974.1065673828
138.0550842 2905.0803222656
173.6043549 1716.3654785156
186.0760803 2154.443359375
204.0868225 8319.6865234375
211.3717804 1660.2449951172
228.3769836 20699.8203125
228.4091949 26866.099609375
366.1385498 2968.4855957031
392.1563721 2497.6049804688
697.7476196 1771.9437255859
979.3601074 3666.7368164063
END IONS
BEGIN IONS
TITLE=mouseNglycome_brain_2.3074.3074.2 File:"mouseNglycome_brain_2.raw", NativeID:"controllerType=0 controllerNumber=1 scan=3074"
RTINSECONDS=1256.966684
PEPMASS=967.361590968192 366214.198852500005
CHARGE=2+
111.6512299 1945.9223632813
126.0547333 13688.6494140625
138.0548401 13961.1494140625
144.0648804 1800.271484375
149.9150848 1622.0057373047
168.0650482 9919.5498046875
170.552948 1904.9080810547
182.9712067 1901.6320800781
186.0753632 9531.4072265625
192.1900787 2040.6148681641
204.0862885 67025.0625
204.110611 2165.3549804688
206.1016541 3502.8405761719
224.1125488 11675.40234375
228.3835297 33080.42578125
228.4153595 8687.1318359375
335.7945557 1636.0552978516
366.1392212 23861.607421875
427.1914062 4749.68359375
441.1213989 1932.9829101563
512.1998291 4409.916015625
528.187561 5206.6279296875
731.269043 3269.9279785156
1055.367188 2955.6811523438
END IONS
BEGIN IONS
TITLE=mouseNglycome_brain_2.3075.3075.2 File:"mouseNglycome_brain_2.raw", NativeID:"controllerType=0 controllerNumber=1 scan=3075"
RTINSECONDS=1257.060041
PEPMASS=865.356202801004 38617.677734375
CHARGE=2+
106.7343445 1690.4223632813
204.0867767 11411.791015625
228.3872223 37491.69140625
228.4186096 4252.208984375
366.1403503 5341.1557617188
418.614563 1881.9970703125
865.3060303 8487.5654296875
865.8085938 3157.9602050781
END IONS
BEGIN IONS
TITLE=mouseNglycome_brain_2.3076.3076.2 File:"mouseNglycome_brain_2.raw", NativeID:"controllerType=0 controllerNumber=1 scan=3076"
RTINSECONDS=1257.149959
PEPMASS=853.811075222416 89401.877685546875
CHARGE=2+
104.1926422 1947.6693115234
204.0867004 6439.759765625
228.3939362 46272.3125
540.1962891 1925.3082275391
853.2774048 37013.40625
853.8104858 2191.9387207031
854.2762451 12737.078125
1503.541992 5191.2954101563
END IONS
BEGIN IONS
TITLE=mouseNglycome_brain_2.3077.3077.2 File:"mouseNglycome_brain_2.raw", NativeID:"controllerType=0 controllerNumber=1 scan=3077"
RTINSECONDS=1257.24305
PEPMASS=923.851051081037 17698.836669921875
CHARGE=2+
105.3754959 1688.6815185547
106.6799774 1746.5895996094
168.0649414 2475.4787597656
198.7251282 1848.1829833984
204.0866394 5276.4814453125
215.2322235 1608.9560546875
228.3813782 17108.591796875
228.4136353 7782.1362304688
228.5535431 1723.2702636719
244.6317444 2004.3050537109
672.8123169 1715.8121337891
END IONS
BEGIN IONS
TITLE=mouseNglycome_brain_2.3081.3081.2 File:"mouseNglycome_brain_2.raw", NativeID:"controllerType=0 controllerNumber=1 scan=3081"
RTINSECONDS=1258.581041
PEPMASS=987.342961767065 49651.277099609375
CHARGE=2+
126.0556488 2284.5048828125
138.0544128 2397.3762207031
142.3961029 2163.7524414063
168.0646057 2329.384765625
190.7174683 1617.5393066406
194.2479706 1737.1942138672
204.0869293 7663.9130859375
228.3778076 12801.0380859375
228.4100647 13080.69921875
259.8403625 1812.5092773438
260.8446655 1757.3283691406
802.7659912 3713.2438964844
914.3227539 2273.2958984375
987.3394165 11483.25390625
987.8458862 7982.275390625
END IONS
BEGIN IONS
TITLE=mouseNglycome_brain_2.3083.3083.2 File:"mouseNglycome_brain_2.raw", NativeID:"controllerType=0 controllerNumber=1 scan=3083"
RTINSECONDS=1259.051018
PEPMASS=990.343322753906 89008.35498046875
CHARGE=2+
110.0406418 1997.2924804688
113.642952 1853.1948242188
118.3666382 1603.1251220703
126.0551224 1970.82421875
168.0660095 2126.9836425781
186.0767517 2376.2509765625
204.0868378 10771.1015625
224.1133423 2465.1682128906
228.375061 7989.8564453125
228.4077148 17858.888671875
276.1469116 1945.7482910156
366.139679 5314.1826171875
917.3272705 2881.4846191406
990.3492432 36169.5625
990.8526001 29325.552734375
END IONS
BEGIN IONS
TITLE=mouseNglycome_brain_2.3085.3085.2 File:"mouseNglycome_brain_2.raw", NativeID:"controllerType=0 controllerNumber=1 scan=3085"
RTINSECONDS=1259.521391
PEPMASS=1098.416736379508 18643.589111328125
CHARGE=2+
140.2860565 1661.0522460938
168.0657349 1809.3878173828
204.0871277 4427.9619140625
228.3782501 13322.734375
228.4108429 11052.7109375
268.0660095 2098.7526855469
280.3277283 1818.5563964844
287.1911316 1705.6920166016
366.1380005 4005.8583984375
953.748291 1907.4945068359
END IONS
BEGIN IONS
TITLE=mouseNglycome_brain_2.3086.3086.2 File:"mouseNglycome_brain_2.raw", NativeID:"controllerType=0 controllerNumber=1 scan=3086"
RTINSECONDS=1259.611321
PEPMASS=501.265745550218 21583.693603515625
CHARGE=2+
111.8692093 1548.9306640625
114.7884598 1767.2619628906
156.0305786 1449.3944091797
176.8317413 1576.9873046875
183.6684418 1476.5725097656
192.2445526 1511.5257568359
228.3939362 53474.13671875
315.6829834 1654.5004882813
350.2714233 1998.9676513672
377.0941772 1699.5102539063
501.2667236 8517.1103515625
501.7698059 3610.0524902344
592.9033203 1624.2277832031
END IONS
BEGIN IONS
TITLE=mouseNglycome_brain_2.3087.3087.2 File:"mouseNglycome_brain_2.raw", NativeID:"controllerType=0 controllerNumber=1 scan=3087"
RTINSECONDS=1259.704696
PEPMASS=1141.383596270259 22930.399658203125
CHARGE=2+
138.0548248 2377.6157226563
204.087677 4807.2802734375
228.3942261 50391.1171875
228.4200439 3215.3681640625
366.1379089 2743.5852050781
526.4570312 2196.8610839844
893.9365234 2044.9865722656
1764.528931 2153.6799316406
END IONS
BEGIN IONS
TITLE=mouseNglycome_brain_2.3088.3088.2 File:"mouseNglycome_brain_2.raw", NativeID:"controllerType=0 controllerNumber=1 scan=3088"
RTINSECONDS=1259.79459
PEPMASS=987.845825195313 62325.251953125
CHARGE=2+
126.0545807 3157.2309570313
138.0547791 5300.2143554688
168.0660248 2798.5314941406
168.4238281 1877.6628417969
186.0765076 2246.3234863281
204.0861359 17024.142578125
206.7587433 1718.6807861328
228.371048 4200.2329101563
228.40271 25718.287109375
366.139801 7128.8876953125
439.1428833 1641.66015625
697.6732788 1883.4897460938
730.2410889 2165.845703125
802.7575684 4349.0400390625
803.2657471 2198.826171875
914.3249512 2484.9123535156
987.3405762 11282.001953125
987.8424683 11932.189453125
988.3409424 6880.2768554688
1462.516235 3098.6220703125
1770.693604 2788.4006347656
END IONS
BEGIN IONS
TITLE=mouseNglycome_brain_2.3092.3092.2 File:"mouseNglycome_brain_2.raw", NativeID:"controllerType=0 controllerNumber=1 scan=3092"
RTINSECONDS=1261.133344
PEPMASS=639.746530022724 59346.290771484375
CHARGE=2+
127.0388641 1875.2600097656
150.1184387 1571.8679199219
160.6465454 1572.1770019531
168.0641632 1847.4909667969
204.0869446 6665.4008789063
224.112793 3336.4716796875
228.3876495 37576.59765625
265.6375122 1951.6346435547
297.0063782 1614.4063720703
328.5270691 1640.0318603516
366.1414795 2211.837890625
452.3826599 1724.8375244141
640.2164307 23103.0703125
END IONS
BEGIN IONS
TITLE=mouseNglycome_brain_2.3093.3093.2 File:"mouseNglycome_brain_2.raw", NativeID:"controllerType=0 controllerNumber=1 scan=3093"
RTINSECONDS=1261.223237
PEPMASS=861.796928507115 20666.840942382813
CHARGE=2+
145.637207 1754.556640625
186.3483276 1700.1000976563
204.0870361 3986.9809570313
228.3807068 16846.2890625
228.413208 8019.0043945313
431.1087646 2132.4196777344
824.3531494 1834.3836669922
861.7965698 7668.9243164063
1529.678101 2134.9350585938
END IONS
BEGIN IONS
TITLE=mouseNglycome_brain_2.3095.3095.2 File:"mouseNglycome_brain_2.raw", NativeID:"controllerType=0 controllerNumber=1 scan=3095"
RTINSECONDS=1261.693321
PEPMASS=984.367680947808 34214.162841796875
CHARGE=2+
138.0549469 2941.6765136719
168.0673065 1800.8581542969
180.1347809 1774.8776855469
184.4756622 1839.2093505859
186.076416 1894.1671142578
204.0862274 18928.205078125
224.1127625 3383.3774414063
228.3751068 20809.08984375
228.4078064 34637.453125
366.1398926 6361.9521484375
562.3916016 2027.4201660156
END IONS
BEGIN IONS
TITLE=mouseNglycome_brain_2.3096.3096.2 File:"mouseNglycome_brain_2.raw", NativeID:"controllerType=0 controllerNumber=1 scan=3096"
RTINSECONDS=1261.783295
PEPMASS=1141.369403531846 23140.453125
CHARGE=2+
112.0506134 2188.8408203125
120.620224 1618.3660888672
138.0549774 2791.6496582031
204.085968 9617.3427734375
224.1113434 1960.6339111328
228.3866577 46816.015625
228.4184113 7195.1108398438
315.0187988 1736.7130126953
366.1412048 2363.5700683594
908.6617432 1904.4962158203
1141.382812 2453.8134765625
1390.94458 2079.3215332031
END IONS
BEGIN IONS
TITLE=mouseNglycome_brain_2.3097.3097.2 File:"mouseNglycome_brain_2.raw", NativeID:"controllerType=0 controllerNumber=1 scan=3097"
RTINSECONDS=1261.876744
PEPMASS=1001.890378017065 19183.55859375
CHARGE=2+
151.1102905 1613.4854736328
204.086731 6270.2504882813
228.3716431 8723.5244140625
228.4037323 39499.1015625
366.136322 2020.8073730469
392.1491089 2288.6848144531
545.3637695 1773.6135253906
1001.324524 3161.77734375
1001.830933 3410.5754394531
1116.267456 2268.1945800781
END IONS
BEGIN IONS
TITLE=mouseNglycome_brain_2.3098.3098.2 File:"mouseNglycome_brain_2.raw", NativeID:"controllerType=0 controllerNumber=1 scan=3098"
RTINSECONDS=1261.966648
PEPMASS=1013.928649902344 23213.24072265625
CHARGE=2+
122.1078644 1926.3974609375
135.9224243 1761.0793457031
138.0552216 1762.0900878906
193.1962891 1639.3845214844
204.0860443 10437.580078125
206.6234741 1562.4724121094
218.2345581 1659.2084960938
224.1130219 3125.8681640625
228.383316 21421.015625
228.4149017 5385.1083984375
366.1398315 3673.4848632813
917.5700684 1928.8264160156
1349.300903 1809.5612792969
END IONS
BEGIN IONS
TITLE=mouseNglycome_brain_2.3100.3100.2 File:"mouseNglycome_brain_2.raw", NativeID:"controllerType=0 controllerNumber=1 scan=3100"
RTINSECONDS=1262.437277
PEPMASS=834.33762693781 72205.832885742188
CHARGE=2+
126.0549393 5032.2299804688
138.0551758 7458.4672851563
153.4890289 1670.3807373047
168.0653229 3504.392578125
180.7225037 1571.5734863281
186.076416 5249.6518554688
204.0861206 25612.072265625
223.1297913 2680.208984375
228.3854218 41418.98828125
228.4170532 7899.4252929688
304.0813904 1759.7077636719
366.1396179 3619.60546875
394.1203308 1676.5161132813
625.6891479 1939.6580810547
712.2869263 2010.3696289063
821.9476929 1918.2609863281
1464.569702 4058.8937988281
1465.612915 3158.6999511719
END IONS
BEGIN IONS
TITLE=mouseNglycome_brain_2.3101.3101.2 File:"mouseNglycome_brain_2.raw", NativeID:"controllerType=0 controllerNumber=1 scan=3101"
RTINSECONDS=1262.527546
PEPMASS=998.331383744231 55576.48291015625
CHARGE=2+
103.6528702 1891.7183837891
108.932579 1495.4803466797
110.9286804 2329.9846191406
204.0870514 8995.8984375
228.3792267 27473.51171875
228.4119415 18519.560546875
317.2260437 1731.8037109375
366.1364746 2856.1469726563
925.307312 4280.8256835938
998.3374634 40525.91015625
998.8335571 22961.791015625
999.3383179 2126.080078125
END IONS
BEGIN IONS
TITLE=mouseNglycome_brain_2.3102.3102.2 File:"mouseNglycome_brain_2.raw", NativeID:"controllerType=0 controllerNumber=1 scan=3102"
RTINSECONDS=1262.617487
PEPMASS=967.863830566406 1273582.812012000009
CHARGE=2+
105.6661911 1711.7911376953
126.0547104 51142.83984375
137.2109528 1922.6989746094
138.054718 63550.4765625
138.6726532 2305.3386230469
142.0887909 1822.1848144531
144.065155 7644.2368164063
163.0589752 4355.6831054688
168.0487671 3684.623046875
168.0653381 50054.46484375
186.075531 37946.58203125
188.0906982 2858.14453125
204.0862579 267499.75
205.0892792 4604.6616210938
206.1016083 9582.990234375
224.112442 61651.40234375
228.3831329 22785.404296875
228.4151306 3891.9716796875
350.144928 11320.0966796875
356.983551 2414.3579101563
366.138855 110559.734375
366.1982422 3378.7377929688
367.1426697 3712.0910644531
370.170105 3071.3217773438
375.2830505 1926.876953125
427.1895447 15462.9052734375
512.194397 16395.494140625
528.1907959 30257.16796875
529.1980591 2192.4438476563
569.2176514 7212.3232421875
589.2443848 7113.828125
674.2484741 4253.6118164063
690.2393188 10254.80859375
731.2706299 15916.2333984375
751.2978516 3753.6782226563
836.2979126 4177.705078125
852.2944946 4051.7104492188
879.9900513 2231.2492675781
893.328064 12179.19921875
1039.370361 4461.822265625
1055.382935 12117.0
1201.431152 7151.1606445313
1217.432861 6610.853515625
1363.494873 7116.0249023438
1379.676758 2048.0222167969
END IONS
BEGIN IONS
TITLE=mouseNglycome_brain_2.3104.3104.2 File:"mouseNglycome_brain_2.raw", NativeID:"controllerType=0 controllerNumber=1 scan=3104"
RTINSECONDS=1263.088213
PEPMASS=1012.39840708275 49642.3505859375
CHARGE=2+
145.1759644 1911.6495361328
147.256424 1735.2813720703
167.9329376 1904.8463134766
204.0862885 6784.8720703125
204.9718628 1859.4837646484
228.3811798 37373.63671875
228.4132233 19088.86328125
366.1412048 3987.5080566406
603.5270996 2201.4372558594
669.0114136 1688.8227539063
737.5847168 2073.7836914063
1160.884888 1841.4569091797
END IONS
BEGIN IONS
TITLE=mouseNglycome_brain_2.3105.3105.2 File:"mouseNglycome_brain_2.raw", NativeID:"controllerType=0 controllerNumber=1 scan=3105"
RTINSECONDS=1263.178089
PEPMASS=1160.352274803414 22416.1455078125
CHARGE=2+
118.7524719 1692.9434814453
139.9138794 1781.9558105469
171.7622681 1989.0950927734
187.6450195 1916.6239013672
228.3741608 15959.73828125
228.4067535 34678.87109375
252.2722321 1836.5521240234
361.2933655 2078.5952148438
456.4011536 2084.0441894531
998.3342285 5109.6162109375
998.8377686 3552.7954101563
1160.353638 8351.5537109375
1160.86792 4376.544921875
1249.900757 1992.4725341797
END IONS
BEGIN IONS
TITLE=mouseNglycome_brain_2.3106.3106.2 File:"mouseNglycome_brain_2.raw", NativeID:"controllerType=0 controllerNumber=1 scan=3106"
RTINSECONDS=1263.271523
PEPMASS=1026.897932503796 30723.166381835938
CHARGE=2+
126.0547104 2036.7113037109
133.6287689 2203.7145996094
204.0869293 9773.251953125
228.3938751 44659.12109375
366.1384277 3685.8051757813
975.0267334 1958.7955322266
1014.484863 2465.6584472656
1174.104248 2058.1643066406
END IONS
BEGIN IONS
TITLE=mouseNglycome_brain_2.3107.3107.2 File:"mouseNglycome_brain_2.raw", NativeID:"controllerType=0 controllerNumber=1 scan=3107"
RTINSECONDS=1263.361427
PEPMASS=870.824897528721 46145.625122070313
CHARGE=2+
107.0903778 1844.2655029297
163.0600281 5224.2734375
204.0870667 2653.2509765625
228.3777771 14747.3173828125
228.4098053 15639.3671875
366.1415405 3918.5185546875
541.7938232 2231.1489257813
709.9366455 1711.2015380859
1152.485962 1661.0415039063
END IONS
BEGIN IONS
TITLE=mouseNglycome_brain_2.3108.3108.2 File:"mouseNglycome_brain_2.raw", NativeID:"controllerType=0 controllerNumber=1 scan=3108"
RTINSECONDS=1263.454789
PEPMASS=652.260036712273 45148.264770507813
CHARGE=2+
112.3305054 1627.6790771484
137.8700867 1562.1666259766
168.0643616 1661.4676513672
183.5491333 1625.9395751953
204.0860748 10182.2841796875
228.3840332 44780.44921875
228.4161682 11310.3017578125
428.2036133 1708.3101806641
448.9739685 5322.7202148438
488.0725708 1616.2611083984
END IONS
BEGIN IONS
TITLE=mouseNglycome_brain_2.3109.3109.2 File:"mouseNglycome_brain_2.raw", NativeID:"controllerType=0 controllerNumber=1 scan=3109"
RTINSECONDS=1263.544713
PEPMASS=1243.983230395195 21169.343505859375
CHARGE=2+
204.0859833 5000.5693359375
228.381546 41081.1328125
228.4136963 18057.580078125
531.4844971 1932.8043212891
746.8013916 2203.5
END IONS
BEGIN IONS
TITLE=mouseNglycome_brain_2.3110.3110.2 File:"mouseNglycome_brain_2.raw", NativeID:"controllerType=0 controllerNumber=1 scan=3110"
RTINSECONDS=1263.637714
PEPMASS=1152.363126305302 37425.45654296875
CHARGE=2+
125.2111816 2090.7319335938
138.0551758 2244.3161621094
150.954071 1771.8902587891
204.0873718 2863.30859375
228.3940277 32143.5859375
255.1204987 1886.8314208984
366.1410828 4383.9453125
392.1533508 1974.7614746094
398.2818604 2164.4086914063
917.3313599 2385.1291503906
990.3502197 15782.1708984375
990.8552246 8497.623046875
1152.409546 8407.931640625
1152.902954 7066.3540039063
1240.762329 2098.4145507813
1484.552368 1985.3699951172
END IONS
BEGIN IONS
TITLE=mouseNglycome_brain_2.3112.3112.2 File:"mouseNglycome_brain_2.raw", NativeID:"controllerType=0 controllerNumber=1 scan=3112"
RTINSECONDS=1264.108111
PEPMASS=1130.393809199499 142958.192138699989
CHARGE=2+
112.0504684 3512.6579589844
138.0550995 8022.7578125
168.0657959 6169.7299804688
177.7144165 2212.3461914063
186.0754089 2588.2160644531
204.0866547 30722.0625
206.1011963 2047.6813964844
224.1117249 8765.4931640625
228.3690491 4664.3657226563
228.4002686 49138.1328125
331.1887817 1886.177734375
366.1383362 20998.19921875
427.189209 3460.4201660156
512.1990356 4146.69140625
528.1934204 4919.5380859375
601.5297241 2136.1970214844
984.1817627 1978.9271240234
END IONS
BEGIN IONS
TITLE=mouseNglycome_brain_2.3113.3113.2 File:"mouseNglycome_brain_2.raw", NativeID:"controllerType=0 controllerNumber=1 scan=3113"
RTINSECONDS=1264.197986
PEPMASS=1004.838913256421 39995.845947265625
CHARGE=2+
104.4956894 1755.2730712891
105.6805801 1654.5399169922
136.5117645 1645.4626464844
204.0859833 10600.0390625
228.3758545 17545.119140625
228.4084473 27679.73828125
249.3235016 1838.892578125
366.1419067 1738.5662841797
516.6398926 2011.8115234375
716.0561523 2086.9760742188
END IONS
BEGIN IONS
TITLE=mouseNglycome_brain_2.3114.3114.3 File:"mouseNglycome_brain_2.raw", NativeID:"controllerType=0 controllerNumber=1 scan=3114"
RTINSECONDS=1264.291373
PEPMASS=951.695121972123 34741.409423828125
CHARGE=3+
116.3233185 1667.2874755859
138.0556488 2390.9479980469
204.0861206 5226.5004882813
228.3873749 32585.6796875
261.9598389 1828.3931884766
366.13974 3114.197265625
407.4611816 1826.5141601563
END IONS
BEGIN IONS
TITLE=mouseNglycome_brain_2.3115.3115.2 File:"mouseNglycome_brain_2.raw", NativeID:"controllerType=0 controllerNumber=1 scan=3115"
RTINSECONDS=1264.381329
PEPMASS=712.285882065225 17701.014526367188
CHARGE=2+
103.510025 1606.69140625
126.0556183 1768.3962402344
129.9776154 1862.115234375
204.0864105 2675.3625488281
228.3942261 55691.90234375
274.3287354 1521.876953125
283.0525818 1594.7191162109
411.6589966 1587.9680175781
712.2957764 1932.1782226563
1056.366211 2186.8217773438
END IONS
BEGIN IONS
TITLE=mouseNglycome_brain_2.3116.3116.2 File:"mouseNglycome_brain_2.raw", NativeID:"controllerType=0 controllerNumber=1 scan=3116"
RTINSECONDS=1264.474619
PEPMASS=1152.422468705129 53814.656494140625
CHARGE=2+
116.9206696 1758.1052246094
126.845665 1638.6193847656
133.2959747 1879.9468994141
138.5492706 1975.1772460938
204.0862579 7106.302734375
224.1122437 2858.6176757813
228.3857727 43809.7265625
228.4175262 7636.2919921875
366.1393433 5122.6684570313
577.6414795 1978.3664550781
900.269104 2058.0942382813
990.3397827 2980.8603515625
990.8554688 15837.5595703125
991.3550415 9646.046875
991.8637085 3313.6003417969
1152.895386 5786.998046875
1153.380981 6777.4990234375
1502.713013 2194.8503417969
1869.920898 2064.5268554688
2113.744873 2130.5869140625
2287.633301 2125.8046875
END IONS
BEGIN IONS
TITLE=mouseNglycome_brain_2.3117.3117.2 File:"mouseNglycome_brain_2.raw", NativeID:"controllerType=0 controllerNumber=1 scan=3117"
RTINSECONDS=1264.564547
PEPMASS=972.358454435148 66875.98681640625
CHARGE=2+
204.086441 3329.0109863281
228.3796692 18948.720703125
228.412384 12252.7744140625
328.0281677 1832.6999511719
366.1375122 2758.353515625
779.7838745 1925.5278320313
790.3806763 1822.2514648438
END IONS
BEGIN IONS
TITLE=mouseNglycome_brain_2.3118.3118.2 File:"mouseNglycome_brain_2.raw", NativeID:"controllerType=0 controllerNumber=1 scan=3118"
RTINSECONDS=1264.657547
PEPMASS=663.294240760942 25964.37109375
CHARGE=2+
111.0596924 1592.4462890625
141.1448517 1813.7652587891
150.1782227 1637.5798339844
221.7290039 1620.6221923828
228.3734741 6795.2827148438
228.4053345 20478.31640625
235.226181 1688.1336669922
614.8079224 1704.6259765625
663.3193359 3019.4035644531
663.8007812 3154.9509277344
709.098877 1695.9943847656
END IONS
BEGIN IONS
TITLE=mouseNglycome_brain_2.3120.3120.2 File:"mouseNglycome_brain_2.raw", NativeID:"controllerType=0 controllerNumber=1 scan=3120"
RTINSECONDS=1265.128148
PEPMASS=1048.907088115861 37019.87548828125
CHARGE=2+
105.2019272 2114.876953125
126.054863 3099.890625
138.0556335 3029.6948242188
168.0652924 2725.4514160156
178.8980865 1823.9262695313
186.0771027 2064.7114257813
204.0862427 11653.7666015625
205.0923004 2011.2701416016
228.384491 36873.921875
228.4168549 8335.0458984375
248.0665588 1983.7802734375
366.1382141 3869.3083496094
673.6209717 2036.3458251953
688.5925903 2107.7280273438
END IONS
BEGIN IONS
TITLE=mouseNglycome_brain_2.3121.3121.2 File:"mouseNglycome_brain_2.raw", NativeID:"controllerType=0 controllerNumber=1 scan=3121"
RTINSECONDS=1265.218425
PEPMASS=905.830894087777 30411.7578125
CHARGE=2+
138.0548248 1605.3312988281
204.0865936 8760.775390625
228.3745728 14532.5107421875
228.4072723 26791.744140625
319.5423584 1730.7133789063
332.9391479 1794.7912597656
366.1436768 1852.693359375
375.1977844 1787.7830810547
906.3342285 3353.4240722656
1462.508057 2577.0268554688
END IONS
BEGIN IONS
TITLE=mouseNglycome_brain_2.3122.3122.2 File:"mouseNglycome_brain_2.raw", NativeID:"controllerType=0 controllerNumber=1 scan=3122"
RTINSECONDS=1265.308642
PEPMASS=903.34405153404 56774.4560546875
CHARGE=2+
103.1255569 1710.8021240234
109.425087 1728.0234375
138.0550079 3550.3684082031
168.0654755 2171.9956054688
186.0741882 1741.9659423828
204.0863495 10136.359375
224.1109314 1929.1436767578
228.3807068 43771.171875
228.4129944 23627.0625
243.0260773 3756.8366699219
257.9865417 1886.1956787109
343.2366333 1557.7232666016
348.4255371 1970.759765625
366.1391296 5492.6733398438
426.7593079 1738.7691650391
897.9632568 1972.1527099609
1099.639648 1947.3754882813
1137.449951 2148.8845214844
END IONS
BEGIN IONS
TITLE=mouseNglycome_brain_2.3123.3123.2 File:"mouseNglycome_brain_2.raw", NativeID:"controllerType=0 controllerNumber=1 scan=3123"
RTINSECONDS=1265.398547
PEPMASS=1426.546741429078 33215.78857421875
CHARGE=2+
127.7318344 1911.173828125
204.0873108 7412.0712890625
204.1331787 1674.9482421875
228.3712006 10034.8486328125
228.4030304 50586.83984375
235.510437 2038.3518066406
269.0322876 2048.9174804688
366.1384888 5395.9716796875
416.5143127 2036.8869628906
497.638092 1966.6457519531
548.0584717 1917.3021240234
626.4467773 2027.3061523438
END IONS
BEGIN IONS
TITLE=mouseNglycome_brain_2.3124.3124.2 File:"mouseNglycome_brain_2.raw", NativeID:"controllerType=0 controllerNumber=1 scan=3124"
RTINSECONDS=1265.491891
PEPMASS=1121.923816212903 28345.79248046875
CHARGE=2+
111.2258453 1746.5289306641
121.4878082 1812.9285888672
138.0554352 1937.0102539063
204.0869598 6272.2509765625
224.1108551 1860.0734863281
228.372467 13975.828125
228.4046936 46300.11328125
366.137085 4072.90234375
409.6986389 1798.9822998047
2260.884521 2018.23046875
END IONS
BEGIN IONS
TITLE=mouseNglycome_brain_2.3125.3125.2 File:"mouseNglycome_brain_2.raw", NativeID:"controllerType=0 controllerNumber=1 scan=3125"
RTINSECONDS=1265.582213
PEPMASS=1163.359634894018 30806.882568359375
CHARGE=2+
119.4438629 1802.6795654297
137.5718536 1946.3762207031
204.0869141 5644.1245117188
228.3826294 43919.16796875
228.414917 14265.4169921875
366.1396484 2179.8823242188
990.3361816 2408.3020019531
990.8601685 7113.236328125
991.3519287 6528.615234375
1379.480469 2156.1362304688
2206.926025 2146.0393066406
END IONS
BEGIN IONS
TITLE=mouseNglycome_brain_2.3126.3126.2 File:"mouseNglycome_brain_2.raw", NativeID:"controllerType=0 controllerNumber=1 scan=3126"
RTINSECONDS=1265.672111
PEPMASS=1171.447143554688 51447.1015625
CHARGE=2+
138.0551758 3205.9982910156
139.781662 2264.8366699219
168.0643311 1771.2143554688
177.1176453 1937.3986816406
204.0865021 11901.818359375
224.1094971 1859.6934814453
228.3815613 20042.59765625
228.4138336 6932.2607421875
366.1390991 5472.12890625
383.8417969 1883.0183105469
512.2011719 2491.0107421875
525.1117554 1996.7938232422
800.9454346 2067.3942871094
990.3417358 2269.4838867188
998.347168 3249.53515625
998.8457642 1909.3315429688
1131.820068 1939.8159179688
1171.348633 4361.7211914063
1171.84668 3092.7866210938
END IONS
BEGIN IONS
TITLE=mouseNglycome_brain_2.3128.3128.2 File:"mouseNglycome_brain_2.raw", NativeID:"controllerType=0 controllerNumber=1 scan=3128"
RTINSECONDS=1266.210587
PEPMASS=976.372545311148 221212.6542969
CHARGE=2+
126.054657 10672.5478515625
138.0546875 14117.912109375
168.0656586 11291.7509765625
174.424469 1817.9368896484
186.0589294 1744.6658935547
186.0757141 10298.9873046875
193.8089905 1750.2391357422
204.08638 82325.0078125
204.1108856 3240.5092773438
205.0899506 6201.6801757813
214.5837402 1847.1013183594
224.1124725 19248.755859375
228.3827057 39745.015625
228.4151306 13976.9609375
350.1457214 3169.7133789063
366.1390381 34274.796875
367.1435547 3920.1716308594
427.1921082 5934.4765625
512.1946411 3429.3771972656
528.1912842 7700.0112304688
690.244751 3512.6591796875
708.0062256 2085.5339355469
731.2706909 4445.6264648438
732.2797241 1914.4211425781
893.3261719 4476.6665039063
1217.412354 2527.7377929688
END IONS
BEGIN IONS
TITLE=mouseNglycome_brain_2.3129.3129.2 File:"mouseNglycome_brain_2.raw", NativeID:"controllerType=0 controllerNumber=1 scan=3129"
RTINSECONDS=1266.300838
PEPMASS=1070.411865234375 50431.63916015625
CHARGE=2+
102.1642761 1928.7038574219
126.0548325 1829.1364746094
138.0550537 5633.6845703125
168.0650482 3307.9216308594
204.087204 10888.474609375
205.0897064 2342.470703125
228.3938446 41889.34375
246.7916718 2097.7731933594
366.1410217 6723.1015625
512.2000732 2195.951171875
1045.587158 2247.728515625
END IONS
BEGIN IONS
TITLE=mouseNglycome_brain_2.3130.3130.2 File:"mouseNglycome_brain_2.raw", NativeID:"controllerType=0 controllerNumber=1 scan=3130"
RTINSECONDS=1266.391088
PEPMASS=801.799682617188 27443.4501953125
CHARGE=2+
100.2870483 1734.4254150391
138.0559387 2845.9011230469
162.5840454 2197.7116699219
181.9980011 1626.9808349609
195.019928 1589.4022216797
204.0862274 7881.0112304688
224.1139679 2526.9426269531
228.3849792 40047.109375
228.4173431 7950.3491210938
238.0055542 1716.1922607422
366.1412354 2410.5266113281
510.8097839 1987.4504394531
663.3209839 2060.0659179688
END IONS
BEGIN IONS
TITLE=mouseNglycome_brain_2.3131.3131.2 File:"mouseNglycome_brain_2.raw", NativeID:"controllerType=0 controllerNumber=1 scan=3131"
RTINSECONDS=1266.480985
PEPMASS=1009.884826660156 28934.856689453125
CHARGE=2+
135.0268402 1774.5681152344
137.1395264 1835.8800048828
138.0542908 2116.4545898438
163.9814606 1880.7796630859
164.3594055 1547.5328369141
201.7802429 1712.2199707031
204.0864563 8205.6826171875
228.3785706 14660.205078125
228.4116516 10985.5458984375
253.3422699 1809.2106933594
320.6701965 1763.4099121094
501.0615234 1982.8596191406
1009.834106 8579.6650390625
1010.351196 4124.3120117188
1022.918335 1889.9041748047
1027.408691 1953.6462402344
END IONS
BEGIN IONS
TITLE=mouseNglycome_brain_2.3133.3133.2 File:"mouseNglycome_brain_2.raw", NativeID:"controllerType=0 controllerNumber=1 scan=3133"
RTINSECONDS=1266.951088
PEPMASS=814.312698550492 168861.254638699989
CHARGE=2+
113.6792831 1570.71875
121.9475937 1658.7379150391
124.5241241 1920.2526855469
126.0547867 17023.19921875
138.0543518 13855.1708984375
144.0653076 3193.611328125
168.0653381 7981.9409179688
186.0759735 12099.267578125
204.0863037 79115.0625
204.1112213 2920.0026855469
205.0906372 2678.5495605469
224.1127014 13314.302734375
228.37146 3608.0900878906
228.4024353 22221.060546875
264.6638489 1617.5314941406
276.8630371 1807.4235839844
309.7960815 1821.6094970703
366.1368103 11046.3583984375
427.1928406 2968.150390625
436.7677307 1730.4714355469
528.1929932 2524.2758789063
569.2190552 4905.8950195313
731.2724609 3018.318359375
999.9556885 1675.0866699219
1055.366333 2371.6364746094
1056.375732 2001.1740722656
1544.328369 2177.0451660156
END IONS
BEGIN IONS
TITLE=mouseNglycome_brain_2.3134.3134.2 File:"mouseNglycome_brain_2.raw", NativeID:"controllerType=0 controllerNumber=1 scan=3134"
RTINSECONDS=1267.04098
PEPMASS=536.668080605559 157156.922729499987
CHARGE=2+
149.044342 3361.9138183594
228.3752899 16924.439453125
228.4080963 27264.611328125
281.0523376 7201.5576171875
283.167572 1803.0377197266
293.8922424 1708.6793212891
299.0609741 20549.095703125
300.0625 3403.1748046875
415.0346985 7702.560546875
416.0365601 3441.701171875
455.6373291 2324.9489746094
503.1098022 6587.5346679688
504.1052551 3654.3796386719
536.6640015 12571.0908203125
537.1661987 6353.9116210938
740.208313 1816.4594726563
END IONS
BEGIN IONS
TITLE=mouseNglycome_brain_2.3135.3135.2 File:"mouseNglycome_brain_2.raw", NativeID:"controllerType=0 controllerNumber=1 scan=3135"
RTINSECONDS=1267.134398
PEPMASS=998.902570915159 82464.85888671875
CHARGE=2+
101.0116501 2078.2180175781
105.6753082 1819.0958251953
126.0555954 1952.9079589844
138.0547638 3306.658203125
152.2563629 1831.7974853516
204.0870514 7446.2890625
228.3725281 9716.1484375
228.4043732 37533.6640625
282.7633057 2287.5148925781
366.1375427 3080.8486328125
833.324707 1768.2917480469
925.8022461 2947.4348144531
926.3369751 3053.9692382813
998.836853 26302.869140625
999.3412476 18140.91796875
999.8431396 5360.3735351563
1958.685547 2785.7348632813
END IONS
BEGIN IONS
TITLE=mouseNglycome_brain_2.3136.3136.2 File:"mouseNglycome_brain_2.raw", NativeID:"controllerType=0 controllerNumber=1 scan=3136"
RTINSECONDS=1267.224337
PEPMASS=935.873416557673 28731.601806640625
CHARGE=2+
138.0554047 2009.5589599609
181.2922516 1696.5477294922
204.0874786 5395.3950195313
228.3819885 23561.41796875
228.4141846 10744.6640625
817.546936 1827.6866455078
936.3256836 3238.3754882813
1464.569946 1990.7882080078
END IONS
BEGIN IONS
TITLE=mouseNglycome_brain_2.3137.3137.2 File:"mouseNglycome_brain_2.raw", NativeID:"controllerType=0 controllerNumber=1 scan=3137"
RTINSECONDS=1267.31867
PEPMASS=710.269506123367 30733.303955078125
CHARGE=2+
204.0871582 3714.0642089844
224.1130066 11653.875
228.3800049 26256.439453125
228.4128418 16874.787109375
253.3145294 1722.9537353516
330.1413879 1597.8675537109
391.5874023 1703.3540039063
700.6732788 2110.1870117188
END IONS
BEGIN IONS
TITLE=mouseNglycome_brain_2.3138.3138.2 File:"mouseNglycome_brain_2.raw", NativeID:"controllerType=0 controllerNumber=1 scan=3138"
RTINSECONDS=1267.408588
PEPMASS=939.343028543139 21778.453125
CHARGE=2+
103.9338074 2100.0283203125
119.0451813 1563.0251464844
122.4312363 1688.4770507813
138.0543213 2014.3400878906
168.0657349 2780.3803710938
204.0873718 4074.2783203125
228.3833618 22039.115234375
228.4154053 4268.8022460938
274.0917053 1913.3572998047
366.1434021 3079.9152832031
END IONS
BEGIN IONS
TITLE=mouseNglycome_brain_2.3140.3140.2 File:"mouseNglycome_brain_2.raw", NativeID:"controllerType=0 controllerNumber=1 scan=3140"
RTINSECONDS=1267.87904
PEPMASS=740.240642884902 71063.614990234375
CHARGE=2+
109.0286484 3043.3518066406
127.0385437 2179.2639160156
138.0552063 1735.990234375
204.0869141 5962.1684570313
224.1127625 2071.8305664063
228.3940887 40908.9765625
243.0257874 9788.1435546875
366.13797 3665.3793945313
528.192688 1830.7515869141
610.298584 1649.5234375
1114.632812 2187.15234375
END IONS
BEGIN IONS
TITLE=mouseNglycome_brain_2.3141.3141.2 File:"mouseNglycome_brain_2.raw", NativeID:"controllerType=0 controllerNumber=1 scan=3141"
RTINSECONDS=1267.969293
PEPMASS=845.331245442124 158666.859130900004
CHARGE=2+
131.2990723 1714.5657958984
138.0552826 2140.75390625
168.0648041 2471.2927246094
172.0358582 1520.3076171875
182.736496 1728.1474609375
204.0860596 8704.66796875
228.3699493 3204.7360839844
228.40065 32780.8515625
655.0452881 1996.0583496094
772.3046265 2201.3996582031
812.1322021 1828.8232421875
844.800293 4797.1298828125
845.3061523 6923.9340820313
845.7860107 2934.93359375
888.5728149 1718.1011962891
END IONS
BEGIN IONS
TITLE=mouseNglycome_brain_2.3142.3142.2 File:"mouseNglycome_brain_2.raw", NativeID:"controllerType=0 controllerNumber=1 scan=3142"
RTINSECONDS=1268.05954
PEPMASS=720.770488143078 33673.624267578125
CHARGE=2+
138.0550995 1933.5147705078
139.243927 1928.4859619141
168.0662537 2067.8876953125
204.0859528 8789.162109375
219.0810852 1567.3475341797
227.8033447 1796.8887939453
228.3781433 22912.36328125
228.4105682 19954.779296875
232.836319 1655.9516601563
366.1365662 2298.208984375
530.472168 1710.9991455078
720.3187256 2610.3688964844
723.5510254 1731.38671875
END IONS
BEGIN IONS
TITLE=mouseNglycome_brain_2.3143.3143.2 File:"mouseNglycome_brain_2.raw", NativeID:"controllerType=0 controllerNumber=1 scan=3143"
RTINSECONDS=1268.149462
PEPMASS=951.359602642714 39549.575927734375
CHARGE=2+
104.5074234 1622.8415527344
116.5169144 1774.6281738281
134.016922 1650.6401367188
138.0548859 3165.0480957031
163.0603638 5360.1079101563
165.2744904 1813.3239746094
204.0869141 7619.0444335938
228.3746033 13743.349609375
228.4073639 26650.24609375
286.1440735 1917.5372314453
END IONS
BEGIN IONS
TITLE=mouseNglycome_brain_2.3144.3144.2 File:"mouseNglycome_brain_2.raw", NativeID:"controllerType=0 controllerNumber=1 scan=3144"
RTINSECONDS=1268.24283
PEPMASS=825.302532812693 29523.173095703125
CHARGE=2+
126.0551834 3331.8146972656
138.0546112 3190.5727539063
168.065918 2398.9409179688
204.0863647 7538.4643554688
228.3884583 23925.84765625
351.7590332 1831.8834228516
825.3064575 2310.7561035156
1446.531494 5677.1499023438
1447.522461 2719.1701660156
END IONS
BEGIN IONS
TITLE=mouseNglycome_brain_2.3145.3145.2 File:"mouseNglycome_brain_2.raw", NativeID:"controllerType=0 controllerNumber=1 scan=3145"
RTINSECONDS=1268.332712
PEPMASS=528.682075356629 63153.6923828125
CHARGE=2+
113.8802643 1514.1031494141
150.3791199 1633.8765869141
151.3740082 1588.6069335938
199.2875671 1562.5762939453
204.0867157 2052.9494628906
228.3848724 30286.703125
228.4167328 6573.2758789063
230.3901978 1710.7814941406
280.77005 1601.8559570313
285.5968933 2327.5144042969
528.1548462 4003.859375
528.677124 3349.3981933594
529.1704102 20212.732421875
529.2504883 1952.5472412109
691.6829834 1730.2235107422
END IONS
BEGIN IONS
TITLE=mouseNglycome_brain_2.3146.3146.2 File:"mouseNglycome_brain_2.raw", NativeID:"controllerType=0 controllerNumber=1 scan=3146"
RTINSECONDS=1268.425665
PEPMASS=836.843533047795 38131.65185546875
CHARGE=2+
169.7564087 1856.9299316406
174.4337769 1637.9366455078
181.9178009 1617.8986816406
186.0765686 1854.4049072266
204.0863495 11450.0576171875
224.113327 2338.2495117188
228.3942871 29110.2421875
260.4453735 1892.1099853516
366.1399536 2196.0749511719
836.2883301 8037.90234375
836.7892456 7984.0278320313
837.3049927 4632.5
END IONS
BEGIN IONS
TITLE=mouseNglycome_brain_2.3148.3148.2 File:"mouseNglycome_brain_2.raw", NativeID:"controllerType=0 controllerNumber=1 scan=3148"
RTINSECONDS=1268.895992
PEPMASS=996.879420739249 79220.16943359375
CHARGE=2+
138.0550842 5166.9877929688
156.4018402 1973.0234375
168.0650482 3916.4196777344
204.0863037 14716.7275390625
224.1127167 2700.3171386719
228.3880157 41612.59765625
366.1381836 8189.7084960938
893.321106 2277.18359375
END IONS
BEGIN IONS
TITLE=mouseNglycome_brain_2.3149.3149.2 File:"mouseNglycome_brain_2.raw", NativeID:"controllerType=0 controllerNumber=1 scan=3149"
RTINSECONDS=1268.987235
PEPMASS=884.838650888308 34359.318359375
CHARGE=2+
113.9799347 1527.8922119141
138.054245 1964.15625
204.0865936 5056.5703125
228.2996521 1709.4067382813
228.3941498 54719.328125
298.736908 1876.3013916016
412.2601929 1915.6730957031
884.2836914 10761.1796875
884.7963257 9363.126953125
885.296875 7161.9243164063
1070.848389 1809.5479736328
1244.521973 2122.2536621094
1405.303833 2238.7548828125
1447.363159 2003.92578125
END IONS
BEGIN IONS
TITLE=mouseNglycome_brain_2.3150.3150.2 File:"mouseNglycome_brain_2.raw", NativeID:"controllerType=0 controllerNumber=1 scan=3150"
RTINSECONDS=1269.077497
PEPMASS=1089.931748053283 22513.28369140625
CHARGE=2+
139.6672058 1882.2209472656
194.3548737 1840.8797607422
204.0868835 4963.2231445313
205.4098511 1748.4176025391
228.3939514 58511.34375
259.7749939 1876.0263671875
311.786499 1900.9450683594
366.1396179 2012.4075927734
513.7803955 2051.4929199219
554.9189453 1976.0964355469
561.9024048 1934.1325683594
608.9981689 1943.0352783203
854.8024292 2274.1896972656
1411.164673 2160.7360839844
1523.565796 2045.0600585938
1678.230347 2587.7858886719
END IONS
BEGIN IONS
TITLE=mouseNglycome_brain_2.3151.3151.2 File:"mouseNglycome_brain_2.raw", NativeID:"controllerType=0 controllerNumber=1 scan=3151"
RTINSECONDS=1269.167422
PEPMASS=1142.949835144256 42313.49365234375
CHARGE=2+
104.4353256 1791.1436767578
113.8439178 1697.3989257813
138.0552521 3314.6721191406
186.0773926 1905.0277099609
190.6640625 1732.5578613281
200.5562744 2019.4962158203
204.0857849 8520.4619140625
224.1134796 2245.98046875
228.3941956 56181.8125
260.8917542 1839.6950683594
274.6521606 1786.2386474609
289.7546692 1859.6467285156
322.7431946 1773.6871337891
366.1409912 5374.8935546875
486.7604065 1996.9814453125
944.2172241 2442.5827636719
994.2861328 2020.7680664063
1822.289795 2490.5571289063
END IONS
BEGIN IONS
TITLE=mouseNglycome_brain_2.3152.3152.2 File:"mouseNglycome_brain_2.raw", NativeID:"controllerType=0 controllerNumber=1 scan=3152"
RTINSECONDS=1269.260766
PEPMASS=1038.390230514445 50659.5595703125
CHARGE=2+
167.2377625 1879.6982421875
204.0877686 4575.6064453125
223.4672394 1774.0051269531
224.1125793 4058.3937988281
225.1165619 1666.3428955078
226.1183472 1980.8665771484
228.3937683 26700.19140625
340.4164124 1832.8798828125
END IONS
BEGIN IONS
TITLE=mouseNglycome_brain_2.3153.3153.2 File:"mouseNglycome_brain_2.raw", NativeID:"controllerType=0 controllerNumber=1 scan=3153"
RTINSECONDS=1269.351045
PEPMASS=511.242493054198 54820.957275390625
CHARGE=2+
228.3940735 54481.05859375
228.4227753 2374.0405273438
318.8384094 1519.6662597656
352.7667236 1357.779296875
511.2407227 12495.2265625
511.74646 5220.125
956.8898926 1840.8513183594
END IONS
BEGIN IONS
TITLE=mouseNglycome_brain_2.3154.3154.2 File:"mouseNglycome_brain_2.raw", NativeID:"controllerType=0 controllerNumber=1 scan=3154"
RTINSECONDS=1269.440985
PEPMASS=1149.359069584268 22861.9609375
CHARGE=2+
204.0868378 2831.1767578125
228.4009247 29756.28515625
248.458313 1897.3022460938
987.3486328 2340.4775390625
987.8299561 3370.8520507813
1429.91272 2609.3854980469
1735.942993 1848.697265625
END IONS
BEGIN IONS
TITLE=mouseNglycome_brain_2.3156.3156.2 File:"mouseNglycome_brain_2.raw", NativeID:"controllerType=0 controllerNumber=1 scan=3156"
RTINSECONDS=1269.910963
PEPMASS=1130.380131361007 88340.45361328125
CHARGE=2+
106.4980621 1927.1096191406
112.0507812 3619.2966308594
126.0557022 3256.3017578125
138.0549316 6285.3540039063
148.4392242 1850.1529541016
168.0656586 5454.7573242188
186.0762634 2272.720703125
204.0861206 23036.23046875
207.6813812 1984.4299316406
213.5767212 1695.1707763672
224.112381 5115.37109375
228.3939362 44676.8125
252.5596924 1809.1081542969
323.1248169 1960.0888671875
366.1387329 16650.552734375
390.6953125 1811.05078125
512.1933594 3578.1853027344
528.1873169 4119.77734375
END IONS
BEGIN IONS
TITLE=mouseNglycome_brain_2.3157.3157.2 File:"mouseNglycome_brain_2.raw", NativeID:"controllerType=0 controllerNumber=1 scan=3157"
RTINSECONDS=1270.000837
PEPMASS=861.798343429179 47685.52978515625
CHARGE=2+
127.0392303 1972.8835449219
138.0544739 1956.42578125
145.0495453 3760.5473632813
163.0601807 5930.6469726563
186.0759125 2302.9528808594
199.7076111 1771.5389404297
204.0868683 8063.2006835938
228.3942261 44273.9921875
245.3235016 1645.9069824219
366.1391602 2627.2199707031
484.6500854 1633.0278320313
528.1997681 2081.1394042969
834.699707 2018.4617919922
861.8034668 4721.80078125
862.2927856 5183.4624023438
862.8028564 2255.4775390625
END IONS
BEGIN IONS
TITLE=mouseNglycome_brain_2.3158.3158.2 File:"mouseNglycome_brain_2.raw", NativeID:"controllerType=0 controllerNumber=1 scan=3158"
RTINSECONDS=1270.094164
PEPMASS=915.36031833769 78811.8681640625
CHARGE=2+
113.6735992 1994.2845458984
121.5445938 1482.8236083984
121.6267395 1608.0036621094
138.0549316 5442.3330078125
147.7269135 1679.1578369141
153.5909882 1731.7841796875
168.0658417 3715.6220703125
186.0762329 4011.4519042969
204.0866241 18128.900390625
205.0895386 2159.7463378906
228.3863068 51606.890625
228.4177246 7128.4116210938
366.1398315 6723.484375
915.3027344 2721.6823730469
977.7059326 1953.0739746094
END IONS
BEGIN IONS
TITLE=mouseNglycome_brain_2.3159.3159.2 File:"mouseNglycome_brain_2.raw", NativeID:"controllerType=0 controllerNumber=1 scan=3159"
RTINSECONDS=1270.184055
PEPMASS=1170.958361784632 52307.087890625
CHARGE=2+
101.4479675 1837.3228759766
131.9008484 1803.2512207031
138.0553284 2314.3002929688
138.809967 1893.1026611328
168.0654602 3470.2492675781
204.0867462 8967.490234375
228.3809967 22255.740234375
228.4130402 11041.5576171875
366.1403198 6024.6279296875
399.2892456 1858.5517578125
512.2014771 2259.9848632813
841.12146 2178.6411132813
1062.270752 2146.5388183594
1171.354858 3187.3020019531
1171.83252 3168.1645507813
1415.253052 2043.3792724609
1910.882568 2072.3127441406
END IONS
BEGIN IONS
TITLE=mouseNglycome_brain_2.3160.3160.2 File:"mouseNglycome_brain_2.raw", NativeID:"controllerType=0 controllerNumber=1 scan=3160"
RTINSECONDS=1270.277422
PEPMASS=659.214366980863 30880.340698242188
CHARGE=2+
198.8592072 1704.3114013672
204.0868073 3535.8452148438
228.3846283 35543.93359375
228.4165344 8521.7958984375
236.526947 1827.3861083984
243.0262451 7378.8388671875
335.8254395 1714.6821289063
366.1333313 1818.5394287109
445.5805664 1999.7333984375
544.1520386 1680.2752685547
757.506897 1729.7745361328
1026.050781 2076.2744140625
1033.302002 1855.3923339844
END IONS
BEGIN IONS
TITLE=mouseNglycome_brain_2.3161.3161.2 File:"mouseNglycome_brain_2.raw", NativeID:"controllerType=0 controllerNumber=1 scan=3161"
RTINSECONDS=1270.367342
PEPMASS=965.863949405501 135957.463378899993
CHARGE=2+
106.5385056 1709.6213378906
186.0763702 2713.8513183594
204.0657654 1661.0653076172
204.0861053 9369.224609375
228.3941193 27311.1640625
229.2973022 1630.8605957031
366.1400146 3214.875
476.1763 1992.6733398438
965.8207397 2406.458984375
1518.505127 2118.9482421875
END IONS
BEGIN IONS
TITLE=mouseNglycome_brain_2.3162.3162.2 File:"mouseNglycome_brain_2.raw", NativeID:"controllerType=0 controllerNumber=1 scan=3162"
RTINSECONDS=1270.460337
PEPMASS=526.204742079044 39530.556640625
CHARGE=2+
163.0596771 2356.6096191406
212.1092834 1649.0074462891
219.8495331 1582.8013916016
224.1132202 8627.8984375
228.386734 23673.21484375
296.9594421 1783.7800292969
526.2253418 2591.1284179688
527.1580811 1833.5673828125
607.3231812 1679.7464599609
1070.138306 1622.8045654297
END IONS
BEGIN IONS
TITLE=mouseNglycome_brain_2.3164.3164.2 File:"mouseNglycome_brain_2.raw", NativeID:"controllerType=0 controllerNumber=1 scan=3164"
RTINSECONDS=1270.99842
PEPMASS=528.191198248837 61418.60205078125
CHARGE=2+
116.8159103 1443.828125
185.3570251 1548.3779296875
204.085495 2130.5576171875
228.3824158 27036.216796875
228.4146576 9403.044921875
337.5109558 2071.4653320313
399.3414307 1731.9346923828
528.677124 4790.9819335938
529.171875 30617.91796875
529.2669067 2840.6704101563
529.6751099 1972.7702636719
END IONS
BEGIN IONS
TITLE=mouseNglycome_brain_2.3165.3165.2 File:"mouseNglycome_brain_2.raw", NativeID:"controllerType=0 controllerNumber=1 scan=3165"
RTINSECONDS=1271.088738
PEPMASS=832.28511490942 155530.444091799989
CHARGE=2+
138.0555267 2724.5642089844
143.884552 1533.58984375
204.0856476 8748.880859375
228.3942566 41096.22265625
282.4985962 1830.1921386719
421.236969 1798.5432128906
833.2789917 10607.734375
833.7949219 5760.8642578125
1300.459717 2435.6188964844
1462.509766 5259.1821289063
END IONS
BEGIN IONS
TITLE=mouseNglycome_brain_2.3166.3166.2 File:"mouseNglycome_brain_2.raw", NativeID:"controllerType=0 controllerNumber=1 scan=3166"
RTINSECONDS=1271.178641
PEPMASS=836.294924793649 224221.506835900014
CHARGE=2+
126.054863 4151.0952148438
138.0551453 3454.626953125
168.0649567 3155.0798339844
186.075592 4070.6423339844
204.0859833 25265.154296875
205.0898285 4284.6694335938
224.1131744 4915.8125
228.3749695 9362.3330078125
228.4073792 16081.1318359375
289.6376648 1580.0816650391
356.7920532 1856.0002441406
366.1424561 3290.8125
836.2921143 30757.83984375
836.7962036 15741.44140625
1581.555786 1893.1569824219
END IONS
BEGIN IONS
TITLE=mouseNglycome_brain_2.3167.3167.2 File:"mouseNglycome_brain_2.raw", NativeID:"controllerType=0 controllerNumber=1 scan=3167"
RTINSECONDS=1271.272121
PEPMASS=539.162407640675 32797.0400390625
CHARGE=2+
108.2696381 1527.6431884766
128.5504761 1630.625
228.3719482 6457.7485351563
228.4032745 32281.791015625
539.6719971 4623.7202148438
540.1642456 1900.3115234375
620.1273193 1641.4738769531
1056.352173 2371.8000488281
END IONS
BEGIN IONS
TITLE=mouseNglycome_brain_2.3168.3168.2 File:"mouseNglycome_brain_2.raw", NativeID:"controllerType=0 controllerNumber=1 scan=3168"
RTINSECONDS=1271.362048
PEPMASS=870.316571664599 191268.900634799997
CHARGE=2+
109.5054626 1827.8608398438
127.038826 2895.8117675781
145.0494537 7569.708984375
163.0597534 14816.0185546875
204.0865326 13268.865234375
224.1133881 4491.728515625
228.3790283 22155.49609375
228.4117737 16197.8701171875
288.1630859 1746.3946533203
366.1392822 5406.1513671875
376.8514404 1683.6623535156
528.1951294 3024.6208496094
561.2416382 1874.6350097656
589.2371826 3129.7543945313
1794.402954 2277.2062988281
END IONS
BEGIN IONS
TITLE=mouseNglycome_brain_2.3169.3169.2 File:"mouseNglycome_brain_2.raw", NativeID:"controllerType=0 controllerNumber=1 scan=3169"
RTINSECONDS=1271.455428
PEPMASS=855.831278093491 39072.848876953125
CHARGE=2+
104.598671 1522.9753417969
126.0547028 2582.1374511719
137.0474701 1612.7509765625
138.0545197 4448.2368164063
204.0861816 10890.0869140625
228.383728 30013.125
228.4158173 8765.583984375
366.1422424 2352.9018554688
856.3119507 4520.21875
856.8030396 2445.9475097656
1448.387451 2375.9172363281
END IONS
BEGIN IONS
TITLE=mouseNglycome_brain_2.3170.3170.2 File:"mouseNglycome_brain_2.raw", NativeID:"controllerType=0 controllerNumber=1 scan=3170"
RTINSECONDS=1271.545337
PEPMASS=813.304694891588 328729.140869099996
CHARGE=2+
126.0553055 5068.9677734375
138.0547638 4943.8759765625
168.064621 2532.7614746094
186.0754242 4535.54296875
204.0863953 37488.3984375
224.1128845 4232.4418945313
228.3719635 4897.818359375
228.4043274 21992.4375
366.1394653 5174.2573242188
500.2322693 1761.5183105469
1307.642944 2400.0942382813
END IONS
BEGIN IONS
TITLE=mouseNglycome_brain_2.3172.3172.2 File:"mouseNglycome_brain_2.raw", NativeID:"controllerType=0 controllerNumber=1 scan=3172"
RTINSECONDS=1272.01392
PEPMASS=822.310544949988 140253.323242199986
CHARGE=2+
126.0549164 10124.017578125
135.3211365 1554.4609375
138.0548706 16410.478515625
144.0656586 2920.2009277344
168.0653381 7671.6240234375
186.0753937 8350.7919921875
204.0864105 60352.36328125
205.0912781 2764.9846191406
208.5744171 1808.9772949219
224.1128998 7589.2709960938
228.394104 37048.4296875
234.1419983 2112.8962402344
243.026947 4528.0620117188
252.8547974 1627.095703125
269.9387817 2047.4182128906
352.6799011 1572.7296142578
358.5409241 2154.1557617188
366.1405029 14231.84765625
427.1916199 2486.798828125
528.1881714 1842.3132324219
556.3308105 1689.7901611328
END IONS
BEGIN IONS
TITLE=mouseNglycome_brain_2.3173.3173.2 File:"mouseNglycome_brain_2.raw", NativeID:"controllerType=0 controllerNumber=1 scan=3173"
RTINSECONDS=1272.104164
PEPMASS=760.789022148909 61871.49072265625
CHARGE=2+
126.0550461 4003.6506347656
138.055069 4067.8469238281
178.0790253 1814.4053955078
186.0760345 2933.6572265625
204.0861053 19657.11328125
228.3938751 42989.01171875
366.1378784 2690.7890625
END IONS
BEGIN IONS
TITLE=mouseNglycome_brain_2.3174.3174.2 File:"mouseNglycome_brain_2.raw", NativeID:"controllerType=0 controllerNumber=1 scan=3174"
RTINSECONDS=1272.194425
PEPMASS=915.354948453816 54933.421875
CHARGE=2+
126.0553055 3450.8645019531
138.0544739 9798.787109375
168.0658722 6686.9448242188
186.0752563 3992.3542480469
191.4065704 1744.3913574219
204.0864563 27073.57421875
205.0906677 2453.0886230469
224.1119537 2397.2041015625
228.3939667 41689.93359375
357.3448792 1752.4898681641
366.1389771 9289.1220703125
367.147522 1950.7067871094
510.0762634 2066.3149414063
528.1942749 2758.1430664063
545.2644043 1716.2877197266
915.3153687 2772.8032226563
1464.539795 2828.3374023438
END IONS
BEGIN IONS
TITLE=mouseNglycome_brain_2.3175.3175.2 File:"mouseNglycome_brain_2.raw", NativeID:"controllerType=0 controllerNumber=1 scan=3175"
RTINSECONDS=1272.284328
PEPMASS=844.283684860619 284128.202148400014
CHARGE=2+
105.1699982 1557.1307373047
126.0549622 5433.4711914063
136.1521606 1794.8530273438
138.0554962 4460.0498046875
149.8706818 1911.7956542969
157.470871 1866.75390625
168.0655975 2804.791015625
186.0764008 3580.5390625
189.5960083 1720.6716308594
204.0862427 19222.970703125
205.09021 3665.6196289063
224.1128845 1925.0125732422
228.3939667 49631.9921875
366.1400757 5347.9370117188
395.4321899 2032.2860107422
843.758728 2179.7443847656
844.2877808 16128.861328125
844.7858276 8811.95703125
1649.626831 3632.7131347656
END IONS
BEGIN IONS
TITLE=mouseNglycome_brain_2.3176.3176.2 File:"mouseNglycome_brain_2.raw", NativeID:"controllerType=0 controllerNumber=1 scan=3176"
RTINSECONDS=1272.377646
PEPMASS=1008.358878581205 31250.951171875
CHARGE=2+
100.9525452 1988.3654785156
136.3856354 1672.2940673828
138.0545807 2165.6433105469
154.9142761 1782.5925292969
204.0872498 5801.6420898438
228.3704834 4464.36328125
228.4008789 38668.84375
671.7369995 1894.7205810547
1007.833557 2953.0424804688
1429.263428 2090.4201660156
END IONS
BEGIN IONS
TITLE=mouseNglycome_brain_2.3177.3177.2 File:"mouseNglycome_brain_2.raw", NativeID:"controllerType=0 controllerNumber=1 scan=3177"
RTINSECONDS=1272.467586
PEPMASS=841.817542929083 249912.195556599996
CHARGE=2+
126.0547104 9097.5322265625
138.0545654 12305.912109375
168.065094 7435.2583007813
186.0759735 7072.6958007813
204.0862274 44128.5390625
205.0900879 2383.7060546875
224.1123505 3896.3383789063
228.3819733 35775.43359375
228.4140472 14819.5595703125
366.1388245 14685.318359375
483.0909119 1684.8337402344
528.1948853 2462.94140625
569.2214355 3482.4624023438
731.2634888 2055.0734863281
749.5907593 1976.6453857422
833.725708 1975.5859375
1246.192749 1806.3450927734
1707.974731 1811.8347167969
END IONS
BEGIN IONS
TITLE=mouseNglycome_brain_2.3178.3178.2 File:"mouseNglycome_brain_2.raw", NativeID:"controllerType=0 controllerNumber=1 scan=3178"
RTINSECONDS=1272.560614
PEPMASS=1039.377078873376 29663.546875
CHARGE=2+
100.2035446 1665.6251220703
111.5638733 1781.7950439453
204.0860748 7634.2055664063
209.8450165 1655.5047607422
228.3935394 31205.779296875
311.4904785 1807.3264160156
366.1374817 3302.0944824219
386.1704712 1912.0579833984
477.4902649 1860.9501953125
529.1010132 2204.1457519531
1039.363159 5591.810546875
1039.878052 4809.3969726563
END IONS
BEGIN IONS
TITLE=mouseNglycome_brain_2.3180.3180.2 File:"mouseNglycome_brain_2.raw", NativeID:"controllerType=0 controllerNumber=1 scan=3180"
RTINSECONDS=1273.030897
PEPMASS=943.335041603401 24772.84814453125
CHARGE=2+
145.0492249 2875.4260253906
163.060318 5480.263671875
168.0662384 1973.9287109375
204.0874176 5544.6625976563
228.3852539 32326.9140625
228.4172211 5962.4501953125
262.3987122 1843.4318847656
354.0744019 1674.8043212891
366.1405334 3071.578125
427.1936035 1960.6032714844
520.7770386 1671.8352050781
589.2511597 2319.7941894531
724.0474243 1896.9796142578
835.5830688 1848.9005126953
END IONS
BEGIN IONS
TITLE=mouseNglycome_brain_2.3181.3181.2 File:"mouseNglycome_brain_2.raw", NativeID:"controllerType=0 controllerNumber=1 scan=3181"
RTINSECONDS=1273.121139
PEPMASS=751.231687850254 47190.682373046875
CHARGE=2+
111.5894547 1806.1616210938
168.0645599 3326.3095703125
186.0751495 1889.5731201172
204.0861511 16479.474609375
224.1132507 3548.8962402344
228.394104 42597.31640625
243.0265198 2382.1037597656
366.1402283 2521.6171875
427.1917419 3126.5629882813
452.3302307 1804.5648193359
528.192627 4550.396484375
751.2869873 3237.8283691406
1178.439697 2093.7407226563
1239.411377 1903.3453369141
END IONS
BEGIN IONS
TITLE=mouseNglycome_brain_2.3182.3182.2 File:"mouseNglycome_brain_2.raw", NativeID:"controllerType=0 controllerNumber=1 scan=3182"
RTINSECONDS=1273.211373
PEPMASS=881.284042792418 19581.10986328125
CHARGE=2+
136.3255615 1877.8245849609
140.4800262 1717.9981689453
172.7222137 1948.8747558594
173.4450378 2101.806640625
228.3780975 20227.3984375
228.4105988 18214.275390625
293.2386169 1914.8181152344
365.1597595 1580.5865478516
665.508667 1903.2322998047
810.140564 1695.0208740234
881.284729 13884.2421875
881.7895508 6245.4448242188
END IONS
BEGIN IONS
TITLE=mouseNglycome_brain_2.3183.3183.2 File:"mouseNglycome_brain_2.raw", NativeID:"controllerType=0 controllerNumber=1 scan=3183"
RTINSECONDS=1273.301294
PEPMASS=821.263221054084 82226.9736328125
CHARGE=2+
126.0551758 3403.3037109375
138.0549469 2963.4448242188
142.3149872 1543.6551513672
144.4029541 2085.9448242188
168.066864 2058.1936035156
204.0856323 10587.8505859375
228.394043 43207.12890625
243.0261993 6877.6616210938
323.1528625 1633.7475585938
342.6200867 1704.3537597656
366.1390991 3032.0480957031
405.0798645 1901.8291015625
589.2481689 2088.6140136719
END IONS
BEGIN IONS
TITLE=mouseNglycome_brain_2.3184.3184.2 File:"mouseNglycome_brain_2.raw", NativeID:"controllerType=0 controllerNumber=1 scan=3184"
RTINSECONDS=1273.394646
PEPMASS=869.812052904248 195729.6972656
CHARGE=2+
126.0545959 2913.7001953125
127.0389481 7890.3266601563
138.0547943 3533.7651367188
145.0490265 13810.748046875
163.0599365 31963.544921875
168.0655823 2840.8647460938
184.9790955 1598.6193847656
204.08638 23051.83984375
206.1023712 2579.6342773438
211.0796661 2136.7570800781
224.1125336 10464.9619140625
228.3858032 36715.69140625
228.4177704 5888.2041015625
325.1128235 4016.9326171875
366.1401978 9770.791015625
427.189209 3937.2739257813
528.1920776 6885.9340820313
589.2457275 4948.5043945313
690.2484131 4308.650390625
707.1986694 1798.7578125
751.2949829 2990.1547851563
852.3062744 4127.2744140625
871.649292 1888.5242919922
1014.3526 2935.0222167969
1075.385864 2098.3251953125
END IONS
BEGIN IONS
TITLE=mouseNglycome_brain_2.3185.3185.2 File:"mouseNglycome_brain_2.raw", NativeID:"controllerType=0 controllerNumber=1 scan=3185"
RTINSECONDS=1273.484899
PEPMASS=842.823364257813 223296.320068400004
CHARGE=2+
126.0547714 12396.6162109375
138.0548706 15309.345703125
144.0650635 1698.6188964844
168.0652618 11060.025390625
186.0758362 9455.6796875
204.0863342 54489.8828125
205.090744 3694.1169433594
208.2892456 1687.9022216797
224.112442 5115.5883789063
228.3756866 17509.8359375
228.4082794 29812.9296875
237.3720245 2256.8974609375
317.7937622 1921.1242675781
366.1393127 19520.42578125
427.1908264 3143.5886230469
531.1594238 1832.0390625
642.8815308 2034.8175048828
731.2810059 2608.8249511719
893.3137817 3219.169921875
1380.966431 2123.4965820313
END IONS
BEGIN IONS
TITLE=mouseNglycome_brain_2.3186.3186.2 File:"mouseNglycome_brain_2.raw", NativeID:"controllerType=0 controllerNumber=1 scan=3186"
RTINSECONDS=1273.574796
PEPMASS=1017.393493652344 108509.129394500007
CHARGE=2+
126.0549469 5061.16796875
127.2597885 1623.3374023438
136.3282928 1635.9282226563
138.0550232 6538.3647460938
142.2310028 2045.7064208984
168.0658569 6149.1669921875
186.0760498 4650.6015625
204.0861359 33705.828125
224.1118469 3168.7314453125
224.238739 1848.6596679688
228.3942566 30670.91015625
243.8905182 1658.9572753906
257.6722717 1816.0297851563
366.1384888 10682.443359375
372.8510437 1872.2901611328
395.4958801 1832.1047363281
512.1968994 2431.5163574219
652.7615967 1988.4079589844
731.2830811 2538.5471191406
1017.335876 6651.1665039063
END IONS
BEGIN IONS
TITLE=mouseNglycome_brain_2.3188.3188.2 File:"mouseNglycome_brain_2.raw", NativeID:"controllerType=0 controllerNumber=1 scan=3188"
RTINSECONDS=1274.041836
PEPMASS=741.284252093653 295566.664306599996
CHARGE=2+
109.028389 6898.6572265625
126.055069 6819.7885742188
127.0387726 2851.2453613281
128.6236725 1645.8928222656
138.0549011 8076.814453125
163.0601654 2228.5036621094
168.065033 6215.6650390625
169.6678314 1664.3774414063
186.0756989 4169.3530273438
204.0862579 43332.03125
205.0901947 4544.31640625
213.9712219 1757.9295654297
224.0903473 1702.6208496094
224.1115417 9240.8837890625
225.0152893 3889.5615234375
228.3771362 16090.3291015625
228.4092407 19759.953125
243.026062 20691.173828125
244.0302124 4651.1948242188
266.7590332 1712.3273925781
298.4017944 1836.8076171875
366.1390686 10008.96875
367.1422729 3752.4289550781
427.1931152 2855.3664550781
528.1934814 2891.6252441406
589.2373657 1966.6494140625
721.4291382 1889.92578125
END IONS
BEGIN IONS
TITLE=mouseNglycome_brain_2.3189.3189.2 File:"mouseNglycome_brain_2.raw", NativeID:"controllerType=0 controllerNumber=1 scan=3189"
RTINSECONDS=1274.132461
PEPMASS=762.768132173563 99675.339599609375
CHARGE=2+
126.0554962 2779.7067871094
138.0545959 2127.2878417969
148.5152435 1849.5407714844
180.7744751 1611.3792724609
182.6093445 1707.37890625
204.0862122 14831.931640625
205.091095 2172.0688476563
224.108902 1740.7685546875
228.3714142 4337.8193359375
228.4022675 29244.943359375
243.0264587 2646.5073242188
246.0954285 2516.6994628906
366.1392822 2159.962890625
731.2689819 2116.1293945313
762.2305298 3872.2897949219
909.510437 1907.9665527344
1186.191528 1694.46484375
1475.603271 1879.1149902344
END IONS
BEGIN IONS
TITLE=mouseNglycome_brain_2.3190.3190.2 File:"mouseNglycome_brain_2.raw", NativeID:"controllerType=0 controllerNumber=1 scan=3190"
RTINSECONDS=1274.222668
PEPMASS=733.286644414489 26368.991943359375
CHARGE=2+
120.0155182 1778.8996582031
126.0548325 3925.9074707031
138.0550079 3128.17578125
161.469162 1598.6810302734
186.0766907 3685.2854003906
204.0863953 17041.98828125
224.1130066 1875.2878417969
228.3746796 16909.69140625
228.4073181 31493.501953125
366.1393433 2203.3110351563
394.9830017 2014.5643310547
436.6029968 2160.6176757813
1118.192017 1904.1267089844
1356.117188 1742.0909423828
1466.868652 1951.4676513672
END IONS
BEGIN IONS
TITLE=mouseNglycome_brain_2.3191.3191.2 File:"mouseNglycome_brain_2.raw", NativeID:"controllerType=0 controllerNumber=1 scan=3191"
RTINSECONDS=1274.312586
PEPMASS=1066.361196817242 14345.572509765625
CHARGE=2+
204.0853119 3677.9401855469
211.4865723 1917.3205566406
224.1132507 5601.8979492188
228.394104 48289.46875
248.0734558 1866.3603515625
1679.431152 2016.2077636719
1901.603394 2300.6721191406
END IONS
BEGIN IONS
TITLE=mouseNglycome_brain_2.3192.3192.2 File:"mouseNglycome_brain_2.raw", NativeID:"controllerType=0 controllerNumber=1 scan=3192"
RTINSECONDS=1274.405961
PEPMASS=962.310994643952 22923.012939453125
CHARGE=2+
107.1688309 1839.6115722656
145.0504456 1957.9780273438
174.1745758 1775.4489746094
204.0867767 2535.3344726563
228.3940582 42548.484375
306.5739746 1963.2691650391
459.9895935 1828.7247314453
850.7616577 3032.14453125
851.2515869 1791.3044433594
962.3058472 17893.201171875
962.8082886 11566.9931640625
1140.33252 2234.8615722656
END IONS
BEGIN IONS
TITLE=mouseNglycome_brain_2.3193.3193.2 File:"mouseNglycome_brain_2.raw", NativeID:"controllerType=0 controllerNumber=1 scan=3193"
RTINSECONDS=1274.496233
PEPMASS=884.289047471111 69002.71923828125
CHARGE=2+
102.9212723 1658.2702636719
158.0629272 1796.1037597656
204.0869446 3389.2043457031
228.3941193 56997.1015625
277.9371338 1951.7619628906
287.747467 1727.9903564453
577.789917 1739.1049804688
603.3858643 1714.0773925781
884.2908325 12972.2578125
884.7966919 7734.5576171875
1448.632202 2007.9005126953
END IONS
BEGIN IONS
TITLE=mouseNglycome_brain_2.3194.3194.2 File:"mouseNglycome_brain_2.raw", NativeID:"controllerType=0 controllerNumber=1 scan=3194"
RTINSECONDS=1274.586145
PEPMASS=1133.411955992016 30858.493408203125
CHARGE=2+
120.5901642 1610.5590820313
127.0775452 2009.6494140625
144.8527985 1846.5134277344
145.9944916 1757.9954833984
150.3527679 1791.3321533203
197.9958954 1973.4510498047
204.0881195 5211.0922851563
211.5348206 2025.4235839844
217.3387299 1888.4114990234
228.3941956 32234.396484375
347.6252136 2310.9697265625
366.1397705 3656.15234375
469.5426636 2153.162109375
583.2987671 1784.1589355469
920.4863281 1890.8813476563
959.8621216 1868.7379150391
1566.327637 2168.7575683594
1633.968628 2264.095703125
1687.924316 2182.5861816406
2229.676758 2740.0939941406
END IONS
BEGIN IONS
TITLE=mouseNglycome_brain_2.3196.3196.2 File:"mouseNglycome_brain_2.raw", NativeID:"controllerType=0 controllerNumber=1 scan=3196"
RTINSECONDS=1275.049586
PEPMASS=954.323851454509 212984.524658200011
CHARGE=2+
123.1752319 2377.1845703125
123.9971466 1830.1174316406
127.038414 2197.158203125
145.0498657 3589.2351074219
163.0606689 9828.0390625
163.0762177 1739.8929443359
164.0632629 1930.5334472656
204.0867615 8958.2294921875
224.1135864 3166.8537597656
228.3705292 8052.845703125
228.402298 47591.08984375
246.0948181 2735.0854492188
302.9842834 1959.6361083984
316.5953674 1765.58203125
347.1018066 2005.1524658203
366.1427307 1934.1759033203
384.2851868 1559.3447265625
404.914032 1670.6281738281
426.9931335 1683.0697021484
433.9841614 1606.9050292969
842.7700195 3470.9650878906
843.2768555 2327.9924316406
954.3272095 6762.32421875
954.8248291 3933.7258300781
1198.375977 2243.0869140625
1259.44458 3860.9841308594
1360.439209 2208.2951660156
1421.493774 3678.5107421875
1422.523193 2734.1428222656
1583.541626 2808.3454589844
1785.22583 2229.431640625
END IONS
BEGIN IONS
TITLE=mouseNglycome_brain_2.3197.3197.2 File:"mouseNglycome_brain_2.raw", NativeID:"controllerType=0 controllerNumber=1 scan=3197"
RTINSECONDS=1275.139836
PEPMASS=1130.420136557539 42431.318359375
CHARGE=2+
128.492569 1793.5186767578
204.0860748 8439.6826171875
219.7569733 2013.5009765625
228.3940125 54956.91015625
366.139679 8238.890625
393.5567017 1779.87890625
528.1958008 2700.9719238281
1404.494385 1973.0206298828
1442.413452 1905.5682373047
END IONS
BEGIN IONS
TITLE=mouseNglycome_brain_2.3198.3198.2 File:"mouseNglycome_brain_2.raw", NativeID:"controllerType=0 controllerNumber=1 scan=3198"
RTINSECONDS=1275.230086
PEPMASS=1028.380278745603 43369.455078125
CHARGE=2+
138.0546417 3719.7702636719
168.0651245 2117.1630859375
204.0859985 12012.3955078125
228.3731232 10531.951171875
228.4051514 30214.56640625
366.1377869 2615.0832519531
380.1305237 1562.8712158203
687.8464355 1716.5733642578
769.9245605 1688.2445068359
1028.328735 1917.6898193359
END IONS
BEGIN IONS
TITLE=mouseNglycome_brain_2.3199.3199.2 File:"mouseNglycome_brain_2.raw", NativeID:"controllerType=0 controllerNumber=1 scan=3199"
RTINSECONDS=1275.320024
PEPMASS=781.283968569231 28521.24462890625
CHARGE=2+
132.689621 1562.6286621094
133.1017456 1785.1752929688
145.0494537 2421.0927734375
157.1748657 1610.9248046875
163.060318 4877.408203125
196.9012451 1845.2229003906
204.0871277 6323.6064453125
228.3799286 21274.703125
228.4128418 13345.015625
366.1379089 2373.2736816406
582.4384155 2016.4108886719
934.114563 1962.8697509766
END IONS
BEGIN IONS
TITLE=mouseNglycome_brain_2.3200.3200.2 File:"mouseNglycome_brain_2.raw", NativeID:"controllerType=0 controllerNumber=1 scan=3200"
RTINSECONDS=1275.413365
PEPMASS=756.275471996805 24853.92138671875
CHARGE=2+
102.3495178 1545.7449951172
136.1920776 1837.6444091797
145.0497742 2799.6655273438
204.0862885 2447.4855957031
228.3939209 46892.6640625
236.4605103 1685.8275146484
325.1152039 3550.9631347656
1187.055786 1972.1929931641
END IONS
BEGIN IONS
TITLE=mouseNglycome_brain_2.3201.3201.2 File:"mouseNglycome_brain_2.raw", NativeID:"controllerType=0 controllerNumber=1 scan=3201"
RTINSECONDS=1275.503608
PEPMASS=965.311409379247 77570.899169921875
CHARGE=2+
107.2596283 3388.7458496094
123.1727142 1755.1988525391
136.3722382 1606.1437988281
163.0600281 2465.9631347656
177.4905396 1807.9104003906
204.087265 9376.4013671875
212.6311493 2017.5965576172
224.1131592 4236.1064453125
228.3941956 53040.75390625
228.4200897 2835.724609375
325.1176758 1868.4514160156
329.0216675 1758.5603027344
366.1381531 4064.8308105469
730.1859131 1695.5262451172
853.7633667 1934.5240478516
964.8108521 3753.1135253906
965.317749 54030.9140625
965.8185425 34999.98046875
966.3273315 2247.5524902344
1008.886108 1750.5456542969
1293.329346 1909.7424316406
1782.897827 2036.0402832031
END IONS
BEGIN IONS
TITLE=mouseNglycome_brain_2.3202.3202.2 File:"mouseNglycome_brain_2.raw", NativeID:"controllerType=0 controllerNumber=1 scan=3202"
RTINSECONDS=1275.593584
PEPMASS=1049.39743987131 38033.35546875
CHARGE=2+
138.0549927 4967.55078125
161.4771881 2265.9377441406
168.0661163 4243.71875
186.0763245 2826.2990722656
204.0857544 14971.236328125
224.1121368 3237.8420410156
228.3939056 28717.548828125
366.1382751 11093.765625
528.1937256 2856.5563964844
625 1717.9512939453
705.7724609 1888.1726074219
2121.849854 2252.9655761719
END IONS
BEGIN IONS
TITLE=mouseNglycome_brain_2.3203.3203.2 File:"mouseNglycome_brain_2.raw", NativeID:"controllerType=0 controllerNumber=1 scan=3203"
RTINSECONDS=1275.686545
PEPMASS=578.187231474519 26433.480834960938
CHARGE=2+
204.0869751 2595.7158203125
228.3857727 23290.337890625
228.4180145 4750.3129882813
243.0257263 3135.3251953125
286.5843506 1775.1759033203
356.0661011 2292.6313476563
END IONS
BEGIN IONS
TITLE=mouseNglycome_brain_2.3205.3205.2 File:"mouseNglycome_brain_2.raw", NativeID:"controllerType=0 controllerNumber=1 scan=3205"
RTINSECONDS=1276.155734
PEPMASS=836.286545845248 549364.565429699956
CHARGE=2+
121.4446182 1696.0540771484
126.0548706 9798.693359375
138.0547028 9950.3125
143.7171021 1704.5662841797
149.9415131 1700.1794433594
168.0650635 6352.1918945313
186.0768433 9331.75
187.0802155 2377.9606933594
204.0863037 67671.5859375
204.1107025 3079.9116210938
205.089325 10159.8359375
224.1121979 9418.755859375
228.394043 38709.0703125
260.1835632 1651.2266845703
366.1382446 8261.5361328125
427.1928101 2810.873046875
507.6862488 2055.3149414063
528.1923218 2858.4301757813
569.2141113 4483.77734375
571.2296143 2199.3217773438
572.2062378 2169.1511230469
690.241394 2042.6162109375
836.293396 62917.73828125
836.7923584 30185.05078125
1467.60791 2259.7990722656
END IONS
BEGIN IONS
TITLE=mouseNglycome_brain_2.3206.3206.2 File:"mouseNglycome_brain_2.raw", NativeID:"controllerType=0 controllerNumber=1 scan=3206"
RTINSECONDS=1276.246014
PEPMASS=762.220748904632 141318.076904299989
CHARGE=2+
126.0550156 6258.3041992188
138.0551605 5864.646484375
168.0649261 3885.8684082031
186.0766144 5635.1494140625
204.0863495 29910.91015625
205.0897064 2595.6613769531
224.1143646 2542.4157714844
228.3843689 32506.45703125
228.4160614 7406.67578125
366.1393433 7184.0112304688
427.0608826 5226.4956054688
681.1913452 3027.1342773438
762.2223511 4018.0266113281
762.727356 3388.7463378906
1007.893372 1745.5803222656
1097.381714 3127.4201660156
END IONS
BEGIN IONS
TITLE=mouseNglycome_brain_2.3207.3207.2 File:"mouseNglycome_brain_2.raw", NativeID:"controllerType=0 controllerNumber=1 scan=3207"
RTINSECONDS=1276.336247
PEPMASS=858.369021789706 32286.881103515625
CHARGE=2+
102.8839417 1959.857421875
126.0544662 2004.6252441406
172.5736542 1653.6254882813
187.1846924 1751.9118652344
204.0859833 10951.0908203125
228.3731995 12848.1376953125
228.4051056 41846.97265625
504.9801636 1590.9716796875
682.4622803 1685.8260498047
795.689209 2349.8415527344
885.1450195 1888.4899902344
1618.199707 2052.6232910156
END IONS
BEGIN IONS
TITLE=mouseNglycome_brain_2.3208.3208.2 File:"mouseNglycome_brain_2.raw", NativeID:"controllerType=0 controllerNumber=1 scan=3208"
RTINSECONDS=1276.42614
PEPMASS=1130.436541181239 35095.020263671875
CHARGE=2+
138.0545959 4086.1157226563
168.0659943 2356.71484375
204.064743 1779.4340820313
204.0860291 10580.9765625
224.1132355 2817.3361816406
228.3867035 47916.25390625
228.4186401 6725.2690429688
366.1389465 6797.822265625
512.194458 3364.6420898438
1131.390869 1981.76171875
END IONS
BEGIN IONS
TITLE=mouseNglycome_brain_2.3209.3209.2 File:"mouseNglycome_brain_2.raw", NativeID:"controllerType=0 controllerNumber=1 scan=3209"
RTINSECONDS=1276.519538
PEPMASS=1041.391407115025 30070.8583984375
CHARGE=2+
112.632431 1919.1408691406
168.0653992 2189.5515136719
204.086731 7681.9604492188
228.3991852 57264.1796875
258.4832458 1874.4764404297
366.1398621 3812.5886230469
451.9684143 1729.6926269531
1010.311218 2064.5349121094
END IONS
BEGIN IONS
TITLE=mouseNglycome_brain_2.3210.3210.2 File:"mouseNglycome_brain_2.raw", NativeID:"controllerType=0 controllerNumber=1 scan=3210"
RTINSECONDS=1276.60946
PEPMASS=1191.961254653792 27452.787109375
CHARGE=2+
132.8314056 1902.8823242188
186.0760803 1845.1278076172
204.0868988 7086.0834960938
228.3708954 4923.4213867188
228.4016266 38774.87109375
366.1403809 1881.2869873047
477.1928711 1638.3071289063
987.3765259 2203.0642089844
1749.05542 2184.9775390625
END IONS
BEGIN IONS
TITLE=mouseNglycome_brain_2.3211.3211.2 File:"mouseNglycome_brain_2.raw", NativeID:"controllerType=0 controllerNumber=1 scan=3211"
RTINSECONDS=1276.702485
PEPMASS=850.85309816634 54982.572021484375
CHARGE=2+
101.4516449 1595.3978271484
132.4656067 1676.7215576172
147.3210144 1603.9029541016
168.0652924 2595.662109375
204.0866699 10397.869140625
228.3864746 25313.0703125
366.1410217 1959.7362060547
648.272583 2916.7490234375
745.5431519 1796.2548828125
851.2581787 31245.4296875
852.2756958 3898.7700195313
END IONS
BEGIN IONS
TITLE=mouseNglycome_brain_2.3213.3213.2 File:"mouseNglycome_brain_2.raw", NativeID:"controllerType=0 controllerNumber=1 scan=3213"
RTINSECONDS=1277.172733
PEPMASS=857.356833164152 121300.4677734
CHARGE=2+
120.5341721 1635.80078125
126.0549469 5942.2504882813
128.2600403 2286.9714355469
138.0550537 5017.951171875
168.0658112 4526.0400390625
186.0761719 5656.6630859375
204.0865479 40552.265625
205.0893402 2886.169921875
224.1133881 5867.458984375
228.3839417 33904.3671875
228.416153 8733.541015625
315.9125671 1739.2213134766
366.140564 5759.9775390625
392.1429749 1953.3890380859
427.1934204 2100.6108398438
569.2195435 3783.4504394531
644.1751709 1758.1114501953
856.8060303 30969.04296875
857.3047485 29044.177734375
857.807312 10461.7802734375
858.2854004 2190.8481445313
893.3256836 2949.2368164063
END IONS
BEGIN IONS
TITLE=mouseNglycome_brain_2.3214.3214.2 File:"mouseNglycome_brain_2.raw", NativeID:"controllerType=0 controllerNumber=1 scan=3214"
RTINSECONDS=1277.262664
PEPMASS=866.339040291363 66289.088623046875
CHARGE=2+
126.054657 2230.2963867188
138.0550079 2814.66015625
168.0653534 4442.9008789063
176.7214661 1502.9393310547
177.9693298 1773.4658203125
186.0759277 1974.3563232422
198.6572876 1663.9921875
204.0865479 11153.4794921875
227.2730865 1715.779296875
228.3939972 40719.59765625
366.1350403 3812.8679199219
422.7276001 1832.4252929688
665.9497681 1710.1689453125
865.7966919 4673.7973632813
866.2813721 2392.9704589844
867.243103 2481.8251953125
1549.714966 2019.6311035156
END IONS
BEGIN IONS
TITLE=mouseNglycome_brain_2.3215.3215.2 File:"mouseNglycome_brain_2.raw", NativeID:"controllerType=0 controllerNumber=1 scan=3215"
RTINSECONDS=1277.35596
PEPMASS=830.311897798367 57701.9912109375
CHARGE=2+
117.3044968 1802.0212402344
126.0555267 1865.7934570313
186.077301 2435.4699707031
204.0865936 11453.7138671875
228.3845215 21494.744140625
228.4153442 5364.8564453125
243.0243683 2586.6801757813
280.4237366 1619.3272705078
366.1368103 2675.0673828125
413.3196716 1817.1085205078
425.8430786 1642.2495117188
648.5132446 1661.03515625
1194.153931 2016.0593261719
END IONS
BEGIN IONS
TITLE=mouseNglycome_brain_2.3216.3216.2 File:"mouseNglycome_brain_2.raw", NativeID:"controllerType=0 controllerNumber=1 scan=3216"
RTINSECONDS=1277.445878
PEPMASS=558.718814535625 51114.269897460938
CHARGE=2+
110.4760361 1492.861328125
126.0549011 4535.7856445313
135.4278564 1863.9035644531
138.055481 1715.23046875
162.7158661 1685.9945068359
168.0654907 3120.3193359375
186.076828 1919.0727539063
204.0856018 10499.7958984375
206.1009827 1771.5866699219
224.1142273 2055.1857910156
228.400116 41149.015625
275.6976013 1642.0302734375
291.3608398 1573.1066894531
311.0312805 1746.8836669922
366.1392517 2640.7888183594
369.9432068 2195.2023925781
477.0673218 1472.2274169922
482.5898438 1978.3137207031
530.9674072 1586.1529541016
558.2786255 2338.7138671875
559.2896118 1798.8370361328
779.0822144 1721.2679443359
END IONS
BEGIN IONS
TITLE=mouseNglycome_brain_2.3217.3217.2 File:"mouseNglycome_brain_2.raw", NativeID:"controllerType=0 controllerNumber=1 scan=3217"
RTINSECONDS=1277.539258
PEPMASS=973.303573975007 66260.128662109375
CHARGE=2+
152.568573 1930.1120605469
163.0605011 4081.919921875
204.0869293 5816.4208984375
228.3764954 13640.8271484375
228.4089661 19206.162109375
384.0874939 1925.2962646484
658.2706909 1958.4969482422
861.7427368 2539.3508300781
973.3001099 25822.654296875
973.8017578 8677.2109375
1270.257324 2126.3525390625
1907.625977 8238.6689453125
1908.649048 2595.0407714844
END IONS
BEGIN IONS
TITLE=mouseNglycome_brain_2.3218.3218.2 File:"mouseNglycome_brain_2.raw", NativeID:"controllerType=0 controllerNumber=1 scan=3218"
RTINSECONDS=1277.629203
PEPMASS=700.257543649416 28715.32763671875
CHARGE=2+
145.0495605 1719.7847900391
155.540329 1490.6170654297
163.059906 3826.1311035156
204.0865936 4679.2734375
228.3940277 37835.77734375
802.3276367 1723.7521972656
END IONS
BEGIN IONS
TITLE=mouseNglycome_brain_2.3219.3219.2 File:"mouseNglycome_brain_2.raw", NativeID:"controllerType=0 controllerNumber=1 scan=3219"
RTINSECONDS=1277.722146
PEPMASS=789.300590536544 19813.44140625
CHARGE=2+
145.049118 2176.2827148438
163.0591278 4122.896484375
196.9440918 1621.9790039063
204.0868835 2856.8120117188
228.3770752 10744.90625
228.4094238 14226.7998046875
258.8644409 1776.5388183594
904.1363525 1730.3831787109
906.5700684 2028.2132568359
1084.883667 2011.8916015625
1093.157104 1804.2578125
END IONS
BEGIN IONS
TITLE=mouseNglycome_brain_2.3221.3221.2 File:"mouseNglycome_brain_2.raw", NativeID:"controllerType=0 controllerNumber=1 scan=3221"
RTINSECONDS=1278.186364
PEPMASS=894.840377471181 145374.813964800007
CHARGE=2+
126.0547714 14738.1298828125
138.0545197 13532.66796875
144.0648956 2616.876953125
168.0650787 13012.2529296875
186.0762482 10346.6923828125
204.0862732 62459.61328125
204.1106873 2485.3337402344
205.0895081 5220.6313476563
223.1293335 2677.5551757813
224.1130524 7571.8530273438
228.3716736 8648.064453125
228.4036713 38469.05078125
366.1387939 22374.79296875
367.1460571 2314.8391113281
373.595459 1780.0708007813
427.193512 2819.423828125
429.7597656 1795.4182128906
512.1975708 1839.1882324219
528.1947632 3616.6184082031
731.2717896 2774.3154296875
827.5784302 2206.1186523438
895.3168945 2153.861328125
1060.548218 2179.9445800781
1441.576416 2325.7358398438
1585.595947 3944.9831542969
1672.572754 2512.4860839844
END IONS
BEGIN IONS
TITLE=mouseNglycome_brain_2.3222.3222.2 File:"mouseNglycome_brain_2.raw", NativeID:"controllerType=0 controllerNumber=1 scan=3222"
RTINSECONDS=1278.276619
PEPMASS=965.867125337224 214892.5058594
CHARGE=2+
107.315033 5277.9252929688
107.3705063 2603.5148925781
126.0548401 2955.4001464844
127.0383377 2007.5428466797
138.0545349 7499.2143554688
145.0498962 4325.4750976563
162.450943 1725.7161865234
163.0602112 21155.517578125
168.0653229 4790.9306640625
186.0749207 2647.1723632813
188.0929108 2065.3195800781
204.0863342 43099.55859375
205.0904694 2241.0747070313
206.1023712 5032.447265625
224.1121063 22832.66796875
225.1173553 3304.9458007813
228.3942261 60020.76953125
229.7532654 1837.1982421875
246.0940857 2515.5275878906
325.1117859 6960.8037109375
366.1388855 14167.267578125
367.1423645 2669.8623046875
427.1920166 7068.580078125
455.4750671 1909.1164550781
528.1928711 5624.6201171875
569.2282715 2043.0347900391
690.2432861 2923.3791503906
773.7357788 3861.4780273438
852.3048096 3557.435546875
854.2650146 2650.861328125
855.2739868 2241.8708496094
965.819397 110422.6328125
966.0131836 2248.7429199219
966.3215942 70753.96875
966.8213501 27514.5859375
1338.469604 2829.2592773438
1833.198242 2005.2481689453
END IONS
BEGIN IONS
TITLE=mouseNglycome_brain_2.3223.3223.2 File:"mouseNglycome_brain_2.raw", NativeID:"controllerType=0 controllerNumber=1 scan=3223"
RTINSECONDS=1278.366921
PEPMASS=1105.354430149807 19815.153076171875
CHARGE=2+
112.0507126 4100.3149414063
149.004776 1629.5179443359
150.791687 1679.521484375
150.8867188 2205.14453125
163.0598145 4183.126953125
204.0870667 6592.1171875
213.0163269 2633.765625
217.7152863 1776.7374267578
227.0657654 1951.5482177734
228.3940125 45602.4375
325.0417175 2878.4191894531
356.7392578 1750.1635742188
362.2958374 1706.7524414063
366.1387939 2352.0131835938
525.788269 2154.8525390625
832.725647 1857.857421875
842.1104126 2166.28515625
852.2999268 1927.0981445313
1627.292236 2195.4301757813
END IONS
BEGIN IONS
TITLE=mouseNglycome_brain_2.3224.3224.2 File:"mouseNglycome_brain_2.raw", NativeID:"controllerType=0 controllerNumber=1 scan=3224"
RTINSECONDS=1278.456833
PEPMASS=856.806539675041 90290.553466796875
CHARGE=2+
100.0193863 1567.357421875
126.054718 5285.0249023438
138.0544739 3987.9765625
168.0648956 2794.2893066406
186.0759888 3656.3188476563
204.0860748 31182.75
205.0899658 2713.3295898438
224.1125793 3729.0068359375
228.3754272 19940.064453125
228.4080048 32952.69921875
312.3975525 2072.0222167969
366.1378479 5362.322265625
372.0257263 2446.0383300781
528.1890869 2135.7253417969
569.2246094 3836.90234375
755.7476196 2520.9753417969
783.7820435 1967.1824951172
856.3080444 5678.4990234375
856.8062134 57147.28515625
857.3084717 27519.01953125
1055.423096 1834.7465820313
1096.411987 2359.1208496094
END IONS
BEGIN IONS
TITLE=mouseNglycome_brain_2.3225.3225.2 File:"mouseNglycome_brain_2.raw", NativeID:"controllerType=0 controllerNumber=1 scan=3225"
RTINSECONDS=1278.55021
PEPMASS=1144.959655056632 24684.276611328125
CHARGE=2+
115.3690567 2014.4449462891
138.0543671 2120.0871582031
204.0867615 5994.576171875
224.1136627 2088.1462402344
228.3740692 21648.2578125
228.4063721 48111.5234375
359.6033325 1761.3073730469
366.1395874 6671.3774414063
934.6310425 2176.474609375
1144.904663 8991.6123046875
1145.410034 5512.9858398438
1198.641846 2119.9558105469
END IONS
BEGIN IONS
TITLE=mouseNglycome_brain_2.3226.3226.2 File:"mouseNglycome_brain_2.raw", NativeID:"controllerType=0 controllerNumber=1 scan=3226"
RTINSECONDS=1278.640461
PEPMASS=1421.968812717018 13860.6201171875
CHARGE=2+
150.1665344 1857.5516357422
202.0254822 2078.0183105469
204.0864563 3449.5122070313
209.160614 1839.7329101563
228.3940277 55012.74609375
237.397583 1809.8299560547
483.7564087 2018.1052246094
618.9686279 2075.5515136719
786.9802246 2095.7919921875
1068.260376 2347.1040039063
1421.494263 14086.1015625
1421.97583 5815.7045898438
1422.464722 2438.5805664063
END IONS
BEGIN IONS
TITLE=mouseNglycome_brain_2.3227.3227.2 File:"mouseNglycome_brain_2.raw", NativeID:"controllerType=0 controllerNumber=1 scan=3227"
RTINSECONDS=1278.73037
PEPMASS=968.367858886719 949247.830078099971
CHARGE=2+
125.7499847 1941.1357421875
126.0546112 30473.853515625
127.0388641 2748.1188964844
138.0548248 43248.91796875
144.0653381 3195.939453125
145.0487366 3428.5656738281
163.059967 10592.3359375
164.0645447 2231.7861328125
168.0653534 34135.1875
169.0692596 3523.3725585938
186.07547 27624.705078125
188.0916443 1801.3275146484
202.2821198 1742.7468261719
204.0606995 1813.5513916016
204.066803 2223.2927246094
204.086319 180877.625
205.0895996 10310.7119140625
206.1018982 7738.4750976563
224.1125031 43423.1171875
228.3939972 36253.80078125
260.8193054 1850.8277587891
350.1457825 8210.453125
366.0937805 1750.236328125
366.1387939 81981.765625
367.1440125 7515.4267578125
370.171051 2004.8876953125
427.1907349 11319.51953125
512.1976318 12222.94140625
528.19104 17040.966796875
529.1913452 3525.9326171875
569.218689 3276.7534179688
589.2456665 6779.2890625
674.2529297 3422.8374023438
690.2440186 7176.4604492188
731.2637939 10692.4365234375
852.2851562 3023.3247070313
893.3255615 8171.7485351563
937.0609741 2009.1524658203
959.5023193 2484.4008789063
967.8271484 3291.9887695313
1039.385498 2490.4392089844
1055.382568 7778.2065429688
1056.395752 3171.458984375
1201.436646 5466.849609375
1217.433105 4521.41796875
1218.419678 2749.2189941406
END IONS
BEGIN IONS
TITLE=mouseNglycome_brain_2.3229.3229.2 File:"mouseNglycome_brain_2.raw", NativeID:"controllerType=0 controllerNumber=1 scan=3229"
RTINSECONDS=1279.200639
PEPMASS=845.810945300399 248610.452636700007
CHARGE=2+
126.0547409 15081.4091796875
138.0549622 16598.41015625
144.0652161 2640.62890625
145.0496368 4632.8852539063
168.0653381 10641.5126953125
186.0760651 10343.0791015625
186.269577 2056.7341308594
204.0863495 46556.51171875
205.0904541 3959.3366699219
223.7956848 1673.7003173828
228.3736267 9400.462890625
228.4054718 27115.251953125
325.1126404 10189.5224609375
366.1382141 3530.3723144531
392.1531067 5460.0375976563
540.2124634 1655.7452392578
744.2762451 2051.8837890625
845.8098145 3337.1987304688
846.2930908 8221.1005859375
846.8126221 3499.7514648438
1118.374268 4141.2163085938
1119.381836 3255.7153320313
1179.451538 2867.2482910156
1325.479858 9569.4716796875
1326.500732 6427.283203125
1341.49707 6925.0849609375
1342.497314 4253.3579101563
1487.543457 31680.828125
1488.551392 19149.01953125
1489.569336 7012.876953125
END IONS
BEGIN IONS
TITLE=mouseNglycome_brain_2.3230.3230.2 File:"mouseNglycome_brain_2.raw", NativeID:"controllerType=0 controllerNumber=1 scan=3230"
RTINSECONDS=1279.290585
PEPMASS=759.215638425888 59828.87255859375
CHARGE=2+
102.8348007 1868.5219726563
123.9233551 1641.3773193359
126.2241592 1701.2133789063
176.5315399 1917.3950195313
228.3685913 2965.0393066406
228.3940582 42284.03515625
239.6488495 2084.4306640625
476.1530151 3427.4497070313
557.1766968 2550.8273925781
557.6891479 2309.9860839844
914.9506226 2150.1640625
END IONS
BEGIN IONS
TITLE=mouseNglycome_brain_2.3231.3231.2 File:"mouseNglycome_brain_2.raw", NativeID:"controllerType=0 controllerNumber=1 scan=3231"
RTINSECONDS=1279.38392
PEPMASS=874.341373930135 98420.237548828125
CHARGE=2+
127.0386429 2841.5974121094
138.0550385 5551.935546875
145.0498047 3854.0378417969
163.0601807 3281.7360839844
168.0655518 2597.2348632813
186.0764465 2561.2009277344
204.0862732 14171.353515625
224.1126404 5296.7490234375
228.3828125 24591.099609375
228.4148254 8092.8149414063
246.0923157 2861.0495605469
325.1118774 3442.4143066406
366.1414795 2333.2644042969
386.9750061 1744.6613769531
873.8023071 4717.1694335938
874.2944336 7754.05078125
875.2998047 1997.8277587891
1395.939331 2015.4664306641
1397.757935 2152.1818847656
1429.483154 2339.8298339844
1780.642212 2032.5219726563
END IONS
BEGIN IONS
TITLE=mouseNglycome_brain_2.3232.3232.2 File:"mouseNglycome_brain_2.raw", NativeID:"controllerType=0 controllerNumber=1 scan=3232"
RTINSECONDS=1279.473859
PEPMASS=688.256165509354 45050.405517578125
CHARGE=2+
145.0496368 3104.0256347656
163.0606689 4892.0717773438
187.6905365 1621.1424560547
224.1132965 8358.693359375
228.3940735 46616.92578125
358.6733398 1743.6381835938
386.1681824 2074.8354492188
688.3568115 2378.2409667969
END IONS
BEGIN IONS
TITLE=mouseNglycome_brain_2.3233.3233.2 File:"mouseNglycome_brain_2.raw", NativeID:"controllerType=0 controllerNumber=1 scan=3233"
RTINSECONDS=1279.56721
PEPMASS=973.359483411748 109940.922607400003
CHARGE=2+
130.0688934 1916.0952148438
145.0497437 2527.3603515625
163.0600281 6848.1567382813
204.0867004 8029.0966796875
224.1147919 2705.2353515625
228.3884583 54474.08984375
228.4195099 4131.3950195313
246.0965424 2571.5014648438
366.1409302 3197.6459960938
387.4241028 1919.291015625
413.1568909 1884.7330322266
537.9730225 1952.0152587891
861.7484741 4556.8212890625
862.2514038 4327.4248046875
973.302002 26816.123046875
973.8028564 26982.58203125
974.2978516 10972.0859375
1907.647705 10389.0849609375
1908.661499 11266.732421875
1909.594116 2623.3195800781
1938.97644 2134.6010742188
END IONS
BEGIN IONS
TITLE=mouseNglycome_brain_2.3234.3234.2 File:"mouseNglycome_brain_2.raw", NativeID:"controllerType=0 controllerNumber=1 scan=3234"
RTINSECONDS=1279.657102
PEPMASS=1141.398123917109 56144.986328125
CHARGE=2+
143.9264679 2067.6965332031
204.0864258 5547.310546875
228.388382 49790.53515625
241.4089661 1814.5985107422
249.6431885 1808.9611816406
269.0390015 1803.076171875
366.1387329 3245.5322265625
371.6305542 2030.2596435547
477.931488 1809.3283691406
573.6132812 2235.3793945313
1141.41394 4147.0971679688
1141.888062 2114.5935058594
1303.232056 2203.861328125
1888.38269 2109.4841308594
END IONS
BEGIN IONS
TITLE=mouseNglycome_brain_2.3235.3235.2 File:"mouseNglycome_brain_2.raw", NativeID:"controllerType=0 controllerNumber=1 scan=3235"
RTINSECONDS=1279.750085
PEPMASS=1012.879704604157 63205.61865234375
CHARGE=2+
113.9344254 1704.27734375
138.0547791 5628.4702148438
145.0506592 2724.33984375
147.7683716 1809.0008544922
163.060257 5210.759765625
168.0656891 6193.1440429688
186.0766296 3975.2971191406
204.0863037 34224.40234375
205.089798 2569.0551757813
205.1665802 1935.4158935547
228.3756714 8309.919921875
228.4086304 16371.7041015625
325.1105652 3053.2854003906
366.1387024 6953.8046875
417.627655 1854.4840087891
507.5614624 2066.623046875
528.192688 4006.6767578125
636.4713135 2013.4228515625
673.777832 2145.4348144531
677.2695923 2233.5295410156
690.2440186 2799.0539550781
1014.331116 12094.736328125
END IONS
BEGIN IONS
TITLE=mouseNglycome_brain_2.3237.3237.2 File:"mouseNglycome_brain_2.raw", NativeID:"controllerType=0 controllerNumber=1 scan=3237"
RTINSECONDS=1280.207608
PEPMASS=988.389101390861 435205.008789099986
CHARGE=2+
117.6714172 2253.5639648438
126.0548019 16339.0234375
138.0548859 31656.224609375
144.0662231 4743.740234375
163.0602722 5278.6752929688
168.0651245 25791.32421875
186.075943 17092.66796875
204.0673218 1491.8372802734
204.0863495 111519.78125
204.1108398 4115.5283203125
205.0901642 8061.5483398438
223.1290436 2556.5354003906
224.1120148 12140.6904296875
228.3840027 38460.6015625
228.4163513 9999.6611328125
244.7713776 1851.1246337891
366.1391602 36949.17578125
367.1423035 2597.3442382813
369.1846008 3318.4421386719
427.1924744 2300.2595214844
512.1965332 5866.2680664063
528.1862183 3856.14453125
529.1837158 1977.3078613281
569.2153931 3658.4931640625
645.0352783 1996.8187255859
731.2689819 3310.2021484375
732.2815552 2200.1965332031
852.2940674 2124.2661132813
893.3326416 2739.6999511719
988.3366699 4660.1176757813
988.8287964 3318.9536132813
1261.494385 3987.615234375
1464.588379 5551.7646484375
1465.57959 4704.1577148438
1626.602417 2283.6625976563
1627.647339 2759.4975585938
1772.687866 7520.5942382813
1773.69812 6665.6899414063
1774.68811 1986.4766845703
1885.86084 2276.7373046875
END IONS
BEGIN IONS
TITLE=mouseNglycome_brain_2.3238.3238.2 File:"mouseNglycome_brain_2.raw", NativeID:"controllerType=0 controllerNumber=1 scan=3238"
RTINSECONDS=1280.297834
PEPMASS=950.841024383603 1398909.751464999979
CHARGE=2+
127.0385361 10163.119140625
136.4435425 1795.4892578125
138.0546875 5212.9995117188
145.0491333 20394.146484375
163.0597229 63340.80078125
163.0766449 3541.9438476563
168.0648956 4687.5444335938
173.0444946 3933.8522949219
186.0763397 2637.1940917969
204.0863953 45470.8203125
206.1026001 2412.7377929688
214.3947906 1964.0139160156
224.1123047 15050.4833984375
228.380249 29857.609375
228.4126129 18115.365234375
295.1253967 2457.3459472656
305.087738 2180.6667480469
325.112793 6706.6416015625
366.1379395 18501.53515625
427.190033 9478.236328125
528.1921387 15800.494140625
589.2450562 6127.037109375
690.2374878 9383.9365234375
751.3036499 2734.736328125
852.3012695 5096.8774414063
951.3051758 38470.4140625
1014.341248 2499.7084960938
END IONS
BEGIN IONS
TITLE=mouseNglycome_brain_2.3239.3239.2 File:"mouseNglycome_brain_2.raw", NativeID:"controllerType=0 controllerNumber=1 scan=3239"
RTINSECONDS=1280.388084
PEPMASS=990.901509011287 173058.976806599996
CHARGE=2+
133.7971039 2050.5146484375
138.0544739 5284.1538085938
168.0661621 6377.5229492188
181.8381805 2028.2199707031
186.0760956 4062.7082519531
187.194519 1635.3537597656
204.0865021 27458.08984375
205.0897064 3654.4484863281
206.1024323 2043.9495849609
224.1131592 9892.572265625
228.386261 50377.296875
228.4182739 8244.6455078125
366.1373596 11115.396484375
610.8217163 1996.8432617188
938.7219849 2023.5159912109
990.854248 19603.296875
991.3501587 10835.509765625
991.8514404 5588.6889648438
1593.031982 2224.6364746094
1999.488037 1978.7305908203
END IONS
BEGIN IONS
TITLE=mouseNglycome_brain_2.3240.3240.2 File:"mouseNglycome_brain_2.raw", NativeID:"controllerType=0 controllerNumber=1 scan=3240"
RTINSECONDS=1280.47796
PEPMASS=1116.347107510216 65998.63671875
CHARGE=2+
127.6731033 1684.9152832031
135.0495911 1947.5733642578
160.4412079 1874.8470458984
179.7770386 1967.3431396484
186.0756378 2528.2016601563
204.0858307 12649.4306640625
224.954895 1880.7670898438
228.3939209 51042.28125
366.1407471 1854.4621582031
697.050293 2220.9919433594
1382.159058 1954.1590576172
END IONS
BEGIN IONS
TITLE=mouseNglycome_brain_2.3241.3241.2 File:"mouseNglycome_brain_2.raw", NativeID:"controllerType=0 controllerNumber=1 scan=3241"
RTINSECONDS=1280.571326
PEPMASS=959.844308966079 62745.4658203125
CHARGE=2+
118.6673508 1804.4837646484
127.0392151 4324.8754882813
130.1360016 1757.8132324219
138.0545654 1775.1987304688
145.0490723 12131.8369140625
163.0599213 27592.96484375
168.0655975 1982.3780517578
173.1200409 2104.5913085938
188.5921783 1794.6796875
204.0864716 17678.4140625
224.1128998 8125.408203125
228.3941956 43351.27734375
295.1242371 4012.4155273438
325.1139526 2033.2811279297
334.8184509 2226.8591308594
366.1385498 8826.306640625
367.5565491 1947.5467529297
427.1923218 3026.1506347656
528.1938477 5659.7661132813
589.2406006 5198.7934570313
690.2518921 2744.8020019531
731.2597656 1874.1470947266
846.8824463 1997.4133300781
852.3007202 3844.2822265625
913.3544922 2537.1899414063
END IONS
BEGIN IONS
TITLE=mouseNglycome_brain_2.3242.3242.2 File:"mouseNglycome_brain_2.raw", NativeID:"controllerType=0 controllerNumber=1 scan=3242"
RTINSECONDS=1280.661233
PEPMASS=898.329074332494 41334.047119140625
CHARGE=2+
138.0552826 2287.8991699219
204.086731 9197.8466796875
226.755249 1692.1743164063
228.3940735 57748.41796875
366.1420288 1800.1376953125
507.2764587 1741.685546875
543.407959 1721.1103515625
867.7991333 2624.2302246094
1542.261719 2304.2788085938
END IONS
BEGIN IONS
TITLE=mouseNglycome_brain_2.3243.3243.2 File:"mouseNglycome_brain_2.raw", NativeID:"controllerType=0 controllerNumber=1 scan=3243"
RTINSECONDS=1280.754638
PEPMASS=1182.419666877384 35179.2509765625
CHARGE=2+
122.832077 1864.1605224609
174.7435303 1838.9694824219
204.0864868 5753.962890625
220.8056488 2090.2946777344
224.1146851 2784.8190917969
228.3710785 5685.1533203125
228.4015808 46317.08203125
255.4905853 2278.8647460938
366.1368103 2506.7873535156
629.5708008 2110.984375
822.4832764 2019.4547119141
946.3293457 1887.7309570313
END IONS
BEGIN IONS
TITLE=mouseNglycome_brain_2.3244.3244.2 File:"mouseNglycome_brain_2.raw", NativeID:"controllerType=0 controllerNumber=1 scan=3244"
RTINSECONDS=1280.844586
PEPMASS=990.335234592709 407137.010742200015
CHARGE=2+
102.923996 1784.8588867188
126.0549622 5094.57421875
138.055069 11369.3642578125
163.05896 2021.84765625
168.0653534 7615.6630859375
186.0766296 4874.4633789063
204.0864105 36656.14453125
205.0897064 5867.236328125
224.112854 5959.6635742188
228.3997345 28499.865234375
328.1624146 1808.9360351563
350.1422119 1978.3974609375
366.138855 13727.79296875
367.1455383 4264.2001953125
427.1921082 2395.1716308594
569.2157593 1865.0893554688
989.8635864 2185.9487304688
990.3427734 20519.728515625
990.8517456 13477.798828125
END IONS
BEGIN IONS
TITLE=mouseNglycome_brain_2.3246.3246.2 File:"mouseNglycome_brain_2.raw", NativeID:"controllerType=0 controllerNumber=1 scan=3246"
RTINSECONDS=1281.358036
PEPMASS=864.791735477115 106970.6699219
CHARGE=2+
101.4602203 1782.2540283203
126.0547638 3239.6120605469
136.8401794 1740.669921875
138.0543518 2502.5712890625
150.3902588 1569.1560058594
154.546463 1781.6606445313
204.0861359 11960.0869140625
228.394104 42972.2578125
261.4742126 1654.9720458984
331.2804565 2010.3531494141
392.1573792 2319.0288085938
477.1206665 2147.1176757813
504.2849731 1696.4522705078
680.2063599 3361.4519042969
680.7023315 2910.1584472656
864.7919922 28340.88671875
865.2915649 25930.896484375
865.7941284 9943.626953125
1690.633545 11743.05859375
1691.61853 5597.4106445313
END IONS
BEGIN IONS
TITLE=mouseNglycome_brain_2.3247.3247.2 File:"mouseNglycome_brain_2.raw", NativeID:"controllerType=0 controllerNumber=1 scan=3247"
RTINSECONDS=1281.448284
PEPMASS=879.883075900178 77068.88427734375
CHARGE=2+
126.0549545 3276.2602539063
136.4927521 1560.9948730469
138.0552979 3664.6315917969
168.0653992 2161.3918457031
186.0758362 3692.6274414063
204.0863953 24058.951171875
224.1128998 4709.7353515625
228.3821259 30795.3984375
228.4142151 12391.6298828125
366.1388855 5091.5400390625
528.1930542 2176.0791015625
569.2129517 2831.2973632813
574.8118286 1938.9865722656
731.2647705 2317.9729003906
1098.685669 1840.2963867188
END IONS
BEGIN IONS
TITLE=mouseNglycome_brain_2.3248.3248.2 File:"mouseNglycome_brain_2.raw", NativeID:"controllerType=0 controllerNumber=1 scan=3248"
RTINSECONDS=1281.538226
PEPMASS=872.824963145029 152822.145019499992
CHARGE=2+
126.0548172 3296.2678222656
127.0390854 3868.1662597656
138.0553741 3831.0705566406
138.3197327 1668.7430419922
145.049469 4160.92578125
163.0603485 6259.2778320313
168.0648956 2868.8811035156
204.0864868 17962.41015625
206.1019287 2104.9660644531
224.1129303 10112.9931640625
225.1154938 3858.6975097656
228.3764191 22448.92578125
228.408844 31453.08984375
246.0943451 2707.5883789063
336.3165894 2090.3063964844
347.0932617 3837.4831542969
366.1365662 2544.5874023438
386.1638489 2313.2216796875
436.5835571 1898.7684326172
873.2901001 8571.6884765625
873.7926025 3363.7846679688
874.2885742 7065.4526367188
1421.49353 3832.0112304688
1422.478638 3365.4008789063
1522.50354 2532.1520996094
END IONS
BEGIN IONS
TITLE=mouseNglycome_brain_2.3249.3249.2 File:"mouseNglycome_brain_2.raw", NativeID:"controllerType=0 controllerNumber=1 scan=3249"
RTINSECONDS=1281.631667
PEPMASS=1118.431599772603 64291.994140625
CHARGE=2+
135.0966339 1890.0571289063
138.0552673 4097.3286132813
177.3725739 1927.7138671875
186.0761566 3697.4577636719
204.0866089 13295.279296875
205.0895081 2510.18359375
228.3702698 7556.1474609375
228.4021454 43278.21875
315.0369263 2070.435546875
366.1389465 5113.8627929688
398.0688171 2194.5734863281
851.6727905 1703.1046142578
868.6425781 2027.6203613281
1118.385498 6263.630859375
1357.077393 2086.8813476563
END IONS
BEGIN IONS
TITLE=mouseNglycome_brain_2.3250.3250.2 File:"mouseNglycome_brain_2.raw", NativeID:"controllerType=0 controllerNumber=1 scan=3250"
RTINSECONDS=1281.721959
PEPMASS=980.357085162415 62118.53515625
CHARGE=2+
127.0389481 2157.2314453125
163.0603943 4246.7846679688
204.0866699 7680.8149414063
224.1131439 4013.6535644531
228.3714905 8088.705078125
228.4030457 41908.70703125
366.1420288 3072.8630371094
535.1817017 1978.9522705078
981.2839966 5811.7622070313
981.7996826 5266.5361328125
END IONS
BEGIN IONS
TITLE=mouseNglycome_brain_2.3251.3251.2 File:"mouseNglycome_brain_2.raw", NativeID:"controllerType=0 controllerNumber=1 scan=3251"
RTINSECONDS=1281.812227
PEPMASS=996.833862304688 106151.760253900007
CHARGE=2+
112.0503616 2785.9287109375
126.0548401 3772.4580078125
138.0544281 8349.5810546875
168.065918 5442.0961914063
174.9687195 1694.5358886719
186.0762939 3225.4296875
204.0859833 31191.568359375
205.0915833 3323.9191894531
224.1131744 3474.357421875
228.374054 17960.4765625
228.406189 40340.8984375
233.1364136 1900.8902587891
329.5506897 1813.6896972656
338.7234497 2003.1645507813
354.8695679 1681.4202880859
366.1401978 13467.3115234375
427.1928711 2143.3786621094
597.2952881 1755.3167724609
724.4631958 1748.5357666016
965.296936 2219.4384765625
966.322876 3068.9150390625
1414.272705 2576.9370117188
END IONS
BEGIN IONS
TITLE=mouseNglycome_brain_2.3252.3252.3 File:"mouseNglycome_brain_2.raw", NativeID:"controllerType=0 controllerNumber=1 scan=3252"
RTINSECONDS=1281.902143
PEPMASS=1185.105968714077 56403.29345703125
CHARGE=3+
147.7270966 1782.6127929688
204.0868378 12104.294921875
228.3297424 1957.8410644531
228.382309 31002.1015625
228.4305725 7798.3842773438
228.4692688 2056.3078613281
278.9811401 1819.4864501953
366.1366577 2976.7097167969
608.3825073 2141.8664550781
1450.6073 1919.8715820313
2488.45459 2597.7788085938
END IONS
BEGIN IONS
TITLE=mouseNglycome_brain_2.3254.3254.2 File:"mouseNglycome_brain_2.raw", NativeID:"controllerType=0 controllerNumber=1 scan=3254"
RTINSECONDS=1282.325328
PEPMASS=639.743770890697 185304.589599600004
CHARGE=2+
126.054657 14273.501953125
138.054657 10935.86328125
144.0007324 1612.6362304688
145.04953 3509.4013671875
163.059906 2820.654296875
168.0657043 7593.6040039063
186.0760803 7360.2416992188
204.0861664 52111.21484375
205.0909882 2544.0319824219
206.1023102 3307.9284667969
224.1122437 15590.705078125
228.3787537 24935.306640625
228.4116058 19022.390625
366.1379395 11258.5771484375
385.8082581 1564.5208740234
427.1917725 2565.4296875
459.7501221 1712.4315185547
528.1914062 4720.8134765625
569.2163696 4210.9301757813
640.2166138 27473.837890625
640.3386841 3090.2065429688
690.2374268 3066.4250488281
END IONS
BEGIN IONS
TITLE=mouseNglycome_brain_2.3255.3255.2 File:"mouseNglycome_brain_2.raw", NativeID:"controllerType=0 controllerNumber=1 scan=3255"
RTINSECONDS=1282.41521
PEPMASS=984.35427522905 92204.66015625
CHARGE=2+
106.3636856 1809.5109863281
126.0547028 2154.75
138.0548096 2540.6765136719
145.0497131 2477.6228027344
163.0599976 5640.9931640625
186.0762177 2334.3803710938
204.0868073 7894.4130859375
206.1023865 3012.8149414063
228.3880463 46937.8125
366.1387634 2967.0939941406
447.5844421 1722.1458740234
852.7784424 1867.3215332031
954.8672485 2096.5915527344
1369.299438 2013.6101074219
1384.204956 1984.1186523438
END IONS
BEGIN IONS
TITLE=mouseNglycome_brain_2.3256.3256.2 File:"mouseNglycome_brain_2.raw", NativeID:"controllerType=0 controllerNumber=1 scan=3256"
RTINSECONDS=1282.508543
PEPMASS=993.367540137858 83122.20263671875
CHARGE=2+
145.0492859 2672.4255371094
163.0596619 6099.4252929688
186.0763397 2444.4892578125
204.0866547 7986.0258789063
228.3846436 38656.828125
228.4169159 9276.5859375
314.9045715 1733.734375
366.1396484 4628.90625
427.1835938 2100.5209960938
625.2228394 1779.4229736328
668.4750366 2049.5104980469
2014.470215 2019.9326171875
END IONS
BEGIN IONS
TITLE=mouseNglycome_brain_2.3257.3257.2 File:"mouseNglycome_brain_2.raw", NativeID:"controllerType=0 controllerNumber=1 scan=3257"
RTINSECONDS=1282.598429
PEPMASS=949.830921836574 213706.725585900014
CHARGE=2+
123.3062897 1987.0279541016
127.0388794 3236.7712402344
138.0543518 2426.4216308594
145.0497437 9936.107421875
152.720108 1663.4979248047
163.0596924 15354.9736328125
171.1515198 1778.787109375
173.0447998 5337.0009765625
204.0869904 16453.392578125
224.1134796 5526.974609375
228.372879 10012.0244140625
228.4049835 31596.35546875
264.9743958 1706.763671875
267.1442566 2210.0810546875
305.0847778 3192.7072753906
352.5512085 1638.5455322266
366.140564 5653.5151367188
407.0281982 2034.6595458984
427.1873474 2663.6257324219
528.1975098 3514.9370117188
951.3078003 7789.1318359375
END IONS
BEGIN IONS
TITLE=mouseNglycome_brain_2.3258.3258.2 File:"mouseNglycome_brain_2.raw", NativeID:"controllerType=0 controllerNumber=1 scan=3258"
RTINSECONDS=1282.691835
PEPMASS=856.344457900536 502273.664550799993
CHARGE=2+
126.0545654 8077.9716796875
138.0545959 7649.7216796875
165.0422974 1559.61328125
168.0647125 4937.4497070313
186.0757446 5887.302734375
189.7006989 1558.4504394531
204.0863037 42188.4453125
205.0896759 2078.6691894531
224.112442 6096.05859375
228.399292 32396.56640625
339.6332397 1881.4709472656
366.1382141 7459.3198242188
392.151123 3750.599609375
569.2188721 3910.3708496094
590.9984741 1802.1876220703
731.2669067 2511.6337890625
755.2728271 2599.2446289063
783.7752075 3781.3312988281
855.802124 8999.783203125
856.3077393 7789.6977539063
856.8068237 146913.9375
857.3029175 26387.05859375
1046.660767 1962.85546875
END IONS
BEGIN IONS
TITLE=mouseNglycome_brain_2.3259.3259.2 File:"mouseNglycome_brain_2.raw", NativeID:"controllerType=0 controllerNumber=1 scan=3259"
RTINSECONDS=1282.781732
PEPMASS=662.272773500614 45235.41455078125
CHARGE=2+
101.1501694 1729.2979736328
126.0544205 2245.6989746094
163.8674469 1782.8125
204.0867462 7023.6176757813
209.7976837 1533.244140625
228.3939209 42161.359375
246.0941315 1868.76953125
650.1864624 2106.1296386719
661.725769 7381.7875976563
662.2243042 5318.7802734375
END IONS
BEGIN IONS
TITLE=mouseNglycome_brain_2.3260.3260.2 File:"mouseNglycome_brain_2.raw", NativeID:"controllerType=0 controllerNumber=1 scan=3260"
RTINSECONDS=1282.875036
PEPMASS=885.839059477761 217138.699706999992
CHARGE=2+
126.0549164 7914.4052734375
138.0548553 8589.435546875
144.0648804 1671.8094482422
146.2504272 1719.2227783203
168.0655975 9276.76171875
186.0760956 6153.6381835938
204.086319 40899.1875
205.0898743 2648.2419433594
206.103775 2406.6901855469
224.1119995 9744.2578125
228.3795624 30815.515625
228.4120483 21381.083984375
274.0943604 2503.1044921875
366.1395569 13180.0791015625
402.6232605 1744.4245605469
427.1929321 3400.1298828125
528.1943359 2166.5061035156
569.2185669 2440.7177734375
886.7905273 2536.0476074219
887.2867432 1941.0289306641
END IONS
BEGIN IONS
TITLE=mouseNglycome_brain_2.3261.3261.2 File:"mouseNglycome_brain_2.raw", NativeID:"controllerType=0 controllerNumber=1 scan=3261"
RTINSECONDS=1282.964959
PEPMASS=1127.333548321624 35951.82275390625
CHARGE=2+
108.5644913 1824.6978759766
136.1748505 2115.8493652344
137.2022552 1812.1940917969
146.8347168 1885.9162597656
204.0869904 4037.2890625
228.3524628 3110.1926269531
228.3994141 38546.33203125
228.4517212 2352.5224609375
303.7161255 1969.7670898438
654.0031738 2256.8249511719
965.3217773 11762.626953125
965.8141479 11183.7919921875
1133.615479 2130.7329101563
2128.748047 2106.4658203125
END IONS
BEGIN IONS
TITLE=mouseNglycome_brain_2.3263.3263.2 File:"mouseNglycome_brain_2.raw", NativeID:"controllerType=0 controllerNumber=1 scan=3263"
RTINSECONDS=1283.381483
PEPMASS=834.825288802771 6830914.206055000424
CHARGE=2+
100.0396881 11204.7197265625
126.0548096 122524.34375
138.0548706 107418.453125
144.0655518 20935.9453125
168.0650635 66253.6796875
185.360321 11039.1416015625
186.0756073 118593.015625
204.0667267 10925.01171875
204.0862885 740465.25
205.0896149 50595.328125
206.1030731 27162.607421875
224.1130676 91982.8984375
228.3861694 270527.78125
228.4177246 39689.53515625
350.1455383 13261.8642578125
359.0281982 10825.390625
366.1391296 109420.0234375
427.1930847 46036.37890625
466.5320129 13606.6298828125
528.1934814 28316.095703125
569.2144165 66596.0703125
589.2440796 13329.48828125
731.2720337 57726.95703125
893.3167725 31785.546875
1096.407715 29124.55859375
END IONS
BEGIN IONS
TITLE=mouseNglycome_brain_2.3264.3264.2 File:"mouseNglycome_brain_2.raw", NativeID:"controllerType=0 controllerNumber=1 scan=3264"
RTINSECONDS=1283.471792
PEPMASS=998.348282609742 105615.911621099993
CHARGE=2+
136.4261475 1960.9262695313
137.7107849 1855.5638427734
138.0547791 6396.8154296875
163.0593109 2827.896484375
168.0654297 5289.1240234375
186.0761108 4144.6181640625
204.0857849 19902.4765625
205.0890808 2936.8596191406
223.1276855 2540.572265625
224.1122894 3756.9733886719
228.3699646 8060.0327148438
228.4017792 50587.48828125
334.0142822 1667.8682861328
366.1395264 7086.3759765625
856.8040161 2386.7399902344
999.3640747 6396.4116210938
999.8712769 5757.763671875
1000.361633 2348.7336425781
1214.077393 2039.23828125
1318.825684 2000.8983154297
1487.564331 6777.3159179688
1633.593994 3105.6811523438
1653.160156 2191.5224609375
END IONS
BEGIN IONS
TITLE=mouseNglycome_brain_2.3265.3265.2 File:"mouseNglycome_brain_2.raw", NativeID:"controllerType=0 controllerNumber=1 scan=3265"
RTINSECONDS=1283.562084
PEPMASS=1118.931788049871 40269.4150390625
CHARGE=2+
138.0551147 2547.2360839844
168.0651245 2664.734375
186.0767975 1640.3934326172
202.5335236 1952.9566650391
204.086441 13565.3779296875
205.0914612 1926.9016113281
224.1132965 1869.6282958984
228.394104 50485.1953125
228.4195862 3049.3735351563
366.1385193 3193.4609375
1119.389038 5204.91015625
2070.197266 2166.9138183594
END IONS
BEGIN IONS
TITLE=mouseNglycome_brain_2.3266.3266.2 File:"mouseNglycome_brain_2.raw", NativeID:"controllerType=0 controllerNumber=1 scan=3266"
RTINSECONDS=1283.652328
PEPMASS=1010.92074418547 74923.7431640625
CHARGE=2+
115.4085312 1589.1070556641
119.0048904 1763.8868408203
126.0547791 2874.7622070313
137.5491791 1703.1397705078
138.0550385 6682.6572265625
145.0505981 2283.4816894531
168.0652161 5037.8901367188
186.0765381 2617.6352539063
204.0860748 29415.1171875
205.0891724 2058.6135253906
208.3675232 1687.6416015625
224.1128693 6822.65234375
228.3943634 48415.26953125
292.3082886 2027.3851318359
293.3096924 2153.5891113281
366.1389465 10552.8125
512.201416 4111.2275390625
567.2977905 1745.2462158203
569.2185669 2574.939453125
731.2771606 2073.8666992188
1010.862305 25013.341796875
1011.360107 20927.47265625
1011.869568 8994.6357421875
1012.370972 2172.1674804688
1388.009644 1969.1085205078
1388.499756 2308.5280761719
END IONS
BEGIN IONS
TITLE=mouseNglycome_brain_2.3267.3267.2 File:"mouseNglycome_brain_2.raw", NativeID:"controllerType=0 controllerNumber=1 scan=3267"
RTINSECONDS=1283.742231
PEPMASS=942.32683930152 401912.028808599978
CHARGE=2+
117.1848831 1780.2769775391
145.0497894 4385.068359375
163.0599365 13546.0185546875
173.0441132 2598.2958984375
204.0866394 10610.828125
224.1127777 2813.3447265625
228.3815765 28450.439453125
228.4136505 12825.5234375
366.1406555 5788.2465820313
528.1978149 2439.5285644531
589.2468262 2368.3586425781
1502.768066 1852.6215820313
END IONS
BEGIN IONS
TITLE=mouseNglycome_brain_2.3268.3268.2 File:"mouseNglycome_brain_2.raw", NativeID:"controllerType=0 controllerNumber=1 scan=3268"
RTINSECONDS=1283.835578
PEPMASS=842.773674378891 117936.799560500003
CHARGE=2+
126.0550766 6651.4077148438
127.0387726 4013.7504882813
138.0543518 12130.8154296875
138.4671631 1663.3801269531
144.0655518 2419.5373535156
145.035553 1665.4990234375
145.0495605 5829.3940429688
163.0599976 8821.173828125
168.0655365 7882.0258789063
186.076355 6415.6689453125
204.0859833 45124.875
205.0901794 3363.4821777344
224.1127472 3182.5903320313
228.3939209 41786.28515625
347.0950317 5396.6196289063
366.1364441 9766.2978515625
427.1884766 2325.7268066406
569.2129517 1854.0635986328
731.2689819 2198.5056152344
842.7747803 3062.1115722656
893.3175049 2611.4362792969
1001.498901 2088.1442871094
1036.338867 6698.8666992188
1198.385742 6912.25
1199.405762 3690.99609375
1360.444824 13299.1064453125
1361.432251 6525.6450195313
1499.473999 2388.134765625
1522.478882 2640.0932617188
END IONS
BEGIN IONS
TITLE=mouseNglycome_brain_2.3269.3269.2 File:"mouseNglycome_brain_2.raw", NativeID:"controllerType=0 controllerNumber=1 scan=3269"
RTINSECONDS=1283.925835
PEPMASS=878.861242645803 56850.9189453125
CHARGE=2+
120.8048325 1629.1105957031
126.0554428 2969.9665527344
138.0544281 3096.8259277344
163.0614166 2213.9301757813
166.1013031 1610.6937255859
168.0659637 2773.9116210938
184.2257843 1876.4201660156
186.0759888 2712.6994628906
193.4357758 2003.2443847656
204.08638 27100.76171875
205.0905151 2028.5472412109
224.1135101 3751.7060546875
228.3854218 53219.3515625
228.4171753 9634.61328125
366.1405029 5088.8549804688
690.2362061 1880.2115478516
878.7938843 4307.3569335938
1562.037109 2268.0537109375
END IONS
BEGIN IONS
TITLE=mouseNglycome_brain_2.3270.3270.3 File:"mouseNglycome_brain_2.raw", NativeID:"controllerType=0 controllerNumber=1 scan=3270"
RTINSECONDS=1284.015737
PEPMASS=1269.135070909319 38299.24365234375
CHARGE=3+
108.1084824 1614.9234619141
143.9758911 1843.1550292969
163.0588837 3686.4460449219
204.086319 4068.1147460938
228.2790222 2643.548828125
228.3532257 6297.5610351563
228.3993683 49217.0078125
228.4429779 3779.2932128906
228.4811096 2153.6911621094
228.5576324 2356.1345214844
583.7069702 1995.671875
END IONS
BEGIN IONS
TITLE=mouseNglycome_brain_2.3272.3272.2 File:"mouseNglycome_brain_2.raw", NativeID:"controllerType=0 controllerNumber=1 scan=3272"
RTINSECONDS=1284.425794
PEPMASS=1142.444506079362 198838.6953125
CHARGE=2+
138.0545197 8553.748046875
164.8142395 1996.6087646484
168.0652924 6646.5219726563
186.0764008 3347.515625
204.0859833 20255.572265625
228.3939972 55331.2890625
366.1394043 16445.560546875
512.1992188 2301.5368652344
1043.474365 2127.1748046875
1772.692505 2325.0837402344
1773.681396 2803.7600097656
END IONS
BEGIN IONS
TITLE=mouseNglycome_brain_2.3273.3273.2 File:"mouseNglycome_brain_2.raw", NativeID:"controllerType=0 controllerNumber=1 scan=3273"
RTINSECONDS=1284.516084
PEPMASS=1055.374102854313 138326.850585900014
CHARGE=2+
114.2212067 1949.0607910156
126.054245 2163.4729003906
129.0348053 1704.1514892578
138.0548248 4958.9057617188
168.0657501 4543.80859375
186.0757751 4789.6821289063
190.3798065 1563.8212890625
204.0860596 37468.23828125
228.3700104 7426.5053710938
228.4013062 55090.7890625
292.5779419 1800.7518310547
354.067627 2166.4152832031
366.1396484 10344.7685546875
528.1924438 1949.7716064453
569.2224731 2743.3117675781
737.5118408 1865.7856445313
893.3251343 2736.6796875
899.6158447 1820.6041259766
1055.372192 8833.2265625
1056.357544 7106.3525390625
1568.866699 2172.6977539063
END IONS
BEGIN IONS
TITLE=mouseNglycome_brain_2.3274.3274.3 File:"mouseNglycome_brain_2.raw", NativeID:"controllerType=0 controllerNumber=1 scan=3274"
RTINSECONDS=1284.606334
PEPMASS=1192.764655356494 155222.458007800014
CHARGE=3+
106.1189499 2036.8059082031
204.0869141 10156.33203125
228.385025 28336.078125
228.4156799 6217.7739257813
258.5633545 1835.4573974609
294.3078308 2125.498046875
366.1386108 3049.0197753906
1193.410522 3481.5998535156
1772.36084 2074.5395507813
3634.890137 2749.0893554688
END IONS
BEGIN IONS
TITLE=mouseNglycome_brain_2.3275.3275.2 File:"mouseNglycome_brain_2.raw", NativeID:"controllerType=0 controllerNumber=1 scan=3275"
RTINSECONDS=1284.696232
PEPMASS=660.258127489255 167705.7109375
CHARGE=2+
104.4866486 1868.4924316406
111.4005585 1608.7976074219
121.071846 1840.9296875
126.0548935 7598.6606445313
138.0552216 3799.4309082031
138.5297089 1673.5891113281
168.0654755 4477.4716796875
169.4083099 1806.2047119141
186.0760498 4699.98046875
204.0861969 27425.220703125
205.0898895 3420.0168457031
224.1129456 4186.6469726563
228.3939667 52643.87109375
228.420166 2133.4487304688
243.0270233 5290.1342773438
352.910614 2063.71484375
366.1382446 4721.0854492188
393.8568726 1553.2767333984
427.1939392 2051.1071777344
539.2556152 2140.0661621094
945.0654907 1821.7161865234
1217.23291 1794.1817626953
END IONS
BEGIN IONS
TITLE=mouseNglycome_brain_2.3276.3276.3 File:"mouseNglycome_brain_2.raw", NativeID:"controllerType=0 controllerNumber=1 scan=3276"
RTINSECONDS=1284.789583
PEPMASS=1112.423132316764 119368.328125
CHARGE=3+
118.0044937 1780.5400390625
138.0548096 3599.9692382813
186.0766754 3528.091796875
192.0402527 1745.6593017578
193.6066742 2182.9367675781
204.0864258 17152.166015625
228.3938141 51288.12109375
366.1421814 3177.3315429688
470.4818115 1959.1105957031
486.7196655 1894.0311279297
569.2263794 2263.0541992188
1096.42334 2359.91796875
1113.366577 3508.4772949219
1204.225586 2114.9572753906
2244.501709 2150.00390625
2473.237061 2337.814453125
END IONS
BEGIN IONS
TITLE=mouseNglycome_brain_2.3277.3277.2 File:"mouseNglycome_brain_2.raw", NativeID:"controllerType=0 controllerNumber=1 scan=3277"
RTINSECONDS=1284.879857
PEPMASS=997.395299377113 204923.014160199993
CHARGE=2+
112.0506973 6273.4345703125
126.054924 7350.5102539063
128.5444031 1852.3703613281
136.1297607 1814.7419433594
138.0549164 15953.2509765625
168.0653229 10433.265625
186.0757446 10701.22265625
204.08638 66784.7890625
205.0899658 5649.2348632813
224.1130524 11496.30859375
224.1371307 1704.5374755859
228.3737183 8756.125
228.4057159 23584.3671875
366.1393433 25342.34765625
367.1430054 3543.1772460938
427.1921997 3970.5634765625
512.1987305 4069.220703125
528.1956787 2600.4770507813
569.2175903 4452.8383789063
616.3850708 1800.2344970703
731.2683105 3873.6396484375
893.3212891 3898.0048828125
965.8370972 2418.275390625
966.3016968 2755.8435058594
1096.392944 2364.5949707031
1113.346924 2092.2727050781
END IONS
BEGIN IONS
TITLE=mouseNglycome_brain_2.3278.3278.2 File:"mouseNglycome_brain_2.raw", NativeID:"controllerType=0 controllerNumber=1 scan=3278"
RTINSECONDS=1284.969744
PEPMASS=652.258591177706 93292.10205078125
CHARGE=2+
126.0549774 6401.8168945313
138.0543671 5048.0576171875
168.0652313 3565.1743164063
186.0766144 4638.2724609375
204.0861359 23849.412109375
224.1132507 2467.8864746094
228.394043 40032.13671875
300.0145569 1876.8658447266
366.1417236 2890.5485839844
723.8536377 1745.1898193359
END IONS
BEGIN IONS
TITLE=mouseNglycome_brain_2.3279.3279.2 File:"mouseNglycome_brain_2.raw", NativeID:"controllerType=0 controllerNumber=1 scan=3279"
RTINSECONDS=1285.062732
PEPMASS=838.818550833936 195898.1015625
CHARGE=2+
112.7970505 1655.5770263672
126.0550842 4773.9711914063
138.0546112 4419.736328125
168.0653229 2480.134765625
204.0863495 19312.611328125
205.0908813 2758.5231933594
228.3779297 16956.021484375
228.4122162 14006.9365234375
298.8233337 1846.2908935547
727.6318359 1727.6837158203
918.3386841 1653.4744873047
1104.963989 1753.6848144531
END IONS
BEGIN IONS
TITLE=mouseNglycome_brain_2.3281.3281.2 File:"mouseNglycome_brain_2.raw", NativeID:"controllerType=0 controllerNumber=1 scan=3281"
RTINSECONDS=1285.468036
PEPMASS=538.20376818313 115645.8740234
CHARGE=2+
119.3860397 1450.2507324219
204.0865021 3708.5837402344
228.3721008 4551.1650390625
228.4033966 20739.458984375
230.9253082 1758.9166259766
299.060791 3577.0593261719
301.0602722 4555.67578125
361.0263672 2098.9055175781
409.8007507 1642.7590332031
417.0372009 2321.5422363281
498.7849121 1605.6875
499.0995789 1893.1497802734
505.1072998 2417.4619140625
538.2676392 1608.845703125
563.0284424 1851.4195556641
1074.284302 1792.5598144531
END IONS
BEGIN IONS
TITLE=mouseNglycome_brain_2.3282.3282.2 File:"mouseNglycome_brain_2.raw", NativeID:"controllerType=0 controllerNumber=1 scan=3282"
RTINSECONDS=1285.558333
PEPMASS=569.216633247517 59260.23095703125
CHARGE=2+
126.0553055 5067.4282226563
129.2141571 1738.68359375
138.0552521 3012.6237792969
161.9882355 1568.9693603516
168.0658112 2551.1887207031
186.0752258 3939.3212890625
197.2998505 1561.1934814453
204.0868835 19303.298828125
228.3842926 29841.46875
228.4161682 7028.474609375
243.3935547 1734.1546630859
366.140625 2254.2583007813
371.3093567 1656.8829345703
569.2175293 1778.7491455078
935.326355 5365.8984375
END IONS
BEGIN IONS
TITLE=mouseNglycome_brain_2.3283.3283.2 File:"mouseNglycome_brain_2.raw", NativeID:"controllerType=0 controllerNumber=1 scan=3283"
RTINSECONDS=1285.648536
PEPMASS=848.823392090928 236753.8691406
CHARGE=2+
126.0550003 5766.412109375
138.0548248 5687.2045898438
168.0653076 3106.4672851563
186.0762482 4827.7509765625
204.0861359 28243.177734375
224.1131439 3120.9213867188
228.3937683 36094.26171875
366.1387329 3890.2238769531
431.8333435 1775.1516113281
870.0684814 1950.3199462891
END IONS
BEGIN IONS
TITLE=mouseNglycome_brain_2.3284.3284.2 File:"mouseNglycome_brain_2.raw", NativeID:"controllerType=0 controllerNumber=1 scan=3284"
RTINSECONDS=1285.738453
PEPMASS=712.285167804066 42723.17578125
CHARGE=2+
103.211586 1873.6402587891
126.0556335 2707.0759277344
145.0498505 1968.9957275391
171.2605896 1580.7849121094
176.9193573 2039.2004394531
204.0868073 6138.7958984375
228.3688965 3840.9116210938
228.4004517 39984.0
325.1159363 1719.8090820313
342.5904541 1699.4094238281
381.8052063 2084.3583984375
462.1472778 1830.2542724609
712.2627563 2450.8674316406
END IONS
BEGIN IONS
TITLE=mouseNglycome_brain_2.3285.3285.2 File:"mouseNglycome_brain_2.raw", NativeID:"controllerType=0 controllerNumber=1 scan=3285"
RTINSECONDS=1285.831788
PEPMASS=909.869826153645 71798.18798828125
CHARGE=2+
126.1178894 1641.1467285156
138.054718 3641.4006347656
149.3248596 1834.8411865234
168.0654449 3618.3369140625
174.2241516 1913.1661376953
186.0755157 2379.9167480469
204.0860901 17294.796875
224.1127167 5652.9155273438
228.3737335 14099.357421875
228.405838 34379.32421875
281.6395569 1816.2357177734
366.1390076 6124.4150390625
909.3244019 5337.3393554688
909.8234253 6623.6005859375
910.3017578 3148.2514648438
1397.596802 2026.05859375
1720.83606 2297.7482910156
END IONS
BEGIN IONS
TITLE=mouseNglycome_brain_2.3286.3286.2 File:"mouseNglycome_brain_2.raw", NativeID:"controllerType=0 controllerNumber=1 scan=3286"
RTINSECONDS=1285.921708
PEPMASS=1004.375996620179 90699.7880859375
CHARGE=2+
138.054657 4389.2119140625
158.4154663 2182.5095214844
163.0596313 2506.9248046875
168.0654297 4492.28515625
186.0750275 2476.4211425781
204.0865631 15945.5009765625
224.1135864 2917.1469726563
228.3737335 12747.3515625
228.4059906 29198.291015625
366.1395264 5471.888671875
546.4743042 1773.0720214844
569.2328491 1700.1794433594
669.2081299 1999.1771240234
899.5321655 2195.0126953125
973.3016968 6214.0620117188
973.8026123 6404.587890625
2031.873657 2248.0842285156
END IONS
BEGIN IONS
TITLE=mouseNglycome_brain_2.3287.3287.2 File:"mouseNglycome_brain_2.raw", NativeID:"controllerType=0 controllerNumber=1 scan=3287"
RTINSECONDS=1286.015041
PEPMASS=865.851470351425 282135.557617200015
CHARGE=2+
111.813942 1636.5960693359
126.0556335 3460.52734375
138.0550385 3691.2856445313
186.0763245 2267.9128417969
204.0861359 16872.296875
224.1130219 3277.9418945313
228.3746796 15960.1259765625
228.4073029 32306.0390625
366.1401978 3135.2775878906
383.0412598 1685.1761474609
392.1508789 2964.5676269531
472.4506226 2035.4716796875
477.1217651 2469.7260742188
680.2086182 2916.4606933594
681.2068481 2293.3581542969
791.7557373 2404.7573242188
864.7919922 46433.234375
865.2931519 39254.48828125
865.7904053 16649.966796875
1690.612671 10964.81640625
1691.608643 9900.244140625
1692.643799 3954.5913085938
1751.398926 2462.7465820313
END IONS
BEGIN IONS
TITLE=mouseNglycome_brain_2.3288.3288.2 File:"mouseNglycome_brain_2.raw", NativeID:"controllerType=0 controllerNumber=1 scan=3288"
RTINSECONDS=1286.105018
PEPMASS=1010.365777503273 174930.665527300007
CHARGE=2+
103.4592819 1737.4906005859
112.319519 1772.4213867188
126.0547409 3642.0056152344
138.0552673 5701.3325195313
163.0592957 1776.916015625
167.7040253 2154.4672851563
168.0653381 6543.791015625
186.0753174 3408.3247070313
204.0861206 34627.47265625
224.1133423 5154.4409179688
228.369339 7526.1484375
228.4057159 30140.0625
366.1373291 16871.896484375
427.1912537 2419.9294433594
512.1967163 3237.69921875
532.8276367 2114.5405273438
649.3027344 1949.1400146484
937.8313599 5870.6489257813
1010.353638 4854.3505859375
1010.86377 47317.96484375
1011.361084 30958.91015625
END IONS
BEGIN IONS
TITLE=mouseNglycome_brain_2.3290.3290.2 File:"mouseNglycome_brain_2.raw", NativeID:"controllerType=0 controllerNumber=1 scan=3290"
RTINSECONDS=1286.562862
PEPMASS=833.818950353521 5280867.678710999899
CHARGE=2+
126.0546951 72843.6875
126.066597 3152.8505859375
138.0546875 67996.2890625
144.0648499 13532.521484375
168.0653229 45380.3828125
186.0757751 54474.6640625
186.0969086 2373.1594238281
188.0912933 2542.8234863281
202.0710144 5309.2563476563
204.0862427 346791.84375
205.0896149 8516.580078125
206.1019745 10032.396484375
215.5467072 1631.6755371094
221.2341614 1819.2738037109
223.128006 1878.8876953125
224.1125336 42473.015625
224.1338806 1337.8212890625
228.3717804 7131.5131835938
228.4031067 37215.390625
350.1429749 4418.38671875
366.1386108 43508.44921875
366.5371399 1939.298828125
367.1424255 2089.5100097656
368.1513062 1941.37890625
407.1660156 2277.3452148438
409.1833191 3217.6176757813
427.1920471 12730.548828125
479.4454346 2101.0805664063
508.5700378 2139.3725585938
528.1907349 8227.451171875
569.2183228 16445.84375
571.2330322 3097.4504394531
589.2470703 2066.9848632813
623.7145386 2107.7719726563
648.7111816 1961.267578125
690.24823 2354.8623046875
729.2538452 2571.2214355469
731.2744751 11348.0546875
833.2756958 7172.4213867188
833.7910767 5038.9174804688
834.296936 2305.4597167969
893.324585 8786.5224609375
1056.776855 2007.3698730469
1096.401855 6147.8793945313
1462.515137 4001.40625
1464.559326 2763.5153808594
1719.706055 2267.2692871094
END IONS
BEGIN IONS
TITLE=mouseNglycome_brain_2.3291.3291.2 File:"mouseNglycome_brain_2.raw", NativeID:"controllerType=0 controllerNumber=1 scan=3291"
RTINSECONDS=1286.653143
PEPMASS=887.341814331437 191003.5839844
CHARGE=2+
126.054718 9296.439453125
138.0547791 24782.142578125
163.0597687 2084.3776855469
168.0652008 23646.919921875
186.0756378 15195.0830078125
204.086319 101048.1484375
204.1111145 3593.4396972656
205.0902252 7975.716796875
206.1022797 3038.6674804688
224.1123505 31150.568359375
225.1158752 1926.2412109375
228.381424 28523.166015625
228.4136047 15037.96875
320.3459167 1934.8563232422
329.9980774 2006.6829833984
350.143158 3133.5329589844
366.1385193 50108.8203125
367.141571 4878.537109375
427.1893921 9000.1943359375
434.1600647 1697.4000244141
512.1981201 5856.5864257813
528.1882935 3641.8618164063
569.2178345 7301.1704101563
589.2444458 5137.1831054688
692.5301514 2094.4760742188
731.270874 11106.1396484375
856.7952881 2640.2729492188
886.7772217 2815.2209472656
893.3276978 7487.48828125
1012.051086 1803.7032470703
1039.376221 3128.2802734375
END IONS
BEGIN IONS
TITLE=mouseNglycome_brain_2.3292.3292.2 File:"mouseNglycome_brain_2.raw", NativeID:"controllerType=0 controllerNumber=1 scan=3292"
RTINSECONDS=1286.743084
PEPMASS=870.821769939299 208980.199706999992
CHARGE=2+
104.5925903 1985.8648681641
126.0552521 4583.6748046875
127.0389252 11580.537109375
135.2063141 1805.3974609375
138.0549316 6126.9760742188
145.0493164 28842.154296875
163.0597992 68399.8671875
168.065506 4270.8891601563
186.0764313 4723.7001953125
204.0861359 51805.28125
205.0894928 3829.2375488281
206.1030426 2522.2001953125
224.1121521 16599.560546875
228.3940277 58078.6171875
295.1269836 2907.9997558594
325.1132202 7307.37109375
366.1389465 21166.359375
367.142334 1938.5758056641
390.5483398 1786.5319824219
392.7212219 1790.2760009766
427.1923828 9823.9892578125
463.4442444 1772.56640625
502.3608704 1712.4294433594
528.1949463 14274.0498046875
548.4961548 2121.9892578125
589.2404785 12357.7490234375
690.2406616 11678.0634765625
751.2915649 4087.7778320313
852.2982788 7043.5170898438
870.2645264 5083.013671875
913.3508301 2762.0004882813
1014.351929 5148.8994140625
1015.344116 2493.1413574219
1176.40332 3536.7307128906
END IONS
BEGIN IONS
TITLE=mouseNglycome_brain_2.3293.3293.2 File:"mouseNglycome_brain_2.raw", NativeID:"controllerType=0 controllerNumber=1 scan=3293"
RTINSECONDS=1286.836547
PEPMASS=1122.421625370103 159826.639160199993
CHARGE=2+
100.0180893 2148.5197753906
126.0554581 2524.9658203125
138.0548401 9707.5302734375
148.8891144 1775.8862304688
168.0014038 1715.2576904297
168.0648804 7278.6025390625
183.7052002 1958.3319091797
186.0755157 4023.3989257813
204.0863647 29119.921875
224.1128235 6540.580078125
228.3939514 46024.09765625
228.4198761 1919.5609130859
366.1397705 20938.7734375
512.1991577 4621.7592773438
528.1889038 2125.1340332031
545.4343262 1956.2528076172
628.1087646 1858.8703613281
1122.419067 9471.8232421875
1529.349121 2033.4725341797
END IONS
BEGIN IONS
TITLE=mouseNglycome_brain_2.3294.3294.2 File:"mouseNglycome_brain_2.raw", NativeID:"controllerType=0 controllerNumber=1 scan=3294"
RTINSECONDS=1286.926458
PEPMASS=868.34649532577 108943.308349600004
CHARGE=2+
122.3005447 2132.9470214844
126.0549469 7829.1704101563
138.0543213 10675.7021484375
168.0653839 4959.7314453125
176.964447 1987.2047119141
186.0760651 5738.3989257813
204.086319 40454.5
207.7100067 1749.4849853516
228.3802185 29187.732421875
228.4127655 17850.025390625
257.4233704 1840.4608154297
366.1369934 4337.3452148438
388.1204529 1832.3542480469
392.1549988 5678.3852539063
393.1556396 1946.1477050781
518.8099365 1914.4494628906
623.2991943 1925.1634521484
868.2996216 11414.234375
868.7982178 7822.3706054688
869.2545776 12524.322265625
1083.979614 2146.6396484375
1179.431396 2548.2690429688
1321.468384 3180.0246582031
1325.471924 8536.7001953125
1326.486938 4930.8720703125
1341.499634 4924.146484375
1487.545288 24685.01953125
1488.551147 17303.599609375
1489.554443 6773.4575195313
END IONS
BEGIN IONS
TITLE=mouseNglycome_brain_2.3295.3295.2 File:"mouseNglycome_brain_2.raw", NativeID:"controllerType=0 controllerNumber=1 scan=3295"
RTINSECONDS=1287.019772
PEPMASS=995.36606114118 109882.515625
CHARGE=2+
104.4364319 1764.9597167969
105.0660477 4329.1025390625
112.0500565 1979.84375
116.0335312 1839.6276855469
144.1525116 1629.2131347656
163.0593414 2362.8747558594
168.0663605 2540.6362304688
186.076004 1990.1655273438
204.0862122 8777.955078125
205.0931091 1694.8668212891
224.1121674 2714.75390625
228.3941193 50525.671875
251.1791382 2109.0102539063
255.368454 1739.2132568359
311.940033 1721.3920898438
325.1140442 1759.7290039063
366.1387024 4151.3671875
995.3054199 3720.64453125
END IONS
BEGIN IONS
TITLE=mouseNglycome_brain_2.3296.3296.2 File:"mouseNglycome_brain_2.raw", NativeID:"controllerType=0 controllerNumber=1 scan=3296"
RTINSECONDS=1287.109708
PEPMASS=979.359463154295 78440.39453125
CHARGE=2+
126.0552063 2568.9709472656
138.0544891 3230.1730957031
163.0603638 2822.8076171875
166.9271698 1786.6202392578
168.0656891 2970.6232910156
175.640152 1774.998046875
204.0864716 13056.2099609375
205.089325 2076.3996582031
224.1127777 3463.2729492188
228.3993835 34243.87890625
366.1402283 3150.4641113281
744.0788574 1950.7379150391
1149.624146 1846.7395019531
END IONS
BEGIN IONS
TITLE=mouseNglycome_brain_2.3297.3297.2 File:"mouseNglycome_brain_2.raw", NativeID:"controllerType=0 controllerNumber=1 scan=3297"
RTINSECONDS=1287.202763
PEPMASS=744.277732088895 23058.2041015625
CHARGE=2+
126.0551987 3042.0356445313
132.3820038 1564.1535644531
138.0549469 3827.369140625
168.0653839 2741.2585449219
186.0761108 2244.9104003906
199.1087799 1773.7010498047
204.0866241 13401.310546875
215.0800781 1502.1307373047
228.3534393 1827.0985107422
228.3701477 3514.3125
228.4022064 27843.67578125
241.5471191 1659.0202636719
340.3759155 1491.8210449219
366.1384277 2678.2954101563
392.1461792 2266.9821777344
1118.358398 1993.5535888672
1122.407104 2614.6887207031
1180.271973 1880.5483398438
1284.482422 7644.443359375
1285.483643 2527.7038574219
END IONS
BEGIN IONS
TITLE=mouseNglycome_brain_2.3299.3299.2 File:"mouseNglycome_brain_2.raw", NativeID:"controllerType=0 controllerNumber=1 scan=3299"
RTINSECONDS=1287.598292
PEPMASS=821.816382220351 366447.361328100029
CHARGE=2+
109.0284424 5048.6010742188
126.0543747 16605.8203125
127.0388489 3274.0173339844
138.0546875 18468.95703125
141.4704742 1796.7736816406
141.9509735 1850.3642578125
144.0653839 3309.1545410156
144.3545227 1617.0095214844
145.0496063 3046.6552734375
163.0607452 3291.12109375
168.0650482 12529.9755859375
169.0709534 1904.0325927734
186.0756226 11008.455078125
204.0861969 82247.609375
205.0904694 4308.4296875
223.1286621 5589.9990234375
224.1130524 6214.626953125
225.0165405 2402.7878417969
228.3774261 27318.49609375
228.4096832 29628.818359375
243.0259094 22408.01171875
314.7082214 1780.1014404297
366.1382141 15824.7109375
405.0791931 3254.2702636719
528.192688 6029.0419921875
569.215332 2862.8674316406
690.2412109 2530.142578125
1277.495728 9204.67578125
1439.56189 7846.6303710938
END IONS
BEGIN IONS
TITLE=mouseNglycome_brain_2.3300.3300.2 File:"mouseNglycome_brain_2.raw", NativeID:"controllerType=0 controllerNumber=1 scan=3300"
RTINSECONDS=1287.688542
PEPMASS=1171.44519256148 103555.0722656
CHARGE=2+
124.5080643 1692.9217529297
138.0550842 6412.4072265625
160.1784363 1786.046875
168.0661316 5157.6215820313
186.0764771 3482.8884277344
204.0863495 24718.9609375
228.3724213 10537.6796875
228.4044647 40564.71875
366.13974 12993.673828125
443.6439209 1772.9488525391
512.194519 3373.1396484375
731.2722778 2253.19921875
888.1090088 2278.7114257813
END IONS
BEGIN IONS
TITLE=mouseNglycome_brain_2.3301.3301.2 File:"mouseNglycome_brain_2.raw", NativeID:"controllerType=0 controllerNumber=1 scan=3301"
RTINSECONDS=1287.778768
PEPMASS=976.371531057973 128855.4882812
CHARGE=2+
112.5140076 1555.6485595703
112.5279846 1563.8958740234
121.1248627 2485.7292480469
126.0550613 2652.5102539063
138.0550079 7516.419921875
145.0497284 4188.833984375
163.0606079 6192.9028320313
168.0659027 6520.4638671875
171.2475281 1744.4930419922
186.0400848 1617.5113525391
186.0752869 2956.3842773438
204.0864105 30581.703125
205.0895844 3644.900390625
224.113266 7004.4438476563
228.3869171 59070.54296875
228.4187927 6417.072265625
235.1403961 2181.5158691406
246.0955505 4309.8696289063
347.0950317 1904.6781005859
366.1383057 13546.46875
429.6305542 2136.2138671875
528.194397 3484.1960449219
854.7995605 2048.9526367188
953.0074463 1816.7728271484
976.3202515 15548.771484375
976.8002319 8653.642578125
977.3204346 7571.3686523438
1907.66626 5635.197265625
1908.662354 4298.5126953125
END IONS
BEGIN IONS
TITLE=mouseNglycome_brain_2.3302.3302.3 File:"mouseNglycome_brain_2.raw", NativeID:"controllerType=0 controllerNumber=1 scan=3302"
RTINSECONDS=1287.869077
PEPMASS=1288.47341619777 37257.0283203125
CHARGE=3+
117.6629486 1731.5546875
131.7428741 1826.6142578125
134.0081482 2096.2248535156
138.0553284 2336.4631347656
174.8717957 1874.9829101563
204.0861053 10643.71875
228.3845673 39390.84375
228.416687 7747.7192382813
302.383728 2140.7978515625
366.1394348 4393.9516601563
538.4527588 1885.7059326172
569.2110596 2164.8349609375
1149.199219 2095.5815429688
1433.121094 2006.1198730469
3087.15625 2230.8120117188
END IONS
BEGIN IONS
TITLE=mouseNglycome_brain_2.3303.3303.2 File:"mouseNglycome_brain_2.raw", NativeID:"controllerType=0 controllerNumber=1 scan=3303"
RTINSECONDS=1287.958981
PEPMASS=902.850778915626 95939.54345703125
CHARGE=2+
108.6599884 1652.3427734375
123.8717117 1626.0726318359
126.0548782 2132.3254394531
138.0556488 2876.3859863281
168.0653229 2075.9313964844
204.085968 15465.296875
205.0919189 3323.7192382813
224.1124115 2679.5822753906
228.3940735 55033.26171875
366.1381531 3910.7043457031
377.7492981 2049.1616210938
1387.396729 1967.9320068359
END IONS
BEGIN IONS
TITLE=mouseNglycome_brain_2.3304.3304.2 File:"mouseNglycome_brain_2.raw", NativeID:"controllerType=0 controllerNumber=1 scan=3304"
RTINSECONDS=1288.052449
PEPMASS=1114.413955499391 169963.098632800014
CHARGE=2+
126.0548096 1994.1812744141
138.0550079 3474.9951171875
163.0606079 3206.2736816406
168.0657196 2057.2282714844
204.0865173 23364.748046875
205.0890808 2859.4001464844
213.0162201 2123.8518066406
224.1135559 2203.4079589844
228.3939819 52621.578125
338.8034668 2084.4555664063
366.1408386 6064.939453125
427.1921387 2262.10546875
731.2782593 1886.2280273438
996.3398438 2103.9038085938
1114.36377 2507.3110351563
END IONS
BEGIN IONS
TITLE=mouseNglycome_brain_2.3305.3305.2 File:"mouseNglycome_brain_2.raw", NativeID:"controllerType=0 controllerNumber=1 scan=3305"
RTINSECONDS=1288.142334
PEPMASS=1008.859105602401 91987.01171875
CHARGE=2+
126.0552902 2827.7214355469
137.0448608 2407.7805175781
138.0551758 3603.0773925781
168.0656128 2591.6130371094
186.0762329 4535.48046875
200.5866241 1641.1218261719
204.0860291 19332.24609375
205.0892487 2308.8288574219
228.3851471 42560.86328125
228.4173279 8174.6772460938
234.4202728 1946.7728271484
366.1384277 4193.2524414063
410.1233215 2019.0233154297
427.1880188 2381.3391113281
935.8256836 4494.9077148438
936.3399048 1843.9637451172
1008.85199 16801.625
1009.36792 8635.828125
1009.858826 4430.880859375
1042.437744 2013.873046875
1505.533936 2834.7294921875
2050.751465 2188.7502441406
END IONS
BEGIN IONS
TITLE=mouseNglycome_brain_2.3306.3306.2 File:"mouseNglycome_brain_2.raw", NativeID:"controllerType=0 controllerNumber=1 scan=3306"
RTINSECONDS=1288.235328
PEPMASS=1040.885670702016 50133.228515625
CHARGE=2+
138.0556946 2790.9890136719
168.0652618 2987.7912597656
187.5937042 1825.5856933594
204.0860138 12151.7822265625
205.0888367 2295.8610839844
228.3105164 2113.3403320313
228.3434753 2602.1608886719
228.3839111 36483.234375
228.4207001 7367.521484375
228.4591827 2112.8735351563
321.2841797 1755.0776367188
354.3001099 1789.2137451172
366.1400146 5782.796875
367.1433411 2392.7590332031
400.4223633 1781.4467773438
1073.630737 1897.6412353516
END IONS
BEGIN IONS
TITLE=mouseNglycome_brain_2.3308.3308.2 File:"mouseNglycome_brain_2.raw", NativeID:"controllerType=0 controllerNumber=1 scan=3308"
RTINSECONDS=1288.634318
PEPMASS=740.238235930562 179342.003418000008
CHARGE=2+
109.0284042 5555.9760742188
119.1357803 1510.9429931641
126.0547714 2862.5541992188
127.038887 2445.8039550781
138.0549011 5907.6206054688
158.8152313 1771.6828613281
168.0657196 5428.1708984375
186.0757904 2201.78515625
188.5688019 1898.2381591797
204.0859833 24154.974609375
204.1076508 2276.6818847656
224.1128845 4378.28125
228.3881531 36807.5078125
228.4192047 3765.8835449219
243.0259094 17257.859375
366.1384583 6660.19140625
457.0307312 1705.3023681641
528.192688 3042.8391113281
740.3306885 1858.9010009766
1266.450195 1845.6656494141
END IONS
BEGIN IONS
TITLE=mouseNglycome_brain_2.3309.3309.2 File:"mouseNglycome_brain_2.raw", NativeID:"controllerType=0 controllerNumber=1 scan=3309"
RTINSECONDS=1288.724577
PEPMASS=823.807333491704 207392.627929699986
CHARGE=2+
126.0548477 6503.7690429688
133.1286621 2105.6931152344
138.0551147 6371.076171875
164.1954041 1639.0903320313
168.065567 4728.462890625
186.0755768 3726.0375976563
204.0863342 25040.275390625
205.0899811 3503.5346679688
228.3776093 17398.08203125
228.40979 18599.046875
241.6422272 1555.9735107422
366.1375732 3059.7241210938
392.1558533 2061.6987304688
436.1465759 1961.4835205078
1347.075684 2598.1179199219
1446.533569 2390.1166992188
END IONS
BEGIN IONS
TITLE=mouseNglycome_brain_2.3310.3310.2 File:"mouseNglycome_brain_2.raw", NativeID:"controllerType=0 controllerNumber=1 scan=3310"
RTINSECONDS=1288.814874
PEPMASS=755.813398276598 151450.7519531
CHARGE=2+
115.0091705 1616.3729248047
126.0546112 3927.5783691406
138.0550995 3939.5551757813
186.076355 3901.8942871094
204.0863953 28310.783203125
224.1133575 5769.7333984375
228.3877563 42519.4921875
304.01828 1750.5733642578
366.1402283 4620.421875
731.2757568 3114.2326660156
755.2606812 11149.173828125
755.7687378 9968.26953125
756.2714233 5502.1772460938
END IONS
BEGIN IONS
TITLE=mouseNglycome_brain_2.3311.3311.2 File:"mouseNglycome_brain_2.raw", NativeID:"controllerType=0 controllerNumber=1 scan=3311"
RTINSECONDS=1288.904768
PEPMASS=958.834911055222 204214.8085937
CHARGE=2+
100.5375748 1930.5114746094
108.1758041 1707.4080810547
138.0558929 2766.7265625
139.9470825 1800.9619140625
145.0493927 2527.2351074219
163.0597382 5513.86328125
168.0654449 3400.103515625
204.0866089 18177.111328125
224.113205 7499.4790039063
228.2682495 1938.9200439453
228.3763733 24174.33203125
228.4088135 34066.62109375
303.292572 1737.2017822266
366.1392212 7945.9580078125
367.1437683 1889.9693603516
413.4091187 2101.3220214844
427.1876831 2302.541015625
528.1943359 3850.9985351563
690.246582 6067.1303710938
958.3344116 2258.2231445313
1378.814941 1781.2485351563
1435.130981 1945.5665283203
1823.981689 1868.0501708984
END IONS
BEGIN IONS
TITLE=mouseNglycome_brain_2.3312.3312.3 File:"mouseNglycome_brain_2.raw", NativeID:"controllerType=0 controllerNumber=1 scan=3312"
RTINSECONDS=1288.998143
PEPMASS=1215.800638336781 95543.7568359375
CHARGE=3+
126.0550842 2864.4321289063
130.8307343 2166.7409667969
138.0551758 3694.400390625
152.1031189 1877.4400634766
168.0653076 3069.939453125
198.9260559 1767.0074462891
204.08638 23755.46484375
224.1132202 5160.5375976563
227.3331146 1856.2717285156
228.3833923 25820.08203125
228.4151154 7593.986328125
255.4765778 1683.5422363281
366.1367798 10299.8916015625
427.1959534 2455.6528320313
2091.212402 2356.0314941406
2719.284668 2290.1997070313
END IONS
BEGIN IONS
TITLE=mouseNglycome_brain_2.3313.3313.2 File:"mouseNglycome_brain_2.raw", NativeID:"controllerType=0 controllerNumber=1 scan=3313"
RTINSECONDS=1289.088053
PEPMASS=650.24325227773 77570.5439453125
CHARGE=2+
113.52211 1560.6190185547
119.8837891 1567.9737548828
126.0550003 5914.421875
138.0551453 4541.5903320313
147.2499847 1866.8597412109
168.065033 3294.3212890625
182.0265961 1718.5766601563
186.0758057 4620.3217773438
204.0863037 26902.330078125
228.3772125 20830.056640625
228.4093781 24852.361328125
296.0926514 1796.3939208984
366.1409302 1761.7282714844
436.943634 1684.9892578125
567.081543 1736.1801757813
1263.293823 2482.8864746094
END IONS
BEGIN IONS
TITLE=mouseNglycome_brain_2.3314.3314.2 File:"mouseNglycome_brain_2.raw", NativeID:"controllerType=0 controllerNumber=1 scan=3314"
RTINSECONDS=1289.181428
PEPMASS=1002.377842459781 102879.5068359
CHARGE=2+
126.0549698 1668.8911132813
138.0552063 4910.2280273438
163.0602112 1991.3597412109
168.0642853 2204.5473632813
186.076004 2445.5222167969
204.0864258 10749.1796875
224.1131897 3005.064453125
228.3690948 5526.7836914063
228.4008942 47287.88671875
236.4681702 2053.8864746094
302.2487793 1824.7513427734
366.1378174 3824.42578125
801.99646 2260.4482421875
END IONS
BEGIN IONS
TITLE=mouseNglycome_brain_2.3315.3315.2 File:"mouseNglycome_brain_2.raw", NativeID:"controllerType=0 controllerNumber=1 scan=3315"
RTINSECONDS=1289.271333
PEPMASS=1033.937000621322 330792.5625
CHARGE=2+
116.3103638 1859.5087890625
126.0554276 2438.5859375
138.0551147 4422.9868164063
152.2136993 1619.7044677734
163.0604858 2742.2866210938
168.0655518 2213.6535644531
171.2645416 1999.8675537109
186.0751953 2369.9809570313
199.8765106 1721.0498046875
204.0860901 15931.5830078125
206.1030426 5034.1455078125
224.0853729 1214.7833251953
224.1121674 47255.29296875
228.3346558 2031.4420166016
228.3766632 18635.83984375
228.4117279 18205.14453125
228.4537354 2089.021484375
366.1397095 7493.8759765625
367.1362 2060.5419921875
379.3136597 1910.1318359375
386.1652832 9477.515625
424.5882568 2019.6721191406
548.2193604 4085.1547851563
1247.80188 2079.7548828125
2022.964478 2072.1467285156
END IONS
BEGIN IONS
TITLE=mouseNglycome_brain_2.3317.3317.2 File:"mouseNglycome_brain_2.raw", NativeID:"controllerType=0 controllerNumber=1 scan=3317"
RTINSECONDS=1289.671106
PEPMASS=951.848710262105 4907574.5625
CHARGE=2+
103.3017349 2533.9260253906
109.0282974 5904.8374023438
126.0547943 11066.271484375
127.0289612 2611.2368164063
127.0387115 118491.53125
128.042099 3106.0759277344
138.054718 40063.83984375
145.0493011 269835.53125
146.053009 11145.103515625
151.2775574 2444.1337890625
151.6469269 2408.4411621094
163.059845 783318.8125
164.0631561 28335.11328125
168.0485687 4573.4350585938
168.0652313 45197.6015625
173.0437164 3312.0266113281
186.0757904 24679.27734375
188.0905762 11210.046875
204.0863037 375729.9375
205.0895691 23463.865234375
206.1022644 36084.8359375
214.0980377 5545.7333984375
224.1125641 155063.828125
224.1409607 5044.673828125
225.1155548 7990.1489257813
228.3825531 49341.0625
228.4143829 15665.87109375
295.0881042 3350.494140625
295.1265259 43813.4921875
295.6276245 5605.1420898438
325.1122437 89287.96875
326.1171875 6792.9243164063
366.1388245 210092.953125
366.1863098 3497.18359375
367.1434021 22828.56640625
376.151123 6011.8168945313
386.1632385 6140.2377929688
409.1818237 5940.2446289063
427.1913452 102787.1875
428.193634 10096.4189453125
487.1581421 6422.7822265625
528.1917725 161408.796875
529.1942139 21050.166015625
544.3370361 3079.7570800781
589.2442017 116054.734375
590.2461548 18091.76953125
690.0939941 4027.1364746094
690.244873 103495.9765625
690.3812866 1735.2664794922
691.2441406 17883.412109375
751.2962646 67580.15625
752.3016968 15586.826171875
852.0994873 5127.0522460938
852.2952271 92562.328125
853.300415 23823.115234375
913.3427124 26506.30859375
914.3458862 5070.400390625
951.3032837 38468.1484375
952.3080444 15033.0107421875
1014.35144 45182.75390625
1015.352539 14991.7822265625
1075.393799 8837.2763671875
1076.395508 4253.2719726563
1176.403809 25966.298828125
1177.386841 8305.7099609375
1338.426758 4479.3041992188
1579.430298 3312.8835449219
END IONS
BEGIN IONS
TITLE=mouseNglycome_brain_2.3318.3318.2 File:"mouseNglycome_brain_2.raw", NativeID:"controllerType=0 controllerNumber=1 scan=3318"
RTINSECONDS=1289.761021
PEPMASS=884.837871985999 76180.65869140625
CHARGE=2+
124.483345 1784.2596435547
126.0550842 3332.6809082031
132.7507782 1907.2398681641
138.0549469 6647.5009765625
145.0496521 3903.150390625
163.0603943 5239.2612304688
168.0661774 5003.802734375
186.0765381 4866.44140625
204.086319 32109.458984375
211.2537537 1698.8812255859
224.1133575 8702.5322265625
228.394104 47391.41015625
325.1150818 2925.5417480469
366.1415405 8203.703125
427.1920776 3866.7734375
471.905365 1829.115234375
528.1966553 2398.4733886719
884.2883911 34401.515625
884.7911987 29907.41796875
885.2838745 11849.8056640625
END IONS
BEGIN IONS
TITLE=mouseNglycome_brain_2.3319.3319.2 File:"mouseNglycome_brain_2.raw", NativeID:"controllerType=0 controllerNumber=1 scan=3319"
RTINSECONDS=1289.854327
PEPMASS=934.348281126957 172082.981933600007
CHARGE=2+
126.0544357 10266.6171875
138.0545502 12491.142578125
168.0658264 12180.130859375
168.0865631 1944.4808349609
186.0758667 14587.234375
204.0665588 1868.2833251953
204.0863342 130829.234375
224.1124573 2202.1796875
228.3707733 9374.8642578125
228.402771 51176.921875
291.8465576 1763.830078125
343.8881836 1993.9489746094
366.1380615 26619.765625
384.1485291 1811.0555419922
458.354187 1778.9721679688
505.3032837 1972.169921875
569.2164307 12347.541015625
647.2832031 1971.423828125
731.2762451 5500.6489257813
934.3364258 8481.935546875
935.331543 37576.0
1503.488892 1947.1341552734
1735.418579 1938.9654541016
END IONS
BEGIN IONS
TITLE=mouseNglycome_brain_2.3320.3320.3 File:"mouseNglycome_brain_2.raw", NativeID:"controllerType=0 controllerNumber=1 scan=3320"
RTINSECONDS=1289.944238
PEPMASS=1192.43458805297 120160.4023438
CHARGE=3+
126.0558014 3237.216796875
138.0551758 3001.32421875
186.077301 2931.1665039063
204.0863647 17381.32421875
205.0886993 2681.28125
224.1135101 2517.84375
228.3801727 32143.857421875
228.412735 19347.994140625
261.5195007 2019.0744628906
309.3608093 2230.6396484375
366.1394348 7674.1489257813
569.2199707 2286.8444824219
657.8438721 2111.2414550781
1191.902466 1978.0628662109
1487.550781 3540.4611816406
END IONS
BEGIN IONS
TITLE=mouseNglycome_brain_2.3321.3321.2 File:"mouseNglycome_brain_2.raw", NativeID:"controllerType=0 controllerNumber=1 scan=3321"
RTINSECONDS=1290.037583
PEPMASS=1064.325840958007 40795.7431640625
CHARGE=2+
108.4658356 1979.2954101563
117.298111 1696.4459228516
131.7677307 1574.6256103516
138.0552521 4761.162109375
164.8485107 1749.6147460938
168.0653992 3052.1940917969
186.0761414 3162.5717773438
204.086441 11940.5322265625
224.1101227 1902.6102294922
228.3941498 46573.83203125
243.0262604 2572.5119628906
251.2189026 2049.4753417969
END IONS
BEGIN IONS
TITLE=mouseNglycome_brain_2.3322.3322.2 File:"mouseNglycome_brain_2.raw", NativeID:"controllerType=0 controllerNumber=1 scan=3322"
RTINSECONDS=1290.127481
PEPMASS=905.82406570104 70251.58056640625
CHARGE=2+
108.9308624 2158.244140625
123.4949341 1714.6126708984
126.0547333 2373.3940429688
135.8177795 1787.3071289063
138.0549011 7053.380859375
168.0666656 1903.8041992188
186.0760498 4682.275390625
204.0867767 18141.681640625
223.1293945 2654.4016113281
224.1124878 3097.2216796875
228.3837585 38566.453125
228.4156647 9812.8271484375
309.0997009 1828.4285888672
366.1381836 5012.7729492188
427.1980591 1816.7033691406
721.7387085 3474.7175292969
833.2825928 3095.9580078125
905.8495483 3105.5112304688
906.3149414 9117.734375
906.8203735 8967.25
998.9168091 1927.8243408203
1402.912354 2013.2208251953
END IONS
BEGIN IONS
TITLE=mouseNglycome_brain_2.3323.3323.2 File:"mouseNglycome_brain_2.raw", NativeID:"controllerType=0 controllerNumber=1 scan=3323"
RTINSECONDS=1290.220833
PEPMASS=1022.395144426668 39459.13916015625
CHARGE=2+
138.0552521 2670.0510253906
143.6613007 1934.7857666016
168.0655823 4004.5764160156
204.0863342 10263.52734375
228.3834686 47809.3203125
228.4156189 13762.46875
366.1404724 6099.4018554688
1022.345398 4092.9592285156
1487.555664 5302.7426757813
1488.557861 2303.2751464844
END IONS
BEGIN IONS
TITLE=mouseNglycome_brain_2.3324.3324.3 File:"mouseNglycome_brain_2.raw", NativeID:"controllerType=0 controllerNumber=1 scan=3324"
RTINSECONDS=1290.310762
PEPMASS=1263.794381462741 284808.740234399971
CHARGE=3+
109.8001251 1649.2907714844
110.0600891 1866.5909423828
126.0547791 2685.0363769531
138.0553589 5099.3090820313
145.0494995 3366.4731445313
163.0600586 8904.2861328125
168.0653992 3837.5483398438
186.0762787 4658.12109375
204.0863647 70645.6875
205.0893402 12497.796875
224.112915 14808.1513671875
228.3722687 11967.7197265625
228.4044495 46376.33203125
250.4693146 2016.6196289063
325.11026 2305.109375
366.139801 19833.083984375
367.1416626 7619.0361328125
384.1473083 2022.4965820313
402.719696 1937.7188720703
427.1920776 11896.677734375
428.1968994 6025.4584960938
528.1912842 2794.2939453125
539.8301392 2509.2521972656
569.2171631 5276.310546875
570.2237549 5241.9262695313
589.2437744 4613.77734375
690.2424316 2756.5405273438
691.2453613 2722.0588378906
731.269165 3982.796875
732.2748413 8014.1196289063
751.291687 2388.6752929688
893.3303833 4402.7446289063
894.3328247 10382.3974609375
894.5210571 2746.5795898438
1040.388794 4603.263671875
1263.493286 4333.5966796875
1284.456543 2298.1022949219
END IONS
BEGIN IONS
TITLE=mouseNglycome_brain_2.3325.3325.2 File:"mouseNglycome_brain_2.raw", NativeID:"controllerType=0 controllerNumber=1 scan=3325"
RTINSECONDS=1290.403752
PEPMASS=1090.429112379303 27518.24609375
CHARGE=2+
122.3806076 1882.1428222656
126.0548401 2448.4077148438
136.6138763 2090.1672363281
138.0549316 5771.4331054688
168.0665741 3335.8464355469
186.0771027 3316.5434570313
204.08638 17088.109375
228.3350067 1707.6571044922
228.3775024 21560.806640625
228.4128418 16537.875
228.4960175 2149.2583007813
228.5358276 1875.5222167969
366.1384888 5434.6528320313
989.4057007 2006.5637207031
1880.031982 2634.7814941406
END IONS
BEGIN IONS
TITLE=mouseNglycome_brain_2.3327.3327.2 File:"mouseNglycome_brain_2.raw", NativeID:"controllerType=0 controllerNumber=1 scan=3327"
RTINSECONDS=1290.858708
PEPMASS=1048.881251507009 126340.3984375
CHARGE=2+
114.9786911 1846.900390625
117.2978745 1695.4051513672
126.0545425 1944.1568603516
138.0545654 4707.7553710938
168.0656281 3067.8618164063
186.0750885 2397.1652832031
204.0860443 20980.443359375
204.5879059 1902.7141113281
224.1126556 4728.720703125
228.3939514 66599.359375
274.0912781 2635.7490234375
322.055603 1923.8508300781
366.1402283 12046.162109375
415.5181885 2123.8454589844
547.8876343 1881.1844482422
657.2376099 3417.1560058594
1841.190063 2521.0966796875
END IONS
BEGIN IONS
TITLE=mouseNglycome_brain_2.3328.3328.3 File:"mouseNglycome_brain_2.raw", NativeID:"controllerType=0 controllerNumber=1 scan=3328"
RTINSECONDS=1290.948611
PEPMASS=1287.800180608294 111053.3867188
CHARGE=3+
104.3625793 1637.2662353516
204.0866089 11684.5341796875
228.394165 51098.14453125
366.1391296 6555.2548828125
695.5757446 1921.2998046875
1287.484497 2995.5
2775.994385 2365.8374023438
END IONS
BEGIN IONS
TITLE=mouseNglycome_brain_2.3329.3329.2 File:"mouseNglycome_brain_2.raw", NativeID:"controllerType=0 controllerNumber=1 scan=3329"
RTINSECONDS=1291.042707
PEPMASS=964.853502803282 644407.125
CHARGE=2+
107.2595673 5791.0654296875
135.5443115 1707.7476806641
138.0542755 2499.5017089844
145.0500488 2205.1384277344
146.1551819 1581.2113037109
163.0596924 8225.98828125
186.0750122 3326.09765625
204.0861816 15266.0146484375
224.1125183 6013.1401367188
228.3889313 31203.693359375
269.2464294 2034.3695068359
292.8005676 1918.0028076172
309.8254089 1888.5784912109
325.1112061 2155.6218261719
366.138855 5588.7392578125
464.0557861 1919.0887451172
528.1934204 2655.6733398438
643.3046875 1817.3309326172
853.7695312 2867.3256835938
869.1473999 2089.2973632813
964.3127441 8920.9140625
964.8137817 7401.9321289063
965.0587769 4115.216796875
965.3167114 112796.5703125
965.8120117 10842.1376953125
END IONS
BEGIN IONS
TITLE=mouseNglycome_brain_2.3330.3330.2 File:"mouseNglycome_brain_2.raw", NativeID:"controllerType=0 controllerNumber=1 scan=3330"
RTINSECONDS=1291.132582
PEPMASS=658.716967675746 226869.424316399993
CHARGE=2+
126.0547485 4420.6381835938
138.0550385 5397.3540039063
168.0650482 3381.0810546875
186.0760651 3827.4443359375
204.0867004 24871.58203125
224.1131744 3086.6098632813
228.3829498 29389.7109375
228.4151611 10008.83203125
243.0273285 5089.2397460938
366.1385498 5102.6977539063
398.2948608 1582.3195800781
426.0985413 1747.0579833984
466.1403198 3866.5424804688
473.7826233 1752.1026611328
496.6679993 2123.4775390625
514.9025879 1823.9111328125
528.2017212 1934.7180175781
547.1638794 9802.4375
547.6682739 3339.4877929688
569.2125244 1883.6224365234
658.7160645 15980.0654296875
659.2164917 9534.578125
659.7147827 2216.380859375
1060.592407 1775.7292480469
END IONS
BEGIN IONS
TITLE=mouseNglycome_brain_2.3331.3331.2 File:"mouseNglycome_brain_2.raw", NativeID:"controllerType=0 controllerNumber=1 scan=3331"
RTINSECONDS=1291.225986
PEPMASS=872.82693051533 469394.608398400014
CHARGE=2+
113.3585739 1697.3679199219
126.0549622 5187.3891601563
127.0386581 5163.130859375
138.05513 7506.9375
145.0489502 8525.111328125
146.053772 1879.0681152344
163.0596771 16189.080078125
164.0625153 2048.6142578125
168.065506 3712.1008300781
186.0756836 2571.8896484375
189.3878937 1740.4294433594
204.0863953 27909.29296875
205.0897064 3099.5754394531
216.4162598 1880.6215820313
218.4392395 1816.7215576172
224.1131592 7216.193359375
225.1159668 1939.7133789063
226.3208923 1706.9340820313
228.3851624 60264.65234375
228.4168243 12039.1669921875
246.0953064 7396.3627929688
347.0939636 3594.73828125
364.1259766 1998.4683837891
366.1394958 5649.755859375
731.2703857 2708.0314941406
761.7481689 4552.7724609375
762.2390137 2821.1735839844
872.7870483 6148.7998046875
873.2873535 12938.2392578125
873.7910767 9244.5185546875
874.2721558 2909.2436523438
932.4581299 1997.0163574219
935.3300171 2208.8891601563
1036.331299 4387.7705078125
1097.391357 5288.626953125
1198.395874 2153.4741210938
1259.447144 7805.7119140625
1260.434692 3748.3325195313
1421.497192 5477.0629882813
1522.5177 2302.2541503906
1696.664673 2079.8503417969
END IONS
BEGIN IONS
TITLE=mouseNglycome_brain_2.3332.3332.2 File:"mouseNglycome_brain_2.raw", NativeID:"controllerType=0 controllerNumber=1 scan=3332"
RTINSECONDS=1291.315914
PEPMASS=1473.552825892312 80404.3203125
CHARGE=2+
125.3319321 2143.0163574219
162.8255615 2229.3190917969
204.0867004 6189.8100585938
228.3715668 7550.146484375
228.4028625 41673.83984375
266.6314697 2169.8564453125
453.1478577 1860.5667724609
803.1322021 2295.2150878906
2973.418945 2905.5083007813
END IONS
BEGIN IONS
TITLE=mouseNglycome_brain_2.3333.3333.2 File:"mouseNglycome_brain_2.raw", NativeID:"controllerType=0 controllerNumber=1 scan=3333"
RTINSECONDS=1291.409262
PEPMASS=903.337001905382 103287.1757812
CHARGE=2+
100.4143066 2051.4104003906
110.1925964 2040.7258300781
126.055397 3526.7365722656
138.0551605 5131.9897460938
144.9842377 1728.0512695313
168.0650787 5029.3486328125
186.0761566 4303.5512695313
204.0861969 24164.54296875
205.0903473 2605.2268066406
224.1121979 4798.025390625
228.3942566 45910.8984375
243.0262756 3052.7719726563
366.1384583 8059.41015625
386.2987366 1899.7543945313
903.2649536 3130.6291503906
END IONS
BEGIN IONS
TITLE=mouseNglycome_brain_2.3334.3334.2 File:"mouseNglycome_brain_2.raw", NativeID:"controllerType=0 controllerNumber=1 scan=3334"
RTINSECONDS=1291.499198
PEPMASS=907.852785574882 94249.109375
CHARGE=2+
108.3636856 1646.0837402344
126.0553131 3129.4431152344
138.0545197 4550.0512695313
163.0601196 2321.9174804688
168.0645294 3370.5766601563
186.0776215 2593.4406738281
204.08638 24684.875
205.0899048 2503.1953125
219.6622467 1876.6906738281
224.1130371 4685.3930664063
228.3564606 3640.9270019531
228.3939056 39650.17578125
287.5280151 2092.7336425781
288.4588623 1854.8609619141
315.3631592 1994.6062011719
366.1394043 4389.1704101563
876.7781372 2038.3946533203
881.2808838 2047.150390625
907.8275757 3292.5759277344
908.3010864 3011.6467285156
908.7967529 2968.1059570313
909.3245239 2636.6901855469
1070.519897 1788.8414306641
END IONS
BEGIN IONS
TITLE=mouseNglycome_brain_2.3336.3336.2 File:"mouseNglycome_brain_2.raw", NativeID:"controllerType=0 controllerNumber=1 scan=3336"
RTINSECONDS=1291.885106
PEPMASS=814.312124821926 508997.9335937
CHARGE=2+
126.0550079 16646.552734375
138.0546112 26150.37890625
144.0656433 2007.4046630859
152.0224915 1878.5845947266
168.0655212 19068.365234375
186.0756989 17387.390625
204.08638 126660.9140625
205.0897675 4714.6123046875
206.1018524 4016.4924316406
224.112854 23358.369140625
228.3884888 39605.296875
228.4194031 4397.0424804688
267.1854553 1742.3531494141
366.1392212 38016.7265625
367.144165 3971.9741210938
427.1901855 11580.9716796875
512.2070923 2415.4462890625
528.1915894 5361.4711914063
569.2206421 6838.7749023438
589.2463989 3373.85546875
731.2744751 5846.2568359375
814.2983398 4874.8100585938
893.3248291 5120.7504882813
894.3261108 2095.4599609375
1055.393188 3561.1032714844
1423.536987 2044.3427734375
END IONS
BEGIN IONS
TITLE=mouseNglycome_brain_2.3337.3337.2 File:"mouseNglycome_brain_2.raw", NativeID:"controllerType=0 controllerNumber=1 scan=3337"
RTINSECONDS=1291.975337
PEPMASS=862.308335538177 418328.5039062
CHARGE=2+
126.0551224 6883.8891601563
127.0388184 12822.369140625
138.0436859 1896.32421875
138.0540314 9610.380859375
145.0493927 32359.26171875
146.0533295 2418.162109375
163.0597992 90711.09375
164.0633392 5007.64453125
168.065506 7335.0986328125
186.0765076 5379.1147460938
191.2941437 1736.2115478516
204.0863647 68091.3984375
205.0901947 4710.0776367188
206.1030273 2228.1491699219
224.1126709 11748.7802734375
228.3939667 60076.484375
295.1273499 5208.6884765625
325.112915 7688.8774414063
366.1391602 29219.369140625
367.1421509 2088.3737792969
427.1922607 12083.3740234375
528.18927 17866.90625
529.1904907 2092.5139160156
545.6184082 1982.6628417969
589.2450562 11462.2470703125
668.4078979 1783.8374023438
690.2451782 12547.404296875
691.2653809 2210.2575683594
751.2975464 6470.1333007813
852.3034058 8251.9736328125
861.7828979 2289.0402832031
862.2852783 2544.9936523438
1014.349731 2662.4299316406
1202.286987 2017.2716064453
END IONS
BEGIN IONS
TITLE=mouseNglycome_brain_2.3338.3338.3 File:"mouseNglycome_brain_2.raw", NativeID:"controllerType=0 controllerNumber=1 scan=3338"
RTINSECONDS=1292.065543
PEPMASS=1191.454435325799 41793.6220703125
CHARGE=3+
115.8566208 1887.8825683594
138.0546722 2899.5751953125
166.6291351 1776.1340332031
186.0751648 2897.5026855469
204.0858002 13756.49609375
224.1102905 1923.7348632813
228.3739624 12656.576171875
228.4058533 33802.91796875
366.138916 3084.3471679688
1084.660278 1988.6767578125
1175.797363 2311.6103515625
1191.42688 2259.2348632813
2394.304443 2060.7890625
END IONS
BEGIN IONS
TITLE=mouseNglycome_brain_2.3339.3339.2 File:"mouseNglycome_brain_2.raw", NativeID:"controllerType=0 controllerNumber=1 scan=3339"
RTINSECONDS=1292.155833
PEPMASS=911.332837465052 186445.141601599986
CHARGE=2+
104.2579727 1727.6931152344
125.0081787 1567.8385009766
125.7512817 1765.8688964844
133.957428 1986.2205810547
134.4156036 2212.2534179688
138.0553284 6004.0439453125
168.0660706 2509.1181640625
204.0867462 18953.623046875
224.1126862 3649.4975585938
228.394104 55916.046875
228.4200897 2990.0869140625
335.3008728 1909.0007324219
346.7425232 1772.1162109375
366.1397705 7913.25390625
493.5561829 1951.9711914063
910.8344727 2289.0329589844
911.3371582 1790.8881835938
END IONS
BEGIN IONS
TITLE=mouseNglycome_brain_2.3340.3340.3 File:"mouseNglycome_brain_2.raw", NativeID:"controllerType=0 controllerNumber=1 scan=3340"
RTINSECONDS=1292.245762
PEPMASS=1125.745681783098 43015.068359375
CHARGE=3+
120.1051559 1885.8109130859
132.6160126 1815.3988037109
138.054306 2217.2646484375
140.7422028 1802.7788085938
171.6694336 2088.8132324219
204.0861511 8844.3115234375
228.3939056 51549.14453125
253.6101532 2011.5533447266
366.1391296 2251.8891601563
471.0063782 1867.9571533203
482.291687 2000.0532226563
535.5219116 1873.9460449219
576.1293945 1823.1810302734
853.8048096 5054.4072265625
854.3015137 2633.755859375
899.3535767 2001.6157226563
1125.340454 2152.5981445313
2667.453857 2119.3393554688
2946.55835 2214.7155761719
3221.126221 2137.751953125
END IONS
BEGIN IONS
TITLE=mouseNglycome_brain_2.3341.3341.2 File:"mouseNglycome_brain_2.raw", NativeID:"controllerType=0 controllerNumber=1 scan=3341"
RTINSECONDS=1292.339082
PEPMASS=955.378096223018 888811.766601599986
CHARGE=2+
110.4533844 1798.7143554688
116.1504898 1922.1391601563
125.8163605 2008.5891113281
126.054863 4223.7451171875
127.0388107 14465.2822265625
138.0548859 9577.443359375
145.0493011 22246.646484375
163.0597992 41659.58203125
164.0630646 4633.1762695313
164.311615 1740.3120117188
168.0656128 6519.943359375
186.0757599 4140.8779296875
204.0861511 61548.57421875
205.0896759 5415.6645507813
206.1017303 5097.4580078125
224.1126099 19334.3671875
228.3939362 51569.609375
246.0940399 16817.419921875
247.0989685 2581.1008300781
325.1146545 2337.2121582031
347.0946045 14315.310546875
366.1379089 19611.15234375
409.1799622 2284.083984375
427.1899719 9425.4658203125
428.1960754 2485.08984375
435.236084 1912.5737304688
437.1091003 1963.1444091797
456.5316162 2343.8112792969
509.1473694 10424.994140625
510.1478271 2324.07421875
528.1911011 4971.2353515625
529.1889648 3167.6098632813
569.2214355 6222.6010742188
589.2507935 3377.4755859375
600.1915894 2449.6635742188
680.7172852 3315.4689941406
681.2207642 5296.228515625
731.2750244 5756.6162109375
732.2766113 2050.7248535156
761.7480469 2635.5144042969
762.2385864 4389.9389648438
773.286377 2353.3835449219
792.2663574 3080.0920410156
842.7647095 12007.8515625
843.2703857 13322.5703125
843.7767944 7379.8549804688
853.3034058 2632.9057617188
874.2747192 5718.9858398438
935.3327637 3323.8583984375
954.3200684 23137.580078125
954.8190308 25113.73046875
955.315979 15655.6240234375
1014.339844 2982.4919433594
1036.333984 3536.4436035156
1097.384399 8014.4111328125
1098.381958 4917.8442382813
1198.387695 6138.5942382813
1199.380981 4199.8950195313
1259.432495 11627.7451171875
1260.443726 7785.9951171875
1360.449951 8533.1845703125
1361.430664 6847.4135742188
1421.489868 17170.451171875
1422.480469 9144.916015625
1423.502197 3168.2368164063
1583.536255 11357.7158203125
1584.542725 5189.380859375
1585.543457 4440.9580078125
1684.541016 6262.7407226563
1685.547485 3616.083984375
1686.514893 3261.3776855469
END IONS
BEGIN IONS
TITLE=mouseNglycome_brain_2.3342.3342.2 File:"mouseNglycome_brain_2.raw", NativeID:"controllerType=0 controllerNumber=1 scan=3342"
RTINSECONDS=1292.392082
PEPMASS=988.880249023438 4680872.24218800012
CHARGE=2+
126.0546722 113426.0546875
127.0582047 5594.9497070313
136.049408 4192.634765625
138.0546417 327573.5
138.0744781 5353.3999023438
139.0579987 12511.4619140625
144.0648499 23635.767578125
148.183197 4083.6687011719
163.0595703 12148.638671875
168.0464783 6245.884765625
168.065155 280570.21875
169.0683899 13098.400390625
186.0538177 5603.1767578125
186.057251 2980.2788085938
186.0754852 159914.140625
187.0792847 12149.1044921875
188.0912018 14186.3525390625
204.0861511 1169986.875
204.1368103 6705.2475585938
205.0897675 56065.6328125
206.1022644 44953.5546875
224.1124878 221021.859375
224.1408844 7052.5063476563
225.115387 11061.2919921875
228.3871307 88858.5234375
239.1458893 3784.2719726563
240.739212 4194.8940429688
295.1289062 3984.6279296875
325.1158752 4369.9555664063
330.1175232 9635.529296875
350.1442261 46495.58984375
351.1446838 6595.9760742188
366.1386108 601365.1875
367.142395 52290.29296875
370.1639709 8423.9423828125
384.1488342 12044.7412109375
407.165802 5171.384765625
409.1807251 8656.029296875
427.190155 77096.984375
428.1938171 8637.0234375
512.1965942 94521.8203125
513.2003174 13100.8251953125
528.19104 61574.18359375
529.1906738 5823.10546875
546.2047729 8781.0478515625
569.2172241 88491.28125
570.2210083 10849.8046875
573.2576904 6775.2114257813
589.2421875 26650.57421875
674.2468872 9261.908203125
690.2473755 15087.4794921875
731.2712402 79517.8984375
732.2750854 15359.9091796875
751.2994385 8817.388671875
792.3244019 6353.6040039063
877.3309326 22584.47265625
878.3335571 9222.037109375
893.3217163 50850.3671875
894.3314209 11944.30078125
934.3529663 15366.142578125
954.3799438 6008.1420898438
1039.386597 24441.041015625
1040.373657 9397.234375
1096.400391 38083.91796875
1097.406738 13294.73046875
1242.458008 18403.150390625
1243.462158 4999.2197265625
1258.454834 7157.9970703125
1626.605347 5561.701171875
END IONS
BEGIN IONS
TITLE=mouseNglycome_brain_2.3343.3343.2 File:"mouseNglycome_brain_2.raw", NativeID:"controllerType=0 controllerNumber=1 scan=3343"
RTINSECONDS=1292.481984
PEPMASS=853.798889160156 803435.277343799942
CHARGE=2+
126.0547485 18468.00390625
138.0546875 34612.44140625
144.0656281 4331.4819335938
145.0487061 1932.6782226563
153.6649323 1981.9705810547
163.0598907 1856.1513671875
168.0650635 19795.087890625
169.0706024 1880.4567871094
186.0759583 20525.9765625
204.0861816 89780.40625
205.0900421 9107.2216796875
224.1120911 4994.3374023438
228.3547668 1889.2619628906
228.3653107 3742.3405761719
228.3940277 39811.51171875
228.4384613 1949.3371582031
228.4722137 2220.8408203125
366.1376038 8934.0341796875
367.1437073 3376.3095703125
385.1119995 8685.0693359375
404.093811 1981.7891845703
408.1254883 4067.5932617188
466.1384583 5477.6518554688
486.6533508 12876.82421875
487.1454163 1968.1408691406
496.6670532 4545.0478515625
567.6787109 27536.794921875
568.1801758 8447.7685546875
569.2149658 2107.1962890625
598.2091675 6242.1899414063
669.2164307 52861.83984375
669.7184448 23010.583984375
671.2311401 10388.607421875
671.7388916 2677.6284179688
679.2338257 12139.0859375
679.741333 2557.5422363281
691.2240601 2301.3188476563
752.2570801 24402.1015625
752.7633057 9666.6826171875
769.2183228 6411.0244140625
780.7677612 23184.794921875
781.2717896 10071.7900390625
853.2772217 99847.40625
853.4864502 3902.5727539063
853.7994385 161219.6875
854.2935791 114529.7109375
854.7907715 9146.626953125
931.2636719 5001.0473632813
1134.361694 3042.1184082031
1341.462646 14662.84765625
1342.483154 4063.2397460938
1357.459473 9591.4453125
1358.466431 4370.8564453125
1503.521851 39590.6171875
1504.523193 18691.28515625
1505.512939 2958.3579101563
END IONS
BEGIN IONS
TITLE=mouseNglycome_brain_2.3345.3345.2 File:"mouseNglycome_brain_2.raw", NativeID:"controllerType=0 controllerNumber=1 scan=3345"
RTINSECONDS=1292.919106
PEPMASS=761.795969239327 751046.436523400014
CHARGE=2+
126.0546951 51491.71875
138.0546417 37696.5859375
144.0658417 5364.15234375
152.0697174 1738.4287109375
168.0650787 27478.9296875
186.0756836 33285.4921875
187.0791321 2707.5793457031
188.0913086 3896.4760742188
204.0665436 2673.0456542969
204.0862732 202454.046875
205.0894165 13445.259765625
206.1026764 7375.73046875
224.1127625 16915.267578125
228.3941193 50406.703125
243.3461914 2413.3793945313
281.4413147 1602.0413818359
366.1390686 30853.708984375
367.1429443 2113.5827636719
384.1517029 2845.2158203125
423.9934692 1937.0100097656
427.1932983 8618.73828125
471.9158936 1740.5716552734
494.6098633 2017.4122314453
517.2457886 1881.1429443359
528.1929932 7037.7426757813
538.4822998 1812.2680664063
569.2123413 9847.869140625
570.2354736 2192.2214355469
589.2498779 3166.8264160156
731.2720337 7832.6928710938
761.7236328 3002.9816894531
893.3217773 7284.9321289063
1096.407104 4395.1918945313
1198.378296 4616.1704101563
END IONS
BEGIN IONS
TITLE=mouseNglycome_brain_2.3346.3346.2 File:"mouseNglycome_brain_2.raw", NativeID:"controllerType=0 controllerNumber=1 scan=3346"
RTINSECONDS=1293.00902
PEPMASS=1007.852713787428 389737.411132799985
CHARGE=2+
111.985527 2693.0424804688
112.050087 1989.5137939453
126.0548477 4020.6423339844
138.0546265 14790.451171875
139.0578308 2226.3041992188
167.0737762 1769.4102783203
168.0648956 10477.93359375
186.0763702 8178.67578125
204.0862732 34145.34765625
204.1079559 2939.5629882813
205.0926514 2211.7819824219
224.1118164 2821.8408203125
228.3939667 30951.71875
274.2155151 1760.3625488281
321.1202698 1796.2808837891
366.1391602 10685.658203125
387.6615295 1708.4367675781
408.1270142 2850.3427734375
486.651062 3892.3217773438
487.1542664 1943.0025634766
512.1919556 2084.4165039063
567.6722412 2460.3083496094
568.184021 3186.9794921875
589.6245117 1977.0426025391
671.2366943 3725.0090332031
721.739502 2168.8586425781
750.2456665 3475.9145507813
750.7427979 2662.5100097656
752.2558594 3941.84765625
823.276001 6803.1948242188
823.7791138 6944.5830078125
824.2625732 2325.6420898438
833.7814941 3187.6291503906
906.3317261 2217.3041992188
906.8121338 4007.1828613281
934.8261108 14238.4228515625
935.3262329 12904.9736328125
935.8300781 5412.6118164063
976.8205566 2460.3828125
1007.857178 54568.23046875
1008.355286 54152.94921875
1008.853455 28068.5390625
1127.846924 1915.0711669922
1342.493042 3779.2939453125
1503.522095 7582.6264648438
1504.53772 5515.880859375
1505.541138 3775.8359375
1812.612549 2393.005859375
END IONS
BEGIN IONS
TITLE=mouseNglycome_brain_2.3347.3347.2 File:"mouseNglycome_brain_2.raw", NativeID:"controllerType=0 controllerNumber=1 scan=3347"
RTINSECONDS=1293.102361
PEPMASS=619.230622245096 168222.524414099986
CHARGE=2+
107.7772064 1462.4665527344
108.6242676 1690.4069824219
129.9742432 1714.6411132813
145.0488892 2092.6940917969
155.1622162 1396.0404052734
161.5545807 1627.9266357422
163.0599213 3808.2875976563
204.0867615 4243.7319335938
228.3855286 39742.72265625
228.4176025 7243.5786132813
619.2617798 2203.7429199219
END IONS
BEGIN IONS
TITLE=mouseNglycome_brain_2.3348.3348.2 File:"mouseNglycome_brain_2.raw", NativeID:"controllerType=0 controllerNumber=1 scan=3348"
RTINSECONDS=1293.192267
PEPMASS=996.354008415234 550555.545898400014
CHARGE=2+
106.6403046 1836.0036621094
112.0504379 10712.7666015625
125.4022064 1885.9443359375
126.0541306 12377.7529296875
138.0546265 30115.4765625
144.0656281 2475.8833007813
168.0649719 21086.265625
186.0758514 13910.3359375
204.0673218 1375.3033447266
204.0862732 110613.8203125
204.1109467 4245.6279296875
205.0904694 2692.9562988281
206.101059 2732.7390136719
217.1952667 1883.8819580078
224.1127319 18533.1484375
228.3700104 6916.7861328125
228.4022522 37290.734375
234.3180847 1847.2010498047
258.2800903 1886.7556152344
290.0880127 2602.5268554688
350.1440735 2628.3962402344
366.1385193 44870.46875
367.1430664 2651.8046875
427.1916199 5852.3081054688
459.2297058 1846.5865478516
467.8553772 1982.2412109375
512.1966553 7428.7827148438
528.1952515 4508.8256835938
569.2198486 9177.8994140625
673.2330933 1984.5209960938
731.2734985 6949.869140625
893.3248901 4925.4038085938
906.3588867 2043.3439941406
1096.407349 5081.98828125
1261.49939 2148.1232910156
END IONS
BEGIN IONS
TITLE=mouseNglycome_brain_2.3349.3349.2 File:"mouseNglycome_brain_2.raw", NativeID:"controllerType=0 controllerNumber=1 scan=3349"
RTINSECONDS=1293.285615
PEPMASS=841.815769439143 214088.415039099986
CHARGE=2+
126.0550079 3045.3122558594
138.0550385 7607.0004882813
168.0659943 4568.3349609375
168.8223419 1614.8743896484
186.076004 5036.2939453125
204.0861053 28075.03125
213.2648315 2029.1489257813
228.3802643 26621.67578125
228.4128571 15557.4111328125
274.4420166 1844.6885986328
366.1388855 6157.9516601563
642.7044678 1738.4132080078
995.8920288 2017.9973144531
1223.475342 1652.5561523438
1227.534912 2083.53515625
END IONS
BEGIN IONS
TITLE=mouseNglycome_brain_2.3350.3350.2 File:"mouseNglycome_brain_2.raw", NativeID:"controllerType=0 controllerNumber=1 scan=3350"
RTINSECONDS=1293.375892
PEPMASS=926.845889169608 103187.2841797
CHARGE=2+
113.9631882 1890.9578857422
126.0548477 2427.4328613281
138.0550842 4288.4204101563
168.0654755 5743.1904296875
184.846283 2150.0095214844
186.0761108 2702.8239746094
204.0867157 17922.189453125
224.1127319 2366.2978515625
228.3840332 44875.578125
228.416275 12154.974609375
366.1390381 7145.1748046875
497.6496887 1852.5333251953
1341.49353 2506.537109375
1487.546021 6948.9951171875
END IONS
BEGIN IONS
TITLE=mouseNglycome_brain_2.3351.3351.3 File:"mouseNglycome_brain_2.raw", NativeID:"controllerType=0 controllerNumber=1 scan=3351"
RTINSECONDS=1293.465771
PEPMASS=1148.107439434429 45682.369140625
CHARGE=3+
193.7962494 1739.8734130859
204.086792 7323.8969726563
216.7827606 1761.6512451172
228.3939514 29968.490234375
298.1130066 2181.9125976563
366.1405945 2277.0166015625
1330.468994 1903.3988037109
2397.553467 1905.0167236328
3104.381592 2321.3754882813
END IONS
BEGIN IONS
TITLE=mouseNglycome_brain_2.3353.3353.2 File:"mouseNglycome_brain_2.raw", NativeID:"controllerType=0 controllerNumber=1 scan=3353"
RTINSECONDS=1293.856159
PEPMASS=915.851152994902 1346239.90625
CHARGE=2+
104.8246918 2128.2841796875
126.0547485 29543.109375
127.0583267 2542.0512695313
138.0547028 79605.765625
139.0584106 3765.4248046875
144.0652618 3949.2243652344
168.0652466 57514.890625
169.0690613 2635.0354003906
186.0756683 36094.71484375
188.0905609 1980.1871337891
197.593338 2050.4382324219
204.0672455 3431.6838378906
204.0862732 230505.125
205.0896149 22480.232421875
206.101059 8055.7377929688
224.1128998 37967.41015625
225.1159363 2243.98046875
228.3940735 53458.890625
350.1443176 3390.4226074219
366.1388245 117880.8046875
366.198761 3857.2434082031
367.1415405 13026.9091796875
368.1469116 2764.69140625
403.5250549 1964.3656005859
427.1911316 14059.1875
428.1925354 3203.2177734375
428.8454895 1907.1037597656
429.2023315 2921.6394042969
512.1907959 3557.2661132813
528.1942749 9676.0341796875
529.1943359 2892.3037109375
569.2199707 13908.390625
570.2232666 2908.7062988281
589.2468872 5630.3833007813
690.2443237 3853.4311523438
691.2562256 2875.6906738281
731.2701416 13426.7314453125
732.272583 2662.1342773438
792.3228149 2831.5205078125
893.3189087 9947.564453125
915.31427 7464.9584960938
934.3466797 3374.0598144531
1039.388672 2791.8154296875
1096.409668 6198.5141601563
1097.398438 2735.263671875
END IONS
BEGIN IONS
TITLE=mouseNglycome_brain_2.3354.3354.2 File:"mouseNglycome_brain_2.raw", NativeID:"controllerType=0 controllerNumber=1 scan=3354"
RTINSECONDS=1293.947336
PEPMASS=988.372358755251 3582803.152832000051
CHARGE=2+
126.0547104 16563.255859375
138.054657 38885.4140625
144.0652618 3308.9587402344
155.2761841 1830.9724121094
168.0650787 29534.748046875
186.0760956 19605.5
188.0927582 1759.6838378906
204.067337 1346.2218017578
204.0862885 137301.984375
205.0887756 4474.6235351563
206.101532 4712.359375
224.1121063 20131.814453125
224.1325989 1656.1544189453
228.36763 3004.6596679688
228.3939362 43492.3671875
350.1450195 3886.4750976563
364.1260376 2612.6325683594
366.0887756 1844.5498046875
366.1387329 66506.2265625
367.1401672 2472.2846679688
370.1716919 2197.7094726563
427.1925659 8384.3466796875
512.2002563 9985.64453125
528.1917114 7263.3251953125
569.2175293 8520.298828125
589.2504883 2390.1276855469
731.2733765 8631.0771484375
732.2300415 1821.2662353516
865.2977905 3999.7224121094
893.3225098 4394.5161132813
987.3450317 2945.6303710938
1096.401001 5592.263671875
1137.746948 1889.9859619141
END IONS
BEGIN IONS
TITLE=mouseNglycome_brain_2.3355.3355.2 File:"mouseNglycome_brain_2.raw", NativeID:"controllerType=0 controllerNumber=1 scan=3355"
RTINSECONDS=1294.037582
PEPMASS=821.266132160332 488193.918945299985
CHARGE=2+
100.2021942 1747.9229736328
109.0284119 4342.7895507813
115.4568253 1892.6998291016
115.7696228 1811.2191162109
126.0547485 6765.4975585938
138.0547028 6275.8198242188
145.0495758 2182.6550292969
161.8396301 2083.7885742188
163.0596466 3282.1557617188
168.0649719 5055.13671875
186.0749054 3289.8857421875
204.0862732 38333.4453125
224.1137238 6245.9868164063
228.3761292 16672.14453125
228.4086761 24348.83203125
243.0260468 21891.14453125
366.138092 7210.9204101563
474.7221985 1729.5380859375
484.0875854 1686.9306640625
528.1924438 6997.6137695313
690.2382202 2815.3388671875
701.2365112 1780.7738037109
744.1954956 1760.7332763672
821.2573853 1976.1910400391
1277.478638 4216.767578125
1439.559814 4955.3466796875
END IONS
BEGIN IONS
TITLE=mouseNglycome_brain_2.3356.3356.2 File:"mouseNglycome_brain_2.raw", NativeID:"controllerType=0 controllerNumber=1 scan=3356"
RTINSECONDS=1294.12748
PEPMASS=881.283138366335 557737.646484400029
CHARGE=2+
117.8045425 2223.6379394531
126.0545578 2524.8154296875
127.0386276 3893.0759277344
138.055481 4354.3178710938
145.048996 6241.9409179688
163.0592041 9214.99609375
164.0633545 1896.9332275391
168.0653992 3345.177734375
186.0755768 3261.2873535156
203.0907135 1866.1057128906
204.0862732 26022.173828125
205.08992 4824.69921875
224.1123352 6181.4653320313
228.3940125 40560.48046875
250.8001251 1844.5327148438
262.0679016 4767.2143554688
366.1375732 4929.4111328125
427.194458 1698.1489257813
528.1917725 2077.966796875
557.1779175 2898.1687011719
719.21698 3023.9829101563
731.2720947 2342.392578125
769.7301636 14265.13671875
770.2318726 7259.4672851563
800.2576904 2925.0756835938
881.2833862 96372.40625
881.7810059 55002.61328125
882.2852173 5344.28515625
1113.337891 2320.1506347656
1275.417969 3853.232421875
1437.451416 3864.4047851563
END IONS
BEGIN IONS
TITLE=mouseNglycome_brain_2.3357.3357.2 File:"mouseNglycome_brain_2.raw", NativeID:"controllerType=0 controllerNumber=1 scan=3357"
RTINSECONDS=1294.220832
PEPMASS=803.81237143315 119731.591308599993
CHARGE=2+
117.9032898 1985.4417724609
120.1818619 1779.4904785156
126.0549698 3072.458984375
138.0547791 10568.466796875
160.9868927 1648.6583251953
163.0608673 2272.5290527344
168.0656433 7284.1450195313
170.0523682 1853.2310791016
186.0763855 6099.7583007813
204.0863953 34748.07421875
224.1128693 3948.5344238281
228.37117 11148.0166015625
228.4035797 49364.8984375
245.9618683 1787.1683349609
263.5299072 2183.6315917969
366.1382751 11905.017578125
370.2989197 1668.3601074219
415.8111572 1524.4255371094
427.1932373 2099.92578125
528.1953735 2520.7827148438
583.2299194 1650.3178710938
659.7200317 1704.2142333984
729.2374878 1669.3939208984
783.0245361 1974.5400390625
803.767395 9344.6328125
804.2688599 6286.4809570313
END IONS
BEGIN IONS
TITLE=mouseNglycome_brain_2.3358.3358.2 File:"mouseNglycome_brain_2.raw", NativeID:"controllerType=0 controllerNumber=1 scan=3358"
RTINSECONDS=1294.310736
PEPMASS=1249.967399223581 107928.3632812
CHARGE=2+
129.0820312 1759.1778564453
134.9214478 1806.9663085938
154.8259583 1818.7337646484
183.0863037 3746.2094726563
204.0866089 11067.9580078125
228.3693085 5700.6293945313
228.4008179 57072.37109375
325.1117859 2380.4248046875
366.139801 3675.8054199219
871.7407227 1854.4288330078
1279.652222 4845.228515625
1455.33252 1969.1149902344
1686.492554 1894.6911621094
END IONS
BEGIN IONS
TITLE=mouseNglycome_brain_2.3359.3359.2 File:"mouseNglycome_brain_2.raw", NativeID:"controllerType=0 controllerNumber=1 scan=3359"
RTINSECONDS=1294.404117
PEPMASS=1167.939168032758 111416.0761719
CHARGE=2+
104.4767761 1759.6319580078
126.0843201 1762.3791503906
138.0545502 2212.2399902344
175.3638763 2031.6712646484
190.6798096 1780.5675048828
204.086319 16758.123046875
228.372406 11864.39453125
228.4045868 40514.44140625
301.9925842 1890.7224121094
358.0774231 1858.6763916016
366.1391907 3647.2937011719
475.0829468 1770.8311767578
794.2875366 1868.0767822266
902.463562 2324.5520019531
1597.294434 2039.8399658203
1850.967407 2542.8940429688
END IONS
BEGIN IONS
TITLE=mouseNglycome_brain_2.3360.3360.2 File:"mouseNglycome_brain_2.raw", NativeID:"controllerType=0 controllerNumber=1 scan=3360"
RTINSECONDS=1294.49404
PEPMASS=1018.838185658619 242732.0625
CHARGE=2+
109.7575073 1531.232421875
113.2073746 2511.8354492188
138.0551147 4035.7133789063
165.1105957 1634.2381591797
168.065979 3135.2326660156
186.0776215 2465.5234375
190.4994049 1684.5515136719
204.086441 15261.4404296875
205.089035 1763.9222412109
228.3584595 3768.21484375
228.3993073 41955.9140625
228.4397736 2323.0017089844
366.1385498 6291.5346679688
569.2173462 1886.1009521484
710.0976562 1957.6219482422
746.7832031 1648.248046875
757.4265137 2199.8952636719
828.3198242 1729.0948486328
856.8079834 7499.1596679688
857.2984619 4251.744140625
945.8217773 2324.1791992188
946.303833 3200.869140625
1018.363098 3721.5786132813
1018.848022 35646.6015625
1019.344482 20503.216796875
1099.480957 1903.7216796875
1297.428467 2301.5185546875
1846.749512 2167.583984375
1998.758301 3631.78125
END IONS
BEGIN IONS
TITLE=mouseNglycome_brain_2.3362.3362.2 File:"mouseNglycome_brain_2.raw", NativeID:"controllerType=0 controllerNumber=1 scan=3362"
RTINSECONDS=1294.884511
PEPMASS=733.284991057832 1547721.33203099994
CHARGE=2+
110.1450272 1890.9748535156
116.8296738 1678.4809570313
126.0546875 63621.80078125
127.0585861 2702.5422363281
138.0417023 3830.3198242188
138.0546265 60446.8828125
139.0582886 2140.1887207031
144.0652313 10080.375
168.0488586 2474.4409179688
168.0653534 34605.953125
169.0690613 2535.2766113281
186.0756531 47456.82421875
187.0784607 2653.7224121094
188.0912476 1959.6402587891
204.0861511 344735.90625
205.0896912 19097.294921875
206.1022797 12239.671875
224.1125183 68102.2109375
225.1156006 3671.5
228.3938599 49892.88671875
234.4904175 1729.2791748047
236.2201691 1700.5528564453
350.1431885 3629.3344726563
366.1386414 41802.765625
366.1962585 1331.3309326172
367.1387329 4989.5415039063
370.1734619 2292.1906738281
384.1506958 2893.0642089844
409.1808777 3247.1723632813
409.4702148 1934.7744140625
427.1912842 22982.3984375
428.1929626 2457.2421875
433.9349365 1965.8303222656
528.1899414 8284.416015625
569.2147827 18908.408203125
570.2237549 2076.5561523438
589.2439575 6448.365234375
654.8706665 2147.5471191406
731.2731323 16028.345703125
732.2778931 2179.8510742188
733.2994995 2482.9924316406
893.3242798 11682.2109375
894.3193359 3417.2719726563
END IONS
BEGIN IONS
TITLE=mouseNglycome_brain_2.3363.3363.2 File:"mouseNglycome_brain_2.raw", NativeID:"controllerType=0 controllerNumber=1 scan=3363"
RTINSECONDS=1294.974793
PEPMASS=943.334670521401 702184.763671900029
CHARGE=2+
127.0390396 7149.3178710938
138.0548096 4736.0844726563
145.0493164 18128.630859375
163.0597992 45502.5546875
164.0644684 2243.0563964844
168.0661774 1897.1201171875
186.076828 2211.5446777344
204.0860748 25341.306640625
205.0882263 2036.9056396484
217.0344238 1836.6394042969
224.112793 5668.5146484375
228.3715668 7115.6469726563
228.4025574 40257.30859375
286.7306824 1808.224609375
295.125885 3101.7858886719
325.1127319 4607.4868164063
366.1378174 14772.033203125
427.1911316 3956.7907714844
473.0883484 1856.4454345703
528.1923218 11963.8056640625
589.2428589 7587.6005859375
690.2470703 6227.6103515625
751.2918701 3712.8166503906
852.2985229 4186.6323242188
1014.336548 1944.876953125
1566.70874 2029.9387207031
1607.717041 1894.0656738281
END IONS
BEGIN IONS
TITLE=mouseNglycome_brain_2.3364.3364.2 File:"mouseNglycome_brain_2.raw", NativeID:"controllerType=0 controllerNumber=1 scan=3364"
RTINSECONDS=1295.06501
PEPMASS=962.30890717085 228072.0859375
CHARGE=2+
106.9252014 2882.2758789063
106.9804382 2707.3352050781
131.4216461 1706.2811279297
138.0541992 3184.619140625
145.0483398 3217.0590820313
163.0597839 5933.4506835938
204.0868835 12036.703125
224.1134644 2936.060546875
228.3940735 53856.48046875
262.0688477 2017.2083740234
366.1366577 3312.8171386719
800.2501831 2986.3171386719
850.7599487 7086.6298828125
851.2522583 2070.2963867188
852.2902832 2132.7919921875
962.3096313 72790.671875
962.8103638 43483.875
963.3059082 6234.3032226563
1275.420166 3054.205078125
1424.151855 2201.1586914063
END IONS
BEGIN IONS
TITLE=mouseNglycome_brain_2.3365.3365.2 File:"mouseNglycome_brain_2.raw", NativeID:"controllerType=0 controllerNumber=1 scan=3365"
RTINSECONDS=1295.154957
PEPMASS=1048.882745820335 190151.7480469
CHARGE=2+
126.0546036 2084.5249023438
138.054657 8432.5107421875
168.0659485 7227.494140625
176.3877716 2023.1575927734
186.0753174 3107.0109863281
204.086319 29253.796875
204.1078949 2943.8266601563
205.0880585 2428.8029785156
217.71315 1802.6964111328
224.1128845 9154.4658203125
228.3705444 4772.8510742188
228.4012756 40788.4140625
235.9931946 1855.5338134766
261.4798279 1900.4150390625
274.0916443 5185.3198242188
281.9854431 1946.5422363281
292.1022949 3054.5615234375
366.1400757 18079.779296875
427.1928406 3985.2556152344
528.1938477 2546.1059570313
569.2175293 2694.259765625
657.237793 2370.4050292969
733.7078857 2025.7443847656
950.9544678 2263.4587402344
1018.847229 1982.6820068359
END IONS
BEGIN IONS
TITLE=mouseNglycome_brain_2.3366.3366.2 File:"mouseNglycome_brain_2.raw", NativeID:"controllerType=0 controllerNumber=1 scan=3366"
RTINSECONDS=1295.24826
PEPMASS=884.285117760394 424975.6953125
CHARGE=2+
123.4357834 1570.9979248047
138.0541077 4638.41015625
145.0488586 4824.5795898438
163.0597229 9635.8134765625
168.0654144 3159.396484375
186.075943 4082.2470703125
204.0862885 28655.8359375
206.1031189 2512.34375
224.1127472 11443.900390625
228.3939819 39064.8359375
228.4200897 3181.2548828125
246.0958099 1824.9478759766
253.0207367 1848.3560791016
276.5258484 1702.8715820313
325.1123352 2453.3483886719
366.1382751 9721.12890625
528.1905518 4328.6079101563
536.4439697 1914.4973144531
542.1243896 2002.4382324219
690.244751 3345.9714355469
691.7133789 2040.3692626953
722.0326538 2030.3205566406
772.7253418 2530.9914550781
783.6525269 1993.478515625
883.7821655 5649.9399414063
884.2908325 125400.8984375
884.7893677 73620.2578125
885.2886353 7174.2836914063
1338.450439 3057.9064941406
1500.505127 2452.3671875
1557.522949 2014.6066894531
END IONS
BEGIN IONS
TITLE=mouseNglycome_brain_2.3367.3367.2 File:"mouseNglycome_brain_2.raw", NativeID:"controllerType=0 controllerNumber=1 scan=3367"
RTINSECONDS=1295.338201
PEPMASS=760.790159097655 401777.970214799978
CHARGE=2+
126.0547104 6889.5952148438
138.0555115 5458.1826171875
168.0655823 3525.1647949219
186.0754395 4567.1342773438
204.0863342 27427.39453125
228.3791046 25797.669921875
228.4118652 19844.232421875
248.3596039 1774.9757080078
265.5878296 1619.2757568359
274.1599426 1796.7260742188
326.4841003 1708.8485107422
366.1400146 4698.7578125
731.2729492 2158.3195800781
END IONS
BEGIN IONS
TITLE=mouseNglycome_brain_2.3368.3368.2 File:"mouseNglycome_brain_2.raw", NativeID:"controllerType=0 controllerNumber=1 scan=3368"
RTINSECONDS=1295.431535
PEPMASS=1017.391675595347 109723.9023438
CHARGE=2+
126.0547562 3548.4721679688
133.872467 1653.6619873047
138.0549774 5295.7934570313
168.0656281 4398.4057617188
200.0807495 1867.6820068359
204.0862122 23014.537109375
219.5282898 1987.2902832031
228.3717194 6310.2827148438
228.4028625 32833.16015625
240.6012726 2004.7606201172
255.0653534 2415.876953125
366.1387939 8490.427734375
679.9258423 1904.2626953125
749.2927856 1833.7866210938
864.829895 1953.4268798828
1018.854858 4325.8920898438
1656.69458 2145.4267578125
END IONS
BEGIN IONS
TITLE=mouseNglycome_brain_2.3369.3369.2 File:"mouseNglycome_brain_2.raw", NativeID:"controllerType=0 controllerNumber=1 scan=3369"
RTINSECONDS=1295.521457
PEPMASS=792.27188518544 206723.072753899993
CHARGE=2+
127.0388565 3909.2546386719
138.0549622 3874.2575683594
145.04953 6940.3095703125
163.0601807 8357.71875
164.0643616 1689.1938476563
168.0659637 2637.4475097656
186.0756989 2228.0502929688
204.0860443 24197.30078125
205.0879974 1842.6500244141
224.1124878 6404.7358398438
228.3820496 24787.716796875
228.4158478 8050.5029296875
246.0931702 10355.3115234375
325.1134644 2092.8757324219
347.0963135 2258.6975097656
366.1400452 2403.4182128906
387.5606689 1696.625
427.1896057 2564.6181640625
518.6655884 3711.5571289063
660.5733032 1735.3344726563
680.72052 4110.7387695313
773.2854614 2206.8334960938
792.2700806 5799.1196289063
792.7739868 4552.9819335938
1097.38501 5895.2856445313
1098.379517 2630.9016113281
1259.430786 10755.7470703125
1260.405518 2505.818359375
1360.454834 2271.9733886719
END IONS
BEGIN IONS
TITLE=mouseNglycome_brain_2.3371.3371.2 File:"mouseNglycome_brain_2.raw", NativeID:"controllerType=0 controllerNumber=1 scan=3371"
RTINSECONDS=1295.994511
PEPMASS=781.282368622879 314317.023925799993
CHARGE=2+
106.8404999 1654.6614990234
126.056076 2508.2412109375
127.0390244 10873.60546875
138.0550079 6539.298828125
145.0493164 26361.375
146.0526123 2312.8891601563
163.0596313 59922.82421875
163.0764008 3024.6655273438
164.0631409 2367.6342773438
168.0654602 7828.4287109375
186.0759888 4073.7644042969
194.4840393 1704.7734375
204.0632324 3831.5439453125
204.086319 45749.9765625
205.0900726 2625.7751464844
224.112793 7667.4643554688
228.3838348 35730.1953125
228.416153 9947.3115234375
325.1104126 4137.9438476563
366.1399536 21321.376953125
427.1895752 9276.025390625
528.1904907 12856.2685546875
589.2407227 11781.822265625
615.0994263 2181.9560546875
690.2373047 8315.4345703125
751.2983398 4864.43359375
780.7514038 2731.525390625
852.2935791 4198.73828125
END IONS
BEGIN IONS
TITLE=mouseNglycome_brain_2.3372.3372.2 File:"mouseNglycome_brain_2.raw", NativeID:"controllerType=0 controllerNumber=1 scan=3372"
RTINSECONDS=1296.084761
PEPMASS=954.321319820044 1036518.79882799997
CHARGE=2+
119.9284744 1647.6320800781
121.4495926 1623.9171142578
126.0548401 2326.0236816406
127.0391159 6084.9487304688
138.0553436 5113.3930664063
145.0493011 11605.1455078125
145.407608 1690.2585449219
163.0596313 19886.98828125
168.065155 3743.9140625
186.076004 3687.7038574219
191.148056 1963.2863769531
199.0701294 1830.8995361328
204.0865173 39925.421875
205.0893097 2871.6879882813
205.6959381 1661.0942382813
206.1016846 2023.548828125
224.1124115 9268.140625
228.3734436 11302.9794921875
228.4053802 30546.58203125
246.0953064 7302.9174804688
292.589386 1746.9478759766
347.0949402 5717.5532226563
366.137085 9465.95703125
419.5623779 1780.1918945313
427.1908875 6764.447265625
503.2929077 2028.7465820313
508.7350769 1959.9588623047
509.1454163 3582.0942382813
528.1918335 2963.2563476563
557.2012329 1878.9093017578
589.2505493 2647.8603515625
842.7733765 5876.4536132813
843.2667236 3727.7241210938
954.3200073 12747.013671875
954.8234253 6161.373046875
1097.394043 3234.8625488281
1198.38208 3242.5549316406
1259.435791 4305.8090820313
1360.440796 4825.3833007813
1421.482544 6425.1401367188
1422.490234 5061.1181640625
1583.540039 3402.9482421875
1584.591187 2348.3513183594
1684.546265 3217.3186035156
END IONS
BEGIN IONS
TITLE=mouseNglycome_brain_2.3373.3373.2 File:"mouseNglycome_brain_2.raw", NativeID:"controllerType=0 controllerNumber=1 scan=3373"
RTINSECONDS=1296.174641
PEPMASS=842.821612656802 260207.5664062
CHARGE=2+
124.8781433 2014.5484619141
126.0548935 16052.7998046875
138.0543671 18931.830078125
145.0487823 2580.7136230469
161.9448547 2059.9020996094
163.0594788 3335.3972167969
168.0650787 14580.455078125
182.5270691 1788.7307128906
186.0755157 10882.1162109375
188.090683 2427.9450683594
204.0862427 88820.7890625
204.1109619 3094.1506347656
205.0893555 5337.8740234375
215.883667 1907.7843017578
224.1123962 10307.96484375
228.3821564 27651.033203125
228.4142151 11561.388671875
236.0552979 1667.4953613281
366.1379089 21233.419921875
427.1918335 5643.5712890625
528.1900635 4155.8784179688
569.21875 3029.9885253906
589.2432861 2548.8740234375
731.2749634 4626.5087890625
893.3168945 3726.7880859375
1505.017944 2360.1350097656
END IONS
BEGIN IONS
TITLE=mouseNglycome_brain_2.3374.3374.2 File:"mouseNglycome_brain_2.raw", NativeID:"controllerType=0 controllerNumber=1 scan=3374"
RTINSECONDS=1296.267991
PEPMASS=803.809564113812 122598.729980499993
CHARGE=2+
122.6407928 2301.7165527344
126.0550461 4317.9365234375
138.0547333 10635.0927734375
145.0496216 2459.5708007813
163.0601349 3850.7365722656
168.0655518 6577.9326171875
186.0762024 4225.6767578125
204.0863647 44091.03125
204.1108856 2334.8513183594
224.1136322 6147.8046875
228.3742065 14956.798828125
228.4067535 29561.83203125
261.442688 1963.1938476563
331.5568542 2004.9862060547
366.138855 13333.263671875
427.1957092 1892.4584960938
528.1885376 2069.2736816406
690.2445068 2597.8579101563
706.5640259 1635.9561767578
803.7662354 14781.390625
804.262085 12342.77734375
804.7688599 2353.8991699219
1354.102295 1987.9055175781
1503.955566 1984.3662109375
END IONS
BEGIN IONS
TITLE=mouseNglycome_brain_2.3375.3375.2 File:"mouseNglycome_brain_2.raw", NativeID:"controllerType=0 controllerNumber=1 scan=3375"
RTINSECONDS=1296.358635
PEPMASS=950.838862178025 2138252.013671999797
CHARGE=2+
101.1012955 1855.5004882813
126.0554962 1780.1389160156
127.0387192 16219.3515625
138.055069 7949.9770507813
145.0492859 43883.984375
163.0445251 2290.9047851563
163.0597992 120323.875
168.0641174 10054.447265625
186.0764313 6014.82421875
204.0863037 55153.74609375
204.1968536 2356.4069824219
206.1017761 3073.1440429688
224.1125031 22650.56640625
228.3782959 27014.5
228.4106598 22041.03125
256.6495056 2169.8239746094
260.2647705 1625.5075683594
295.1270142 7779.9291992188
307.632843 2078.7629394531
325.1123047 14942.31640625
364.5294495 2250.7185058594
366.1378174 33073.02734375
376.154541 2664.2697753906
427.1913147 11771.853515625
528.1901245 27162.58203125
548.7687988 1957.6877441406
589.2426147 18302.5390625
690.2459106 17041.94140625
751.2989502 10448.123046875
752.4511719 1845.4189453125
831.3375244 1847.0875244141
852.2971802 14280.30859375
913.3510132 3231.2919921875
951.3046875 18184.25390625
1014.341553 8477.24609375
1075.410889 2858.6525878906
1176.40625 6697.8491210938
1286.99939 2230.7543945313
1338.47937 2883.7255859375
END IONS
BEGIN IONS
TITLE=mouseNglycome_brain_2.3376.3376.2 File:"mouseNglycome_brain_2.raw", NativeID:"controllerType=0 controllerNumber=1 scan=3376"
RTINSECONDS=1296.448859
PEPMASS=965.311044504942 269489.469726599986
CHARGE=2+
105.3492508 1884.6121826172
107.2594223 2156.6564941406
116.7918243 1752.8591308594
138.054306 2248.7255859375
163.060257 3550.1821289063
168.0653076 2279.3413085938
204.0858612 17233.26171875
206.1019592 2000.6918945313
224.1130219 7962.9091796875
227.6440125 1873.7668457031
228.394043 37791.328125
325.1148682 2219.8186035156
366.139801 5494.5361328125
386.5656128 1725.1683349609
887.9153442 1926.5977783203
964.8181763 3621.0261230469
965.3161621 45910.1796875
965.8150024 28145.328125
966.3330688 2600.322265625
END IONS
BEGIN IONS
TITLE=mouseNglycome_brain_2.3377.3377.2 File:"mouseNglycome_brain_2.raw", NativeID:"controllerType=0 controllerNumber=1 scan=3377"
RTINSECONDS=1296.538789
PEPMASS=740.27587686781 150417.0136719
CHARGE=2+
126.0544968 10099.869140625
138.0550232 11333.544921875
138.9133301 1838.736328125
167.1697388 1820.5198974609
168.06604 7450.4243164063
186.0756989 8591.013671875
204.086441 44189.51171875
205.0895386 3139.0815429688
223.1288757 2023.0157470703
224.1134644 4148.7143554688
228.3554535 2350.7302246094
228.4035034 24683.1015625
243.0261841 3422.65625
366.1376038 9000.771484375
462.7692566 1845.1033935547
553.5203247 1757.1141357422
1212.000732 1802.2127685547
1277.460693 3021.2661132813
1308.435303 1994.9212646484
END IONS
BEGIN IONS
TITLE=mouseNglycome_brain_2.3379.3379.2 File:"mouseNglycome_brain_2.raw", NativeID:"controllerType=0 controllerNumber=1 scan=3379"
RTINSECONDS=1296.965664
PEPMASS=893.316418241688 196275.1835938
CHARGE=2+
126.0548935 8983.5244140625
138.0548553 15446.6416015625
145.0495911 3797.9377441406
163.0594177 8456.203125
168.0651245 13305.359375
186.0754547 14658.7568359375
204.0662537 1934.5511474609
204.0862427 127130.6796875
205.0898438 2630.1911621094
224.1125031 6459.060546875
228.3859558 55897.00390625
228.4176178 9770.0224609375
278.331604 1826.4390869141
325.1144714 2124.6848144531
366.1384888 26751.619140625
427.1920471 2570.3264160156
528.1923828 7823.236328125
569.2206421 4740.72265625
731.2807617 5642.5561523438
781.2217407 5062.0297851563
781.7131348 2439.607421875
892.7745361 16284.642578125
893.293457 23606.63671875
893.7811279 5024.6225585938
1746.575928 10101.9951171875
1747.617188 5531.6977539063
END IONS
BEGIN IONS
TITLE=mouseNglycome_brain_2.3380.3380.2 File:"mouseNglycome_brain_2.raw", NativeID:"controllerType=0 controllerNumber=1 scan=3380"
RTINSECONDS=1297.055563
PEPMASS=1272.985469976034 136898.3261719
CHARGE=2+
126.0545197 5201.0620117188
138.054184 10673.0791015625
164.6738434 1796.3693847656
168.0651855 8317.728515625
186.075592 3299.6640625
204.0860901 37325.55859375
204.1078339 3177.6052246094
205.0903015 2806.2883300781
224.1136322 3266.7045898438
228.3737946 12877.6064453125
228.4055481 36779.7734375
276.0536499 2139.6257324219
366.1395569 20222.689453125
367.1407471 3256.9406738281
512.1942749 3250.0485839844
528.1871338 2190.01171875
731.2745972 2147.0239257813
732.2677002 2241.8679199219
837.7883911 1964.5875244141
893.2921143 3187.0393066406
939.3826904 2271.740234375
1050.003174 1939.0948486328
END IONS
BEGIN IONS
TITLE=mouseNglycome_brain_2.3381.3381.2 File:"mouseNglycome_brain_2.raw", NativeID:"controllerType=0 controllerNumber=1 scan=3381"
RTINSECONDS=1297.148885
PEPMASS=947.360957322266 73040.9501953125
CHARGE=2+
108.8191986 1617.3114013672
119.3373642 1630.5721435547
126.0554276 2027.1556396484
138.0546265 4233.8818359375
168.0645599 3152.09765625
204.0862122 16330.353515625
205.090744 2264.0771484375
228.3709259 8831.076171875
228.4028015 46691.0234375
366.1404114 3568.6750488281
468.0389099 1790.3343505859
680.3916016 1809.8746337891
1118.385254 2139.6184082031
1385.984375 1981.9180908203
END IONS
BEGIN IONS
TITLE=mouseNglycome_brain_2.3382.3382.3 File:"mouseNglycome_brain_2.raw", NativeID:"controllerType=0 controllerNumber=1 scan=3382"
RTINSECONDS=1297.238801
PEPMASS=1131.086475268187 117877.5986328
CHARGE=3+
106.0361252 1749.0297851563
138.0551147 1797.3591308594
163.7642365 1762.3327636719
204.0865326 11781.669921875
228.3771057 17403.234375
228.4092255 22402.51953125
236.3257599 2235.6286621094
325.6928101 1717.3486328125
333.8241272 1751.9371337891
366.1385498 4534.859375
947.583313 1865.5931396484
991.9431152 1983.1804199219
1440.117432 1986.4230957031
END IONS
BEGIN IONS
TITLE=mouseNglycome_brain_2.3383.3383.2 File:"mouseNglycome_brain_2.raw", NativeID:"controllerType=0 controllerNumber=1 scan=3383"
RTINSECONDS=1297.332164
PEPMASS=800.257123944225 82744.85498046875
CHARGE=2+
110.9951019 1598.1878662109
123.8659439 1747.7680664063
138.0549622 4373.48828125
145.0497284 3492.7863769531
156.1825714 1998.4627685547
163.0594635 5760.0825195313
168.0665741 1949.5288085938
204.086853 7549.4506835938
224.1126099 3926.9084472656
228.3940125 44135.515625
366.1395264 3761.431640625
464.4769897 2001.0035400391
526.6464844 1864.6080322266
688.7098389 8961.720703125
689.2061157 3284.0004882813
719.237854 3067.263671875
800.2563477 38383.66796875
800.7601929 21336.66796875
1214.276001 2067.6984863281
1275.425171 2615.1779785156
1360.497314 1891.8319091797
END IONS
BEGIN IONS
TITLE=mouseNglycome_brain_2.3384.3384.2 File:"mouseNglycome_brain_2.raw", NativeID:"controllerType=0 controllerNumber=1 scan=3384"
RTINSECONDS=1297.422082
PEPMASS=883.829900728372 479662.811523400014
CHARGE=2+
138.0542755 4209.5434570313
145.0497284 2316.15234375
153.5987244 1962.9211425781
157.3209534 1822.5516357422
163.0600586 8604.7158203125
163.4453278 1773.7087402344
168.065094 3359.7333984375
178.5136871 1845.6273193359
186.0766907 1751.0354003906
204.0861206 19977.453125
216.9745789 1968.7938232422
224.112854 8525.4462890625
228.3940735 44720.90625
228.420166 2664.8955078125
243.0553436 1871.4111328125
246.0950775 3326.1213378906
366.1358948 5443.65234375
528.1886597 2174.2502441406
772.7330933 4363.607421875
860.0650635 2074.6689453125
883.2883911 11475.7412109375
883.7890015 7859.4609375
884.0625 2767.4150390625
884.2897949 137030.046875
884.7871094 27105.9296875
1134.345581 1939.6942138672
1656.935913 1906.7961425781
END IONS
BEGIN IONS
TITLE=mouseNglycome_brain_2.3385.3385.2 File:"mouseNglycome_brain_2.raw", NativeID:"controllerType=0 controllerNumber=1 scan=3385"
RTINSECONDS=1297.515516
PEPMASS=892.275775106094 155759.4882812
CHARGE=2+
107.0753632 1682.2098388672
126.0547104 3419.6745605469
127.0386658 2468.1591796875
138.0549622 2841.7224121094
145.0493317 2467.0808105469
163.059845 5367.4208984375
168.0658417 2198.0234375
186.0759888 3362.6064453125
204.0861511 14526.6474609375
224.1127014 3720.5231933594
228.3739319 15631.61328125
228.4060822 36787.9765625
348.1301575 2025.7912597656
366.1372986 3754.9150390625
641.395874 1883.94140625
780.7277222 5851.5708007813
781.2277832 3001.4865722656
802.2235107 2349.2995605469
892.2764282 29970.880859375
892.7709351 15675.30078125
1745.609253 12994.17578125
1746.609985 5977.8637695313
END IONS
BEGIN IONS
TITLE=mouseNglycome_brain_2.3386.3386.2 File:"mouseNglycome_brain_2.raw", NativeID:"controllerType=0 controllerNumber=1 scan=3386"
RTINSECONDS=1297.605396
PEPMASS=1117.428683347451 134266.0507813
CHARGE=2+
116.0044632 1963.6274414063
126.0552444 3630.4411621094
138.0548859 6007.1220703125
168.0656738 2951.6003417969
186.0757294 4086.9099121094
204.0863495 28832.791015625
205.0909882 6036.203125
224.1130066 5438.1806640625
225.1157684 1910.2156982422
228.3478241 2608.6237792969
228.3885193 42468.30078125
228.434433 5496.12109375
228.469101 2055.7775878906
366.1385498 6513.314453125
433.0742798 1924.8602294922
445.9526672 2130.0385742188
561.7459106 2037.6070556641
1118.388184 7963.6997070313
END IONS
BEGIN IONS
TITLE=mouseNglycome_brain_2.3388.3388.2 File:"mouseNglycome_brain_2.raw", NativeID:"controllerType=0 controllerNumber=1 scan=3388"
RTINSECONDS=1297.999795
PEPMASS=857.353998599464 2128552.434570000041
CHARGE=2+
106.9176865 1803.7423095703
126.054718 31192.083984375
138.054718 37113.11328125
144.0653992 5294.0180664063
168.065506 23850.6640625
186.0757904 35333.5625
187.0792236 2423.470703125
204.0862885 240543.578125
205.0897827 12326.7607421875
206.1023102 7036.38671875
224.1124725 36006.33203125
228.3798218 16242.359375
228.4125061 10411.2939453125
350.1473999 2012.6217041016
366.1390381 35597.44921875
367.1409607 3212.9387207031
370.170105 4801.8315429688
384.1512756 2299.2612304688
392.1504211 4320.6782226563
393.1608276 2318.2856445313
424.484375 1955.6099853516
427.1922607 14120.1611328125
528.1921387 7774.2275390625
569.2164917 23238.97265625
570.2145386 4050.9523925781
589.2493286 5307.76953125
690.2426147 3023.2106933594
731.2738647 15390.8193359375
732.2763672 2700.7045898438
751.319458 2106.1345214844
755.2651978 5242.7299804688
755.7680664 2620.3647460938
783.7816162 3194.7978515625
856.5940552 3680.0788574219
856.8082886 139115.421875
857.307312 118243.203125
857.8080444 38418.9140625
858.3098755 3081.34375
893.3198242 13106.4345703125
894.3344116 3815.8129882813
934.3519287 2401.732421875
935.3380737 2539.4616699219
1039.383423 2747.9895019531
1096.409912 11802.0498046875
1097.404785 3156.2556152344
1118.370483 2297.271484375
1242.443726 2782.708984375
1278.136841 2334.6149902344
1321.462158 4025.30859375
END IONS
BEGIN IONS
TITLE=mouseNglycome_brain_2.3389.3389.2 File:"mouseNglycome_brain_2.raw", NativeID:"controllerType=0 controllerNumber=1 scan=3389"
RTINSECONDS=1298.089713
PEPMASS=558.716964863157 449462.648925799993
CHARGE=2+
112.7103577 1553.1374511719
126.0546112 27856.080078125
126.0651855 2553.4030761719
127.0398712 1792.4731445313
138.0545959 16501.55859375
145.0495911 3420.47265625
163.0597687 2115.1501464844
168.0652924 11458.193359375
186.0759125 7112.6069335938
188.0916595 2153.3786621094
204.0861664 68283.6328125
205.0905609 2737.8884277344
206.1021729 5581.66015625
224.1128693 17839.013671875
228.3742218 10151.958984375
228.4068604 20942.998046875
255.0444489 1788.9595947266
366.1395874 12309.552734375
427.1933289 3758.451171875
528.1845703 3309.9152832031
558.2335815 2816.0515136719
559.260437 2228.3977050781
569.2155762 3569.5153808594
571.2300415 1922.8044433594
797.307251 1852.7602539063
1002.239624 2149.5827636719
END IONS
BEGIN IONS
TITLE=mouseNglycome_brain_2.3390.3390.2 File:"mouseNglycome_brain_2.raw", NativeID:"controllerType=0 controllerNumber=1 scan=3390"
RTINSECONDS=1298.183033
PEPMASS=700.25668907281 350648.482910200022
CHARGE=2+
127.0386505 4293.388671875
138.0541382 2050.3288574219
145.0488586 8088.44921875
163.059494 17529.69140625
168.0654449 2617.1704101563
204.0859833 14074.390625
224.1127777 3618.0852050781
228.3772583 19199.3515625
228.4095306 21260.125
269.6222229 1778.4250488281
366.1400757 7106.0620117188
427.1920471 4530.6372070313
528.1912842 5262.697265625
589.256897 2201.8044433594
685.0427856 1794.5804443359
690.2434082 2002.4981689453
END IONS
BEGIN IONS
TITLE=mouseNglycome_brain_2.3391.3391.2 File:"mouseNglycome_brain_2.raw", NativeID:"controllerType=0 controllerNumber=1 scan=3391"
RTINSECONDS=1298.272951
PEPMASS=849.817442564246 593479.994140599971
CHARGE=2+
126.0543365 11651.2080078125
132.1190186 1801.166015625
138.05513 12638.541015625
146.7190857 1688.6207275391
168.0656738 7720.650390625
186.0759735 8081.2436523438
204.0861969 59645.703125
205.0895844 3533.9357910156
206.1015167 3344.7866210938
221.9710541 1826.1842041016
224.1128235 7258.7465820313
228.3876038 28698.40625
236.076767 1804.7407226563
366.1388245 5650.5205078125
427.1953125 2330.6418457031
472.361969 1680.8011474609
619.8811646 1860.1833496094
851.2566528 19268.4375
980.7537842 1719.4787597656
1190.324341 2214.6369628906
END IONS
BEGIN IONS
TITLE=mouseNglycome_brain_2.3392.3392.2 File:"mouseNglycome_brain_2.raw", NativeID:"controllerType=0 controllerNumber=1 scan=3392"
RTINSECONDS=1298.366385
PEPMASS=618.235727426691 231443.070800799993
CHARGE=2+
162.6953888 1577.904296875
204.0875397 1471.4133300781
224.3916016 1581.306640625
228.3770752 25679.501953125
228.4093475 31266.7421875
375.1520996 3475.9497070313
600.2319336 1735.2806396484
618.2603149 2191.0148925781
764.961731 2125.2453613281
898.1386108 1961.7509765625
END IONS
BEGIN IONS
TITLE=mouseNglycome_brain_2.3393.3393.3 File:"mouseNglycome_brain_2.raw", NativeID:"controllerType=0 controllerNumber=1 scan=3393"
RTINSECONDS=1298.456331
PEPMASS=1233.457349895445 172350.610351599986
CHARGE=3+
103.4291153 2030.9763183594
138.0554199 2713.9958496094
168.0656281 2188.8322753906
204.0862122 10725.962890625
224.1132507 1999.6794433594
228.3694153 3783.3562011719
228.4004669 37873.68359375
348.2852478 1997.8277587891
366.1402893 4920.0834960938
531.616333 1860.6527099609
564.6269531 2094.9936523438
623.0898438 2175.3876953125
859.1420288 2044.2761230469
1234.38916 2233.5466308594
1556.612183 2643.1171875
2543.67627 2195.7570800781
3095.473389 2214.8713378906
3661.026367 2213.013671875
3764.044434 2381.7907714844
END IONS
BEGIN IONS
TITLE=mouseNglycome_brain_2.3394.3394.2 File:"mouseNglycome_brain_2.raw", NativeID:"controllerType=0 controllerNumber=1 scan=3394"
RTINSECONDS=1298.549658
PEPMASS=788.786696252815 1780586.12109400006
CHARGE=2+
126.0542374 2299.47265625
127.0386505 33646.546875
138.0543976 12679.583984375
145.0492859 53221.1328125
145.0639954 3060.0456542969
163.0456085 1593.2962646484
163.0597992 125362.15625
168.0649567 10973.318359375
186.0763245 5204.2099609375
204.0861969 80484.3359375
204.1101837 2797.4697265625
206.1025238 5174.8637695313
224.1126099 33490.13671875
228.3938141 36773.26953125
233.8408051 1748.0064697266
295.1261292 9452.9052734375
325.1124878 7821.4936523438
366.1387939 39144.078125
427.1911316 20967.01953125
528.19104 20954.755859375
589.244751 21618.853515625
690.243103 24365.578125
751.2987061 7161.2880859375
852.2944336 14701.8896484375
913.3503418 3131.0502929688
1014.355225 9314.45703125
END IONS
BEGIN IONS
TITLE=mouseNglycome_brain_2.3395.3395.2 File:"mouseNglycome_brain_2.raw", NativeID:"controllerType=0 controllerNumber=1 scan=3395"
RTINSECONDS=1298.639586
PEPMASS=708.770089752853 89288.92333984375
CHARGE=2+
100.0120773 1703.6931152344
101.3680267 1740.9787597656
103.3562241 1733.9141845703
120.6330185 1577.0810546875
126.0548477 1631.8592529297
127.039093 5158.65625
138.0544739 2676.1694335938
145.0493164 7137.1264648438
163.0597229 15973.6767578125
168.0655823 2924.7861328125
204.0857697 14970.71484375
224.1127319 4753.361328125
228.3783112 16332.9755859375
228.411911 11838.2001953125
366.1402588 5064.0849609375
427.1905823 3046.099609375
528.1959839 3172.2678222656
690.2442627 3027.9248046875
708.1851807 1992.2177734375
709.2780151 2415.6831054688
1186.626465 1875.1715087891
END IONS
BEGIN IONS
TITLE=mouseNglycome_brain_2.3397.3397.2 File:"mouseNglycome_brain_2.raw", NativeID:"controllerType=0 controllerNumber=1 scan=3397"
RTINSECONDS=1299.034957
PEPMASS=965.864657586196 231717.057128899993
CHARGE=2+
136.7366486 1992.2435302734
138.0544128 3905.2878417969
145.0487518 2251.3220214844
163.0602722 6916.001953125
168.0660858 2988.2287597656
186.0758209 2118.7365722656
204.0862732 20872.529296875
224.1131592 8995.140625
228.3792725 24402.529296875
228.412323 17861.638671875
325.113678 2909.8381347656
366.1400146 6924.00390625
528.1865234 1975.8576660156
591.9642334 2281.7155761719
965.3151245 28310.685546875
965.8179932 28390.173828125
966.3200073 14736.3291015625
1202.34082 1921.3033447266
1800.87085 2344.8940429688
END IONS
BEGIN IONS
TITLE=mouseNglycome_brain_2.3398.3398.2 File:"mouseNglycome_brain_2.raw", NativeID:"controllerType=0 controllerNumber=1 scan=3398"
RTINSECONDS=1299.124838
PEPMASS=894.847292711584 273453.896484399971
CHARGE=2+
126.0548477 8241.9345703125
128.6133881 1688.3051757813
138.054657 13433.21875
163.0598602 2966.1284179688
168.0654755 11124.962890625
186.0762329 8806.49609375
204.0861969 62422.453125
205.08992 8833.908203125
224.1123657 3742.4265136719
228.3675079 2880.75
228.3939667 43063.90625
351.8918762 1774.7819824219
366.1382141 15601.8994140625
367.1411438 3930.9851074219
528.1876831 2653.2888183594
731.2744751 2006.4073486328
768.4923706 2221.6149902344
894.2982788 6312.3569335938
895.2766113 10479.7060546875
1277.525146 2517.6743164063
1585.554932 2832.8354492188
1591.476318 2629.3676757813
END IONS
BEGIN IONS
TITLE=mouseNglycome_brain_2.3399.3399.2 File:"mouseNglycome_brain_2.raw", NativeID:"controllerType=0 controllerNumber=1 scan=3399"
RTINSECONDS=1299.21828
PEPMASS=856.803330625385 953648.659179699956
CHARGE=2+
112.5771179 1714.3483886719
126.0546875 18710.447265625
138.054657 20985.2890625
144.0655518 3489.3952636719
168.0650482 9966.7451171875
186.0761108 17467.720703125
204.0860748 115125.828125
204.1105499 4302.359375
205.0892334 2140.5185546875
206.102005 3905.4260253906
224.1123505 14728.23828125
228.3939514 47883.9140625
238.4803772 1978.9066162109
330.1175537 1947.4998779297
366.1390076 18400.525390625
427.1889038 4995.4194335938
528.1994629 2890.16796875
569.2184448 9406.84765625
589.2398071 2554.5024414063
731.2672119 8273.2392578125
755.2654419 4220.8251953125
755.770752 2721.6020507813
783.7744751 3273.4541015625
856.3009033 7814.7568359375
856.807251 143439.21875
857.3039551 68043.3046875
857.5148926 3739.1098632813
857.7893066 2441.6713867188
893.3180542 5401.064453125
897.939209 1909.916015625
1096.408936 3882.8259277344
1231.25415 2406.23828125
1321.447388 4180.2153320313
1398.455688 1898.6525878906
END IONS
BEGIN IONS
TITLE=mouseNglycome_brain_2.3400.3400.2 File:"mouseNglycome_brain_2.raw", NativeID:"controllerType=0 controllerNumber=1 scan=3400"
RTINSECONDS=1299.308228
PEPMASS=935.324642195132 110097.0302734
CHARGE=2+
103.9275894 5702.97265625
126.0545425 3968.8234863281
132.8110046 1678.2434082031
138.0552368 4734.349609375
168.0653381 4113.4501953125
186.076004 4931.5244140625
204.0862885 30492.01953125
205.0896149 6608.767578125
228.3784943 24859.109375
228.4112091 20095.23046875
243.2789764 1818.8931884766
350.59198 1834.4729003906
366.1382141 6402.9672851563
903.7675781 3144.6318359375
934.833374 3352.7644042969
935.3302002 99426.359375
936.3175659 3343.0649414063
END IONS
BEGIN IONS
TITLE=mouseNglycome_brain_2.3401.3401.2 File:"mouseNglycome_brain_2.raw", NativeID:"controllerType=0 controllerNumber=1 scan=3401"
RTINSECONDS=1299.401603
PEPMASS=936.367748026 91801.2724609375
CHARGE=2+
119.2857742 1678.0981445313
122.9059219 1812.6442871094
126.0547867 6553.4077148438
138.0543823 8796.4638671875
146.6759796 1730.3127441406
168.0658569 5016.7905273438
186.0761414 5021.5756835938
204.0862732 45055.046875
205.0900574 4019.1857910156
212.2522125 2018.1116943359
224.112915 7005.3051757813
228.3939819 39576.78125
315.6433411 1649.7738037109
366.1385193 6827.314453125
367.1377258 1628.7763671875
384.1521606 2286.685546875
427.1934204 3928.5769042969
528.1954346 2223.6296386719
569.2166138 4076.2687988281
624.5377197 2055.6538085938
936.335022 28840.337890625
937.336731 8536.3974609375
END IONS
BEGIN IONS
TITLE=mouseNglycome_brain_2.3402.3402.2 File:"mouseNglycome_brain_2.raw", NativeID:"controllerType=0 controllerNumber=1 scan=3402"
RTINSECONDS=1299.491519
PEPMASS=798.307905056532 86238.41796875
CHARGE=2+
123.2958679 2108.9360351563
127.0391998 5614.634765625
145.0494995 15214.0009765625
163.0599365 28471.947265625
168.0661621 2004.4417724609
204.086319 21936.970703125
224.1125793 9368.923828125
228.3939209 53116.453125
295.1286316 1832.7833251953
317.1815186 2011.2598876953
325.1143799 2427.3107910156
366.1386414 7622.6186523438
427.1892395 4074.6613769531
505.1930542 1845.2250976563
528.1931152 5718.3823242188
564.2160645 2059.0166015625
589.2428589 5940.271484375
690.2439575 6655.1752929688
852.2962646 2959.6215820313
913.3426514 1965.7543945313
1014.359192 2845.2956542969
END IONS
BEGIN IONS
TITLE=mouseNglycome_brain_2.3403.3403.2 File:"mouseNglycome_brain_2.raw", NativeID:"controllerType=0 controllerNumber=1 scan=3403"
RTINSECONDS=1299.584854
PEPMASS=1069.403937323535 74406.7158203125
CHARGE=2+
134.8818665 1819.9709472656
138.0543365 8404.0732421875
141.9380493 1678.6317138672
168.0657501 7008.7104492188
183.8763885 2019.2231445313
186.0763092 3936.5881347656
204.0860138 26626.078125
205.0898285 2510.5688476563
224.1130524 2317.1440429688
228.3816223 40479.8125
228.4136353 18197.216796875
366.1386108 20280.76171875
367.1435547 2542.9038085938
520.380188 1851.0125732422
527.447998 2202.552734375
569.2136841 2052.9963378906
894.3091431 2390.7392578125
1097.657715 2160.2351074219
END IONS
BEGIN IONS
TITLE=mouseNglycome_brain_2.3404.3404.2 File:"mouseNglycome_brain_2.raw", NativeID:"controllerType=0 controllerNumber=1 scan=3404"
RTINSECONDS=1299.674831
PEPMASS=1150.907059430541 54126.7353515625
CHARGE=2+
110.3024139 2144.0402832031
138.0552979 3228.3041992188
168.0664215 3111.1994628906
177.4627533 1725.8941650391
192.1999969 1763.8416748047
198.6982422 1934.9794921875
204.0868378 15469.68359375
224.1127167 2248.4951171875
227.2097626 1956.5581054688
228.3105621 2270.2602539063
228.3516998 3116.0708007813
228.3929138 46410.42578125
228.4385223 2944.2431640625
228.4764709 2544.2033691406
228.5902863 1862.6397705078
241.8516846 1962.3319091797
255.0297546 1843.8558349609
335.7914124 1958.2805175781
366.1384277 10826.37890625
449.6030884 1833.6889648438
512.1957397 2026.5939941406
569.2072144 3189.4055175781
795.5480347 2144.5783691406
853.8030396 2402.2612304688
END IONS
BEGIN IONS
TITLE=mouseNglycome_brain_2.3406.3406.2 File:"mouseNglycome_brain_2.raw", NativeID:"controllerType=0 controllerNumber=1 scan=3406"
RTINSECONDS=1300.067991
PEPMASS=789.795471289896 3153079.57421900006
CHARGE=2+
108.817955 2781.1076660156
109.02771 3329.8908691406
126.054718 8432.537109375
127.038765 81176.2265625
128.0413208 5053.5561523438
138.0545959 25500.369140625
145.0383911 2756.2700195313
145.0493317 147837.109375
145.0641479 4732.6279296875
145.3017731 2778.943359375
146.0528259 8270.1259765625
163.045639 6165.9858398438
163.0597992 367453.53125
164.0629578 14679.73046875
168.0652008 25001.67578125
173.0448151 4193.0278320313
186.075882 15980.0712890625
188.0917816 4544.6235351563
198.2742615 3862.3950195313
204.0602264 2835.0764160156
204.0669556 2968.341796875
204.0862885 240342.828125
205.0901489 11432.4697265625
206.1017761 19367.857421875
214.0990601 6233.9174804688
224.1125946 83638.140625
225.1167145 3920.9145507813
228.3992767 65614.6484375
270.0652771 2746.5341796875
295.1253967 18401.955078125
325.1112061 20301.83984375
366.1389771 122378.3203125
367.1427917 11319.89453125
409.1810913 6129.56640625
427.1912231 53585.98828125
428.1932373 5094.369140625
464.3042603 2786.2316894531
528.1915894 83965.6953125
529.1983643 9817.9423828125
589.2438354 56173.22265625
590.2435913 7505.94921875
595.8766479 3282.7814941406
690.2453613 62504.1015625
691.2481689 12436.7626953125
751.2969971 26589.759765625
752.2983398 5611.40625
852.2960815 34788.02734375
853.3043823 8711.8486328125
913.352478 7266.0810546875
1014.352905 27011.58984375
1015.353638 6034.7060546875
END IONS
BEGIN IONS
TITLE=mouseNglycome_brain_2.3407.3407.2 File:"mouseNglycome_brain_2.raw", NativeID:"controllerType=0 controllerNumber=1 scan=3407"
RTINSECONDS=1300.157894
PEPMASS=845.81421647828 1005625.079101999989
CHARGE=2+
105.217308 2153.8505859375
126.0548477 25000.015625
128.3142853 1858.7896728516
138.0546265 27020.9375
144.065506 5109.482421875
145.0496826 2506.6394042969
165.2866364 3274.0126953125
168.0657196 13718.484375
186.075943 17137.1796875
204.0863342 87213.859375
204.1110382 3900.3908691406
205.0903625 3914.8425292969
224.1124573 3522.1784667969
228.3939819 58269.640625
246.0945435 2238.0043945313
325.1138306 5878.8813476563
366.1369629 3778.4768066406
388.1210022 2428.1022949219
392.1503906 11363.150390625
661.2371826 3097.8491210938
661.7338257 2339.876953125
744.2766113 3413.4680175781
753.2443237 2411.0375976563
845.3110962 2540.8833007813
845.8128052 5014.6953125
846.3145142 7801.49609375
915.2987671 2505.7067871094
956.3304443 2422.4067382813
1118.382935 6642.8876953125
1119.378662 3017.2326660156
1179.44165 3544.9997558594
1319.978271 2527.0927734375
1321.453979 3590.0217285156
1325.499268 21113.564453125
1326.502686 8060.7280273438
1341.489014 12197.9033203125
1342.480713 4227.4477539063
1486.536377 2450.4963378906
1487.544434 69776.9921875
1488.549194 29996.787109375
END IONS
BEGIN IONS
TITLE=mouseNglycome_brain_2.3408.3408.2 File:"mouseNglycome_brain_2.raw", NativeID:"controllerType=0 controllerNumber=1 scan=3408"
RTINSECONDS=1300.251228
PEPMASS=1142.935639613948 603913.431640599971
CHARGE=2+
126.0552292 7791.2685546875
138.0547333 66294.5390625
138.0681763 3836.7880859375
139.0577698 2744.4489746094
144.0647736 3290.9375
168.0651245 45748.171875
169.0687408 4606.9467773438
178.7784882 1952.3463134766
186.0761719 19489.33203125
204.066452 2122.8039550781
204.086319 162211.5
205.0903778 10291.9814453125
206.1013489 2384.22265625
224.1122589 28035.802734375
228.3729248 12358.376953125
228.4049835 37374.09765625
350.1427307 3616.7214355469
366.0937195 2079.111328125
366.1387329 129817.5859375
366.1976929 4355.6518554688
367.1414795 17863.66015625
370.1723633 2424.6203613281
427.191803 10477.884765625
512.1962891 31702.619140625
513.2037354 5861.6342773438
528.1947021 9551.197265625
569.2161865 6371.2407226563
570.2236938 2402.5737304688
589.2424927 3976.7543945313
631.0559692 2526.8825683594
654.8469849 2324.9250488281
658.2501831 4114.3344726563
674.2543335 2120.1552734375
690.2466431 2988.0546875
731.2757568 7632.1430664063
732.2780151 2534.3110351563
877.3374023 2164.5173339844
893.3287354 7561.0971679688
894.3272705 2063.6479492188
929.4909058 2028.0611572266
1039.384033 4105.4384765625
1096.39917 2865.5366210938
END IONS
BEGIN IONS
TITLE=mouseNglycome_brain_2.3409.3409.2 File:"mouseNglycome_brain_2.raw", NativeID:"controllerType=0 controllerNumber=1 scan=3409"
RTINSECONDS=1300.341134
PEPMASS=936.364681850552 231470.637695300014
CHARGE=2+
102.8796158 1778.4881591797
105.8516006 1581.37109375
106.56353 1688.1080322266
108.7426224 1784.21484375
126.0549164 8446.19140625
138.0547028 13768.5400390625
144.0652313 2043.3494873047
151.2045746 1936.671875
168.0653992 7336.3452148438
186.0761871 9891.8408203125
204.0862579 59868.48046875
205.0886078 4009.5219726563
206.1022797 3797.7290039063
224.1138 9876.3701171875
224.1387787 2181.9990234375
228.371582 6611.09375
228.40242 38703.1484375
366.1399841 10634.6552734375
427.1933289 2772.7145996094
528.192749 2976.2531738281
547.7366943 1905.5675048828
569.2167358 2504.2351074219
731.2643433 3110.7556152344
893.3240356 2435.9604492188
936.333374 30722.2421875
936.800415 3468.9499511719
1706.425781 2220.6276855469
END IONS
BEGIN IONS
TITLE=mouseNglycome_brain_2.3410.3410.2 File:"mouseNglycome_brain_2.raw", NativeID:"controllerType=0 controllerNumber=1 scan=3410"
RTINSECONDS=1300.434472
PEPMASS=907.369616111046 264253.041015600029
CHARGE=2+
122.1000595 1601.5274658203
126.0545349 4147.1088867188
138.0550537 6324.1943359375
145.0495148 2769.2314453125
163.0601044 7881.0805664063
168.0651703 5891.921875
186.0758209 4735.6049804688
204.0863342 31280.513671875
205.0903931 2079.2604980469
206.1033478 1893.9696044922
224.113266 9377.486328125
228.3714752 5558.1787109375
228.4021149 33582.14453125
325.1147766 2018.3400878906
327.9631653 1752.3680419922
366.140625 6746.4990234375
367.1466675 1857.0589599609
427.1913757 3556.3764648438
528.1907349 3031.853515625
689.6472168 1790.0822753906
907.3123779 5289.9448242188
907.8145142 2595.0598144531
908.288208 2979.7978515625
END IONS
BEGIN IONS
TITLE=mouseNglycome_brain_2.3411.3411.2 File:"mouseNglycome_brain_2.raw", NativeID:"controllerType=0 controllerNumber=1 scan=3411"
RTINSECONDS=1300.524363
PEPMASS=803.259759518531 432946.583007799985
CHARGE=2+
116.8481598 1826.0914306641
126.0544281 2172.1179199219
129.0276337 1608.2331542969
138.0545654 5967.650390625
145.0488129 3678.3237304688
163.0601196 8747.0048828125
168.0655518 3576.986328125
186.0745239 1654.234375
204.0863647 18494.822265625
224.1126404 6622.7436523438
228.3725586 11716.6796875
228.4046021 37748.58203125
246.0935974 3919.0632324219
275.5830078 2323.9680175781
366.1384888 6051.2583007813
427.1900635 2132.515625
517.4416504 1805.818359375
764.3953247 1843.017578125
803.263855 108385.078125
803.7659912 51931.58984375
804.2653198 5413.8291015625
876.4715576 2108.9670410156
1022.894104 1855.4879150391
1077.280518 1842.97265625
END IONS
BEGIN IONS
TITLE=mouseNglycome_brain_2.3412.3412.2 File:"mouseNglycome_brain_2.raw", NativeID:"controllerType=0 controllerNumber=1 scan=3412"
RTINSECONDS=1300.61783
PEPMASS=1023.821631758129 187109.4003906
CHARGE=2+
112.0499039 2288.1782226563
126.0547028 1904.0843505859
138.0545197 2528.1918945313
143.9846191 1857.5910644531
160.10495 1828.5056152344
160.9235077 1641.2198486328
186.0753784 2089.5085449219
204.0865326 14645.0537109375
213.0151062 1968.5910644531
224.1142273 1709.6187744141
228.3941193 68083.0703125
366.1405029 5286.4711914063
440.552063 1877.8262939453
471.6820068 1867.1651611328
1469.946655 1931.5620117188
END IONS
BEGIN IONS
TITLE=mouseNglycome_brain_2.3413.3413.3 File:"mouseNglycome_brain_2.raw", NativeID:"controllerType=0 controllerNumber=1 scan=3413"
RTINSECONDS=1300.707729
PEPMASS=1318.508545823728 215009.9414062
CHARGE=3+
138.0551605 5103.0170898438
168.0658875 2668.3498535156
204.0861816 19121.810546875
224.1121979 3838.2033691406
228.2976532 2114.2690429688
228.3337097 2768.2827148438
228.3781128 28477.708984375
228.4151001 17359.310546875
228.4602966 2858.7163085938
251.418808 1957.2425537109
366.138855 11696.6982421875
1021.870239 2140.552734375
1318.457642 8624.0478515625
2849.009521 2846.2800292969
END IONS
BEGIN IONS
TITLE=mouseNglycome_brain_2.3415.3415.2 File:"mouseNglycome_brain_2.raw", NativeID:"controllerType=0 controllerNumber=1 scan=3415"
RTINSECONDS=1301.210391
PEPMASS=968.371740142407 210606.4511719
CHARGE=2+
126.0547256 11004.9326171875
138.0545044 18622.169921875
144.0647125 2450.421875
154.2189331 1866.1265869141
163.0598602 6065.6015625
168.0655212 17838.474609375
169.0699158 2268.8671875
174.4476013 1779.2540283203
175.2301483 1662.4787597656
186.0754852 13485.892578125
204.0860596 81189.2578125
204.1105804 2357.4099121094
205.0896149 5693.9311523438
206.1017456 2964.9001464844
224.1126251 15406.9208984375
228.3744507 18587.56640625
228.4068756 38027.74609375
350.1427917 2241.0944824219
366.1384583 34595.19140625
367.1421814 3011.3171386719
427.1917725 3575.5207519531
512.1975708 4654.4365234375
528.192749 6486.5249023438
589.2470093 2115.81640625
611.4182129 2451.8571777344
623.034668 1801.7772216797
690.2525024 2215.5754394531
731.2733154 3928.0749511719
732.2702026 2202.16796875
752.3086548 2028.8033447266
893.3127441 2405.5190429688
954.4243774 2205.6831054688
967.8312988 1894.1431884766
1226.411743 2126.4016113281
1570.598389 2040.4819335938
1731.638916 2606.1022949219
END IONS
BEGIN IONS
TITLE=mouseNglycome_brain_2.3416.3416.2 File:"mouseNglycome_brain_2.raw", NativeID:"controllerType=0 controllerNumber=1 scan=3416"
RTINSECONDS=1301.300315
PEPMASS=1165.46379842388 36974.78515625
CHARGE=2+
129.4944763 2141.4523925781
138.0550232 7869.6201171875
160.9500885 1908.9588623047
168.0654755 6070.9106445313
186.0750732 3401.9467773438
204.0858459 22742.470703125
205.0901947 2817.6943359375
224.1131592 4846.5673828125
228.3817444 38275.21875
228.4138641 17389.859375
366.1390381 17860.359375
397.90448 1819.8275146484
725.0582886 1996.8787841797
776.2327881 2126.5700683594
862.7342529 1857.1236572266
1062.779175 1910.3811035156
1164.917114 22985.076171875
1165.41626 28488.517578125
1165.909302 15923.6162109375
END IONS
BEGIN IONS
TITLE=mouseNglycome_brain_2.3417.3417.2 File:"mouseNglycome_brain_2.raw", NativeID:"controllerType=0 controllerNumber=1 scan=3417"
RTINSECONDS=1301.393728
PEPMASS=1074.411681218032 474784.308105500008
CHARGE=2+
138.0549164 4746.1025390625
163.0603333 2209.794921875
168.0654144 5155.2172851563
186.0763245 3046.3405761719
204.0862885 36278.76953125
223.1296234 2187.4064941406
224.1119537 4336.3979492188
228.3809204 31996.470703125
228.4131622 17987.220703125
366.1396484 13590.3427734375
427.1911621 3956.9716796875
428.565918 1982.9284667969
500.8659668 1811.4932861328
528.1880493 2999.7783203125
571.6526489 1889.7369384766
690.2407227 4962.7788085938
758.0342407 2016.6474609375
852.300415 6958.1938476563
1074.418823 14499.0888671875
END IONS
BEGIN IONS
TITLE=mouseNglycome_brain_2.3418.3418.2 File:"mouseNglycome_brain_2.raw", NativeID:"controllerType=0 controllerNumber=1 scan=3418"
RTINSECONDS=1301.48364
PEPMASS=1002.881895803121 131285.850585900014
CHARGE=2+
119.1137695 1754.7344970703
126.0555344 2514.4326171875
131.8021088 1732.3193359375
138.0547638 5377.8833007813
168.0652161 4112.6650390625
186.0763702 4539.4140625
204.0862579 20651.0625
224.1138763 2644.9440917969
225.312027 2059.5500488281
228.3687592 5519.4526367188
228.400589 54582.15234375
246.807663 1913.5146484375
366.1402283 6310.841796875
873.817688 2020.8256835938
881.7828369 2755.2912597656
1688.566528 2220.5764160156
END IONS
BEGIN IONS
TITLE=mouseNglycome_brain_2.3419.3419.2 File:"mouseNglycome_brain_2.raw", NativeID:"controllerType=0 controllerNumber=1 scan=3419"
RTINSECONDS=1301.577533
PEPMASS=1153.926578851456 69722.83447265625
CHARGE=2+
124.3314514 2098.8698730469
138.0548248 10308.6787109375
168.0655365 5009.9228515625
204.086319 20115.99609375
228.3704834 7178.3325195313
228.4023438 40341.37890625
362.4443054 2082.6291503906
366.1376648 13557.8095703125
512.194397 1932.7124023438
558.1425171 1986.2435302734
1080.89563 2909.2770996094
1153.924438 3110.1728515625
1154.411865 5553.8764648438
1633.626709 2442.36328125
1649.57605 2440.4750976563
1650.623169 2565.7604980469
1795.694092 8710.919921875
1796.653931 4856.8745117188
1941.732422 2832.4482421875
END IONS
BEGIN IONS
TITLE=mouseNglycome_brain_2.3420.3420.2 File:"mouseNglycome_brain_2.raw", NativeID:"controllerType=0 controllerNumber=1 scan=3420"
RTINSECONDS=1301.667456
PEPMASS=900.837245791935 66289.5302734375
CHARGE=2+
108.6300659 1589.8735351563
146.588913 1866.7855224609
163.0597534 5184.3525390625
168.0649872 2792.6943359375
186.0764008 3606.1633300781
203.9794159 1705.2095947266
204.0862122 11665.8671875
224.1121521 2239.7849121094
228.3745575 16285.3759765625
228.4070282 32280.810546875
366.1396484 4668.2197265625
900.2668457 3603.4455566406
900.7634888 3047.7309570313
1582.557251 2288.7392578125
1761.557739 4027.1726074219
1762.575684 2305.337890625
END IONS
BEGIN IONS
TITLE=mouseNglycome_brain_2.3421.3421.2 File:"mouseNglycome_brain_2.raw", NativeID:"controllerType=0 controllerNumber=1 scan=3421"
RTINSECONDS=1301.760515
PEPMASS=1032.913881141911 90135.3623046875
CHARGE=2+
138.0548706 6477.373046875
168.0652618 3575.7504882813
186.0757904 4364.5249023438
204.086731 22976.16015625
224.112793 4462.4545898438
228.3738098 6733.1958007813
228.405838 20841.45703125
247.095047 2175.7392578125
311.5887756 1570.9481201172
366.1383057 9976.4326171875
506.1123962 1740.7983398438
551.8895264 2094.1713867188
871.3227539 2012.5318603516
1032.852051 2668.2785644531
END IONS
BEGIN IONS
TITLE=mouseNglycome_brain_2.3423.3423.2 File:"mouseNglycome_brain_2.raw", NativeID:"controllerType=0 controllerNumber=1 scan=3423"
RTINSECONDS=1302.159103
PEPMASS=873.296823865851 3703301.25
CHARGE=2+
126.0546875 4146.5615234375
127.038765 17739.380859375
128.0422211 1925.7973632813
138.0545654 10921.103515625
145.0491791 33122.74609375
146.0528717 3065.0207519531
152.6903534 1785.0095214844
163.0597687 66192.28125
164.0641022 5839.2084960938
165.0645752 4179.716796875
168.0655823 6528.2919921875
185.0418854 1897.7835693359
186.0759888 5099.333984375
188.0916443 3932.0729980469
204.0862579 42427.51953125
205.0905304 4759.3173828125
206.1026154 6352.8046875
224.1124115 21311.0546875
225.1156464 3593.6491699219
226.9687958 1641.4459228516
228.3712769 8939.3388671875
228.4035645 38181.12109375
246.094162 35409.17578125
292.4026184 2321.0842285156
325.1123657 4843.6665039063
347.0945435 16148.0771484375
356.6083374 2365.0532226563
366.1386108 13437.8203125
367.1445312 5181.1772460938
368.1461487 2745.86328125
408.1466064 2464.1669921875
427.1921387 4436.1528320313
437.6416321 5223.0498046875
468.1644897 2177.2583007813
509.1445923 9678.2353515625
518.668457 5655.0717773438
528.1942749 5760.8237304688
529.1963501 2555.6538085938
549.190918 8880.828125
599.6904907 5613.6870117188
600.1986084 2108.3239746094
630.7234497 2284.3684082031
671.1992798 3923.8576660156
680.7143555 9553.328125
681.2207642 5169.9033203125
690.2458496 4875.7231445313
692.2633667 2185.7443847656
711.2523193 2051.5148925781
711.7439575 2564.5026855469
712.2098999 2174.3500976563
761.7423706 29789.787109375
762.2423706 17131.80078125
773.2733765 3028.2426757813
792.2728271 4261.2666015625
792.5515747 2172.1535644531
792.7642822 4201.0708007813
852.3008423 3131.5068359375
872.7874756 4194.705078125
873.2907104 46816.8984375
873.7955933 29204.8203125
874.2757568 11790.884765625
875.2724609 2167.8505859375
935.3265381 8950.4345703125
1014.339905 2524.4267578125
1015.36322 2488.2727050781
1036.335449 12943.556640625
1037.331543 3195.1791992188
1097.38562 16748.24609375
1098.379272 6439.7197265625
1198.379883 10844.41015625
1199.37793 3481.408203125
1259.435669 34734.57421875
1260.43811 10992.232421875
1337.420776 2326.0297851563
1338.458374 3099.4313964844
1360.42749 8971.1845703125
1421.481201 23976.0703125
1422.489258 10638.541015625
1522.486572 12111.2958984375
1523.504028 5404.5244140625
1583.530273 2816.9555664063
END IONS
BEGIN IONS
TITLE=mouseNglycome_brain_2.3424.3424.2 File:"mouseNglycome_brain_2.raw", NativeID:"controllerType=0 controllerNumber=1 scan=3424"
RTINSECONDS=1302.249336
PEPMASS=898.330106282276 360791.453613299993
CHARGE=2+
105.1707687 1740.3054199219
137.5855103 1827.1076660156
138.0545197 3813.7145996094
167.6431122 1603.4282226563
168.0653687 3186.4216308594
186.0756989 3264.7326660156
204.0856171 12599.1025390625
224.112793 2116.8395996094
228.3940735 59690.33984375
236.16362 1805.2545166016
366.1400452 7011.0859375
367.1423035 1913.9370117188
387.7732849 1631.7512207031
512.1941528 2034.9792480469
746.5004883 2070.4362792969
825.8168945 2106.5754394531
854.0136108 2023.2554931641
898.331665 4900.890625
1138.415527 2570.8120117188
1154.558716 1889.9418945313
1284.473877 6627.2993164063
END IONS
BEGIN IONS
TITLE=mouseNglycome_brain_2.3425.3425.2 File:"mouseNglycome_brain_2.raw", NativeID:"controllerType=0 controllerNumber=1 scan=3425"
RTINSECONDS=1302.33958
PEPMASS=1153.92569347406 323826.7773437
CHARGE=2+
138.0545197 9184.048828125
140.9636841 2190.2019042969
168.065033 10768.6005859375
178.9652557 1737.8291015625
186.0755005 4347.4985351563
204.0862122 25782.994140625
224.1129913 2080.4135742188
228.3674469 3440.8908691406
228.394043 47557.859375
366.1387329 19735.85546875
367.1412964 2807.4846191406
512.1942749 3659.8813476563
947.5517578 2207.4541015625
1081.399536 2502.666015625
1153.922974 3712.4895019531
1154.419678 7135.1728515625
1154.91394 3554.5603027344
1503.535522 2371.7036132813
1649.58667 3574.2805175781
1795.669678 10248.5771484375
1796.640137 9381.17578125
1797.645752 4128.5600585938
1941.719116 2292.7209472656
1942.730103 3877.4089355469
2279.746338 2315.5043945313
END IONS
BEGIN IONS
TITLE=mouseNglycome_brain_2.3426.3426.3 File:"mouseNglycome_brain_2.raw", NativeID:"controllerType=0 controllerNumber=1 scan=3426"
RTINSECONDS=1302.429514
PEPMASS=951.356946848472 1566140.864745999919
CHARGE=3+
127.038475 9222.828125
138.0544434 4051.9633789063
145.0493774 22945.37109375
155.806488 1735.1704101563
163.0597382 77964.578125
164.0632324 2315.9306640625
168.0653381 5272.1772460938
186.0764618 2470.5681152344
204.0863495 36730.26171875
206.1015015 2031.6719970703
224.1126709 13575.6806640625
228.3938904 46299.00390625
295.1264343 5039.2783203125
315.6707764 1868.7185058594
325.1120605 12955.705078125
366.1386414 23264.615234375
376.151001 1986.4375
427.1896057 10737.6669921875
528.1888428 15499.3212890625
589.244873 12727.888671875
690.2435913 11671.517578125
750.3129272 3181.8510742188
751.2962036 7071.078125
852.2991333 9082.7265625
912.3584595 2877.2736816406
913.3605347 3413.4526367188
951.3043213 12941.0107421875
957.5021973 1887.2895507813
1014.33551 6550.6171875
1026.440308 2201.8166503906
1074.427368 5778.0942382813
1176.407349 4376.1015625
1236.465942 2690.193359375
1399.536987 2198.59375
END IONS
BEGIN IONS
TITLE=mouseNglycome_brain_2.3427.3427.2 File:"mouseNglycome_brain_2.raw", NativeID:"controllerType=0 controllerNumber=1 scan=3427"
RTINSECONDS=1302.522865
PEPMASS=864.791314542192 677761.250976599986
CHARGE=2+
104.3619232 2021.6628417969
126.0546494 3131.0524902344
138.054718 2451.3703613281
148.611496 2011.7528076172
148.625885 2007.8758544922
168.065918 2359.9279785156
186.0760345 2972.5007324219
204.0864868 14358.3740234375
205.0909119 2189.7580566406
228.3816833 26448.056640625
228.4139252 12202.6201171875
247.9989166 1947.0191650391
366.1401978 4137.4575195313
392.1513367 3428.7475585938
864.7946777 22036.9453125
865.2910156 17468.396484375
1690.63623 6266.9096679688
END IONS
BEGIN IONS
TITLE=mouseNglycome_brain_2.3428.3428.2 File:"mouseNglycome_brain_2.raw", NativeID:"controllerType=0 controllerNumber=1 scan=3428"
RTINSECONDS=1302.613164
PEPMASS=811.251402032982 154597.8515625
CHARGE=2+
145.0495148 2794.8715820313
163.059845 5831.0405273438
204.0862579 4518.0244140625
228.3990936 53764.40625
357.6570129 1795.9899902344
549.7850952 1726.8985595703
699.6903687 3515.4426269531
811.2440186 16067.4267578125
811.7509766 4349.6655273438
1583.540405 6907.6762695313
1584.529297 3375.783203125
END IONS
BEGIN IONS
TITLE=mouseNglycome_brain_2.3429.3429.2 File:"mouseNglycome_brain_2.raw", NativeID:"controllerType=0 controllerNumber=1 scan=3429"
RTINSECONDS=1302.703079
PEPMASS=1161.905909227849 122060.3886719
CHARGE=2+
129.1049194 2220.1650390625
138.0548248 5602.3784179688
144.9433136 1764.4057617188
150.842804 1813.7598876953
168.0656586 3419.8381347656
204.0861053 14936.8720703125
206.3530121 1923.7681884766
209.7581482 1766.7362060547
228.3714447 6756.6411132813
228.4027405 39455.875
366.1406555 8406.1376953125
523.6331177 2089.4362792969
525.9980469 1967.9526367188
567.6703491 2233.9235839844
657.7335205 1893.8731689453
833.2924805 2867.5290527344
1015.853577 3272.8137207031
1016.382202 2232.841796875
1088.877808 5371.1411132813
1089.398193 3089.1345214844
1089.891479 3746.7429199219
1161.922729 22199.55859375
1162.41333 27087.689453125
1162.913452 13840.0419921875
1811.612671 4847.1225585938
1812.598877 2154.5908203125
END IONS
BEGIN IONS
TITLE=mouseNglycome_brain_2.3430.3430.2 File:"mouseNglycome_brain_2.raw", NativeID:"controllerType=0 controllerNumber=1 scan=3430"
RTINSECONDS=1302.79608
PEPMASS=879.889106937109 690438.666015599971
CHARGE=2+
101.8450165 1674.8156738281
126.0553284 3403.55078125
127.0391998 6865.3364257813
138.055069 5009.05078125
145.0493011 21705.908203125
154.4304657 2039.7314453125
163.0597534 61887.12109375
163.0765991 3668.6501464844
164.0636444 4346.8833007813
168.0657654 5480.3291015625
186.0757141 4120.2514648438
204.0861511 43773.13671875
205.0896606 3344.45703125
224.1126099 16208.58203125
228.382309 26269.28515625
228.4173889 6509.759765625
228.428009 3526.4501953125
295.124115 4043.5837402344
325.1118469 7302.1411132813
366.138092 21095.841796875
367.1431274 3356.7692871094
427.1922302 9081.791015625
428.1968384 2115.1447753906
528.19104 13015.927734375
529.196228 3109.8046875
589.2420044 11312.251953125
590.2506714 4187.509765625
690.2424316 8914.3330078125
691.2495728 2775.9057617188
731.2771606 2132.5593261719
751.2999268 5052.7934570313
838.7254639 1824.0926513672
852.296936 6651.408203125
853.2798462 2374.4240722656
879.8031616 2503.4836425781
880.2853394 5925.14453125
913.3411865 3267.6611328125
1014.34436 5523.3271484375
1015.343323 3949.5305175781
END IONS
BEGIN IONS
TITLE=mouseNglycome_brain_2.3432.3432.2 File:"mouseNglycome_brain_2.raw", NativeID:"controllerType=0 controllerNumber=1 scan=3432"
RTINSECONDS=1303.198009
PEPMASS=639.743147009845 491182.818359399971
CHARGE=2+
126.0547333 25255.70703125
127.0388336 2352.8439941406
138.0546112 15749.1162109375
144.065155 2396.9848632813
163.0590668 3881.1921386719
168.0654907 12231.69921875
186.0755157 13181.2265625
204.0649719 1575.5480957031
204.0861053 89998.0546875
204.110672 3845.4431152344
205.0896454 6408.3603515625
206.1012573 1991.3408203125
224.1123352 14473.38671875
228.3714905 5738.9165039063
228.4025421 34071.21875
366.1386108 15987.0009765625
396.4528809 1779.6965332031
427.1914062 5664.40234375
528.1940308 8524.6923828125
529.1854858 2075.8974609375
588.2629395 2018.9534912109
589.2493286 2281.2407226563
690.2504272 5862.3725585938
691.2365723 2427.9287109375
852.3030396 3138.8395996094
END IONS
BEGIN IONS
TITLE=mouseNglycome_brain_2.3433.3433.3 File:"mouseNglycome_brain_2.raw", NativeID:"controllerType=0 controllerNumber=1 scan=3433"
RTINSECONDS=1303.272738
PEPMASS=870.31531314173 6100470.57031199988
CHARGE=3+
101.2224579 2814.5883789063
109.027916 5630.4555664063
115.0387573 2808.5715332031
123.3387375 2375.2280273438
126.0545349 4912.0107421875
127.0264435 2982.3679199219
127.0387115 76875.2109375
127.0474701 2122.2163085938
138.0548553 21509.732421875
145.0492401 168041.0625
145.0640564 4997.134765625
163.0597534 467603.78125
164.0634613 6113.9521484375
168.0652771 25079.537109375
173.0453033 6132.9672851563
179.3443604 2779.5539550781
186.0756531 13870.724609375
188.0912323 6834.4912109375
204.0677032 3828.4216308594
204.0861664 214052.546875
204.1218414 3503.8034667969
205.0894165 4679.8930664063
206.101593 16882.162109375
214.0988007 6944.1484375
224.1124878 101870.1015625
224.1407318 3100.884765625
228.3724518 2278.236328125
228.3939819 65375.984375
285.8153992 2516.4074707031
295.1253662 33692.56640625
295.6274719 2605.5480957031
305.0848083 3118.0810546875
325.1124878 51614.84765625
366.1387024 130632.609375
366.1980896 3629.1518554688
367.1410828 3633.7583007813
376.1531982 7539.423828125
409.1801453 6038.1196289063
427.1915894 65879.8125
528.1908569 94093.8828125
529.1924438 2927.1762695313
589.243042 76760.1171875
590.2431641 2685.470703125
690.2446289 90402.96875
691.2493286 4777.080078125
751.2955933 45179.2109375
852.2949829 66604.9765625
853.3015747 4519.4853515625
870.2626953 5529.990234375
913.3458252 24398.5390625
1014.348022 44851.41796875
1075.407227 10632.525390625
1176.400146 18767.078125
1237.46106 3357.3825683594
1385.502075 2931.9128417969
1500.519775 3930.5473632813
END IONS
BEGIN IONS
TITLE=mouseNglycome_brain_2.3434.3434.2 File:"mouseNglycome_brain_2.raw", NativeID:"controllerType=0 controllerNumber=1 scan=3434"
RTINSECONDS=1303.363008
PEPMASS=895.329323798304 386845.912109399971
CHARGE=2+
123.0808258 2011.5174560547
126.0548477 10705.3994140625
138.0547943 19086.89453125
144.0657959 2492.1298828125
163.0604553 4930.7626953125
168.0657349 13534.37890625
169.069046 2538.6650390625
186.0758514 11853.2353515625
204.0862732 77882.5
204.1108704 3057.0302734375
205.0904083 7063.7275390625
206.1024628 2893.7685546875
215.2158051 2055.587890625
224.1126556 13571.6484375
228.3858185 49586.62890625
228.4177704 8089.5024414063
246.0968781 4116.6420898438
350.1489258 1713.2271728516
366.1394043 29908.43359375
367.1439819 5716.3291015625
427.1935425 5722.4677734375
528.1908569 4105.779296875
569.2192383 3217.7658691406
681.8862915 2133.9436035156
690.2379761 2393.8684082031
893.3163452 2796.2255859375
895.2788696 14970.66796875
895.7895508 12065.591796875
896.3068237 7318.9130859375
1101.550415 2257.2590332031
1259.438477 2811.4614257813
1586.618652 2151.1135253906
1745.603394 11397.931640625
1746.599487 7713.6787109375
END IONS
BEGIN IONS
TITLE=mouseNglycome_brain_2.3435.3435.2 File:"mouseNglycome_brain_2.raw", NativeID:"controllerType=0 controllerNumber=1 scan=3435"
RTINSECONDS=1303.452919
PEPMASS=1151.456038424771 176388.2792969
CHARGE=2+
112.0506973 2141.0158691406
126.0551758 3208.4873046875
138.0547028 22564.318359375
144.0651398 2257.1818847656
154.7406921 2056.9875488281
168.065094 23443.919921875
182.7001038 2260.013671875
186.0755615 11779.33984375
204.0861664 77553.140625
205.0896606 5157.8876953125
206.1022949 2716.4030761719
209.2832336 2111.9924316406
224.1128998 13204.2490234375
225.1163025 1702.337890625
228.3547363 2174.9060058594
228.3752747 14591.546875
228.4076385 25794.07421875
238.9998474 1919.6280517578
258.5787964 1874.5178222656
310.8514099 1717.8868408203
350.144928 3442.4709472656
364.7147217 2031.0723876953
366.1387634 76140.296875
367.1427002 9786.5390625
427.1918945 3513.4729003906
512.1986084 18316.67578125
513.1967773 3797.9997558594
528.1906738 5418.0859375
569.21875 5117.7026367188
674.2532959 2294.2646484375
731.2730103 5715.7568359375
772.5949707 1966.3236083984
893.3275146 7064.4936523438
894.335144 2322.8776855469
1039.38501 3749.5148925781
1404.523682 2547.880859375
1405.516724 2825.7309570313
END IONS
BEGIN IONS
TITLE=mouseNglycome_brain_2.3436.3436.2 File:"mouseNglycome_brain_2.raw", NativeID:"controllerType=0 controllerNumber=1 scan=3436"
RTINSECONDS=1303.54628
PEPMASS=805.285190170479 412169.393554700015
CHARGE=2+
126.0546494 3016.3059082031
127.0392609 2269.0324707031
138.054718 5888.2250976563
145.0496979 2756.4213867188
163.0595703 8846.83203125
168.0654907 3944.3063964844
204.0853424 17201.150390625
204.1066742 2158.1127929688
205.0892792 2628.1745605469
224.1125336 3912.4936523438
228.3770142 14753.5439453125
228.4089966 18188.1640625
347.0947266 1719.0662841797
366.1383362 7184.3544921875
427.1929321 2458.5388183594
526.6050415 1629.6052246094
587.720459 1822.9016113281
805.2620239 2231.3149414063
END IONS
BEGIN IONS
TITLE=mouseNglycome_brain_2.3437.3437.2 File:"mouseNglycome_brain_2.raw", NativeID:"controllerType=0 controllerNumber=1 scan=3437"
RTINSECONDS=1303.636228
PEPMASS=731.261006771507 117628.1582031
CHARGE=2+
126.0551682 4035.6003417969
138.0548706 5161.1733398438
168.0656738 4535.505859375
186.0758057 5176.3110351563
204.08638 38874.99609375
220.4690094 1810.5330810547
228.3722687 7378.7377929688
228.4040527 26265.859375
297.1218262 1877.2575683594
366.1376343 8648.7578125
375.1543579 3066.0405273438
432.1738892 2156.5751953125
450.4268188 1723.5101318359
528.1838379 2799.1945800781
569.2154541 3171.9157714844
701.4094238 1765.9135742188
731.2876587 22550.00390625
731.4105225 1600.5123291016
END IONS
BEGIN IONS
TITLE=mouseNglycome_brain_2.3438.3438.2 File:"mouseNglycome_brain_2.raw", NativeID:"controllerType=0 controllerNumber=1 scan=3438"
RTINSECONDS=1303.729602
PEPMASS=711.245007147567 191914.4316406
CHARGE=2+
126.0545349 2868.4328613281
132.8369293 1528.2609863281
138.0550842 2117.1127929688
145.0492554 3920.3276367188
150.2075653 1805.9616699219
154.9268494 1841.9194335938
163.0596313 3735.841796875
168.0662994 2005.4703369141
176.3439484 1550.478515625
204.0856781 10661.1474609375
213.993103 1459.1569824219
224.1125641 3858.0581054688
228.3814087 22695.353515625
228.4135132 10792.30859375
246.0960388 8265.8642578125
259.0589905 1771.9631347656
429.0993958 1759.1062011719
593.1112671 1638.6789550781
599.6945801 3039.8425292969
711.2420044 3693.1860351563
935.3237305 2784.7541503906
1097.385498 7703.361328125
1098.398315 3022.5629882813
1198.381226 2347.8227539063
END IONS
BEGIN IONS
TITLE=mouseNglycome_brain_2.3439.3439.2 File:"mouseNglycome_brain_2.raw", NativeID:"controllerType=0 controllerNumber=1 scan=3439"
RTINSECONDS=1303.819485
PEPMASS=720.276063323 56057.2587890625
CHARGE=2+
126.0546875 2890.3212890625
138.0542603 2781.1271972656
164.6123657 1792.373046875
186.0761108 2738.3481445313
204.0865479 11339.767578125
215.845993 1859.640625
223.1299286 2268.7614746094
228.3752594 8619.1240234375
228.408493 16896.54296875
326.3000488 1676.4176025391
366.1390686 1935.7419433594
719.7352905 5513.8002929688
720.3232422 1749.1197509766
912.366333 2919.7321777344
1330.097778 2118.0168457031
END IONS
BEGIN IONS
TITLE=mouseNglycome_brain_2.3441.3441.2 File:"mouseNglycome_brain_2.raw", NativeID:"controllerType=0 controllerNumber=1 scan=3441"
RTINSECONDS=1304.22083
PEPMASS=1011.411975300977 1660289.304687999887
CHARGE=2+
112.1779556 1926.7878417969
112.3203735 11393.673828125
112.3761292 12806.3056640625
112.4309845 4564.9287109375
126.0546494 28078.357421875
135.6451416 1927.5593261719
138.0547333 53166.54296875
144.0652313 5510.193359375
168.0652313 50843.78125
186.0752716 37474.84375
187.0791473 2481.6857910156
194.5306396 1970.9631347656
204.0862885 284599.15625
205.0896149 12955.03515625
206.101593 8967.9111328125
224.0865326 3962.5061035156
224.1127625 54530.3984375
225.1142731 2563.4340820313
228.3721008 8207.8994140625
228.4039001 32357.6484375
350.1441345 5769.6298828125
366.1388855 115564.9375
366.1881714 2272.4663085938
367.1410828 11927.4052734375
370.1711426 7935.6064453125
388.1153564 3583.1171875
392.1514893 9092.134765625
427.1910706 17438.083984375
512.1956177 23997.419921875
513.2012939 2249.712890625
528.1920776 9182.8681640625
529.1992188 2269.2153320313
569.2196655 20906.09765625
570.223877 4327.7875976563
589.244751 8475.03515625
651.7130127 2179.9985351563
690.2419434 4236.85546875
713.2681885 2334.3156738281
729.2349243 2207.2392578125
731.269104 23097.287109375
732.2739258 4665.7475585938
751.2974243 2919.0849609375
753.741394 3220.7751464844
836.2792969 2329.9602050781
864.802124 2999.5358886719
865.3059082 6643.2788085938
865.8134766 3631.2492675781
877.3230591 5180.125
893.3240967 16139.220703125
894.3184204 3949.5771484375
909.8347168 2453.2749023438
915.2988281 2880.0166015625
937.8284302 15285.224609375
938.3380737 12899.69921875
938.8396606 4853.9248046875
954.3702393 3437.51171875
1010.863586 237384.671875
1011.363281 248469.890625
1011.860901 96171.984375
1012.362 7771.7729492188
1039.389526 5704.2397460938
1096.401367 10474.1728515625
1242.437012 2804.044921875
1258.450928 6858.5869140625
1404.495483 3688.5837402344
END IONS
BEGIN IONS
TITLE=mouseNglycome_brain_2.3442.3442.2 File:"mouseNglycome_brain_2.raw", NativeID:"controllerType=0 controllerNumber=1 scan=3442"
RTINSECONDS=1304.311117
PEPMASS=731.266800915799 78602.02587890625
CHARGE=2+
126.054657 3386.4946289063
138.0551453 9373.61328125
168.0652618 6312.9594726563
168.3200836 1633.4742431641
186.0757446 7237.3310546875
204.0862122 45946.4765625
228.377594 29957.6328125
228.4098816 32582.3359375
366.1385498 12185.015625
375.150116 4460.255859375
473.9639587 1924.5218505859
523.2318115 2351.0859375
569.2174683 3620.9050292969
731.2886963 32389.30078125
END IONS
BEGIN IONS
TITLE=mouseNglycome_brain_2.3443.3443.3 File:"mouseNglycome_brain_2.raw", NativeID:"controllerType=0 controllerNumber=1 scan=3443"
RTINSECONDS=1304.401358
PEPMASS=1325.157216114874 110838.6572266
CHARGE=3+
114.317627 1761.1154785156
127.1070023 1919.5485839844
137.4407501 2292.0270996094
138.0544739 3011.0197753906
195.0441132 2105.4877929688
204.0860443 11039.3876953125
228.3746185 12364.91796875
228.4072418 22381.943359375
366.1402588 11816.8701171875
760.8449097 2033.0703125
1325.492432 14212.8369140625
1845.508423 2041.2889404297
2161.437256 2093.810546875
2978.171143 2225.6745605469
4026.884277 2897.5786132813
END IONS
BEGIN IONS
TITLE=mouseNglycome_brain_2.3444.3444.2 File:"mouseNglycome_brain_2.raw", NativeID:"controllerType=0 controllerNumber=1 scan=3444"
RTINSECONDS=1304.491264
PEPMASS=662.27170795945 68758.0439453125
CHARGE=2+
126.0550232 1914.0620117188
138.054718 1663.4582519531
161.1427002 1888.8004150391
161.6064758 1634.4711914063
186.0765533 1619.8662109375
204.0860748 9476.5693359375
228.3820038 29955.06640625
228.4140472 12584.6416015625
301.6459045 1609.1422119141
366.1349792 1806.8610839844
400.1378784 2058.0522460938
661.7267456 10055.80078125
662.21698 10437.279296875
662.7268677 3340.2570800781
861.1985474 2054.126953125
1167.614502 2164.8056640625
END IONS
BEGIN IONS
TITLE=mouseNglycome_brain_2.3445.3445.2 File:"mouseNglycome_brain_2.raw", NativeID:"controllerType=0 controllerNumber=1 scan=3445"
RTINSECONDS=1304.58464
PEPMASS=890.328620739205 268578.741210900014
CHARGE=2+
126.0554047 3982.0285644531
138.0542755 8303.2158203125
145.0496216 3275.1301269531
160.0037842 1722.4527587891
163.0600433 6491.8969726563
168.0653229 7796.4643554688
186.0756378 6009.783203125
204.0861816 54356.73828125
224.1134186 2048.8264160156
228.3939667 58165.03125
246.0945129 2075.5927734375
366.1398315 14136.439453125
528.1931152 2399.2121582031
569.2232056 2234.5698242188
617.2103271 2009.1828613281
623.4665527 1979.2962646484
731.2623291 2615.7680664063
736.2085571 2091.4794921875
780.727417 1867.373046875
781.2213745 2270.1818847656
796.4465332 1815.6528320313
892.2750244 20035.849609375
892.7819824 15952.3310546875
893.2841187 16555.46484375
948.1070557 1843.5770263672
1711.266235 1926.3354492188
1745.590088 10258.0517578125
1746.593018 8424.23046875
1747.591919 3495.1047363281
END IONS
BEGIN IONS
TITLE=mouseNglycome_brain_2.3446.3446.2 File:"mouseNglycome_brain_2.raw", NativeID:"controllerType=0 controllerNumber=1 scan=3446"
RTINSECONDS=1304.674538
PEPMASS=1150.889938252317 153820.5605469
CHARGE=2+
111.9199982 1873.3884277344
112.0500031 9822.28515625
138.0548401 17332.98046875
168.065155 14586.966796875
186.0754395 9569.990234375
204.0860901 52408.73828125
204.7886963 1769.9495849609
224.1119995 8900.5673828125
228.3998566 54366.515625
324.0539246 2039.6286621094
339.7834778 1867.3951416016
366.1388245 40624.65625
373.23349 1847.9951171875
427.1911621 4087.9670410156
512.1983032 9377.78125
528.1860962 2756.8034667969
569.2141113 3219.76953125
725.3411255 2205.4838867188
731.2683105 3994.376953125
732.7508545 1926.4127197266
877.3204346 2269.7600097656
893.3231812 2457.8125
END IONS
BEGIN IONS
TITLE=mouseNglycome_brain_2.3447.3447.2 File:"mouseNglycome_brain_2.raw", NativeID:"controllerType=0 controllerNumber=1 scan=3447"
RTINSECONDS=1304.767852
PEPMASS=1089.921901055614 253585.6660156
CHARGE=2+
101.9322891 1942.3146972656
126.0550842 7609.1831054688
138.0546265 16630.349609375
144.0654449 2178.4702148438
168.0654449 11636.0107421875
185.535553 1665.1448974609
186.076004 7282.1259765625
204.0863037 55795.99609375
205.0888977 2769.4221191406
219.5186615 1920.0960693359
224.1117706 8961.5673828125
228.3820801 39943.19140625
228.4141388 17050.23828125
366.1387024 21959.109375
512.2003174 4863.857421875
528.1912842 4366.1420898438
569.2106934 2964.3022460938
731.2703247 2532.7160644531
1089.389526 2205.2829589844
1090.309326 2360.0849609375
END IONS
BEGIN IONS
TITLE=mouseNglycome_brain_2.3448.3448.2 File:"mouseNglycome_brain_2.raw", NativeID:"controllerType=0 controllerNumber=1 scan=3448"
RTINSECONDS=1304.857793
PEPMASS=1098.919706211784 148554.7265625
CHARGE=2+
126.0543747 3079.5222167969
138.0547943 8071.0375976563
167.0402832 1840.9425048828
168.0662842 3837.7492675781
170.5829163 1957.2735595703
186.0756226 4094.9035644531
204.0863953 26801.427734375
205.0894623 4079.5544433594
224.1151428 2577.4143066406
228.3231964 2389.4152832031
228.3643799 6750.3325195313
228.4037628 37012.65625
228.4470367 2278.2629394531
338.6660767 2015.2452392578
366.1403198 11589.0810546875
367.1418457 3248.0056152344
1098.376465 2473.8442382813
1099.393555 27265.90625
1128.918457 2288.6958007813
END IONS
BEGIN IONS
TITLE=mouseNglycome_brain_2.3450.3450.2 File:"mouseNglycome_brain_2.raw", NativeID:"controllerType=0 controllerNumber=1 scan=3450"
RTINSECONDS=1305.29214
PEPMASS=995.870561333299 456600.9609375
CHARGE=2+
108.759819 2352.3056640625
126.0543747 15944.466796875
138.0546265 35693.3671875
144.0655823 2109.4689941406
148.7280273 1848.7305908203
168.0649109 29753.19921875
169.0694122 2366.7080078125
171.2251892 2055.1916503906
186.0755768 23001.333984375
204.0862274 136361.03125
205.089035 8779.7861328125
206.1022491 3324.69140625
224.1123199 24649.90625
228.3993378 32325.33984375
350.1399841 3589.3312988281
366.1386719 67767.7890625
367.143158 7641.5317382813
370.1678772 3109.9045410156
427.1914062 7256.58984375
512.1913452 9260.8232421875
513.1982422 2249.3645019531
528.1921387 5707.7626953125
569.2166138 7281.7104492188
731.2722168 8331.18359375
732.2767334 3188.9851074219
797.7902222 1937.8253173828
893.3365479 6139.8510742188
894.3355103 2382.8591308594
934.3483887 1951.1043701172
1096.407959 5401.390625
END IONS
BEGIN IONS
TITLE=mouseNglycome_brain_2.3451.3451.2 File:"mouseNglycome_brain_2.raw", NativeID:"controllerType=0 controllerNumber=1 scan=3451"
RTINSECONDS=1305.382446
PEPMASS=660.25649529437 195220.634277300007
CHARGE=2+
126.0548172 15408.6484375
136.9898682 1645.9805908203
138.0546112 16767.921875
143.9196167 1632.0428466797
152.0089417 1911.7838134766
165.6729279 1785.5517578125
168.0654907 8613.7060546875
170.2806396 1612.2806396484
184.2259827 1560.1979980469
186.0763397 9229.880859375
204.0863495 56531.2109375
205.0893555 5789.9497070313
206.1011047 2605.9013671875
224.1130371 8677.177734375
228.377182 20554.76953125
228.4092712 24518.216796875
265.3738098 1861.5428466797
366.1396484 7544.0341796875
367.1434021 1869.67578125
528.190918 2029.6785888672
561.8161011 1790.7115478516
660.3242188 3924.0795898438
END IONS
BEGIN IONS
TITLE=mouseNglycome_brain_2.3452.3452.2 File:"mouseNglycome_brain_2.raw", NativeID:"controllerType=0 controllerNumber=1 scan=3452"
RTINSECONDS=1305.472633
PEPMASS=976.368914155428 187491.729492199986
CHARGE=2+
126.0548935 5200.2866210938
138.0546112 14965.7998046875
156.1492157 2064.7131347656
162.6156921 1772.9956054688
163.059845 2218.1123046875
168.0646973 9805.6591796875
176.275238 2191.1171875
186.0760651 7807.4965820313
197.1658325 1699.9367675781
204.0864258 52504.6484375
205.0906525 3019.5290527344
222.7698517 1659.1811523438
224.1125031 13410.099609375
226.3324127 1721.1203613281
228.368515 3892.7719726563
228.3999786 38782.5390625
256.2152405 1747.9340820313
274.8985291 1895.9918212891
350.142395 2494.5441894531
366.1387024 20578.029296875
367.1445618 2829.4760742188
528.1912231 5989.6953125
676.8477783 2081.1599121094
806.687561 1858.6710205078
967.6150513 2182.2883300781
976.3410034 3978.0075683594
1591.886108 2042.5297851563
END IONS
BEGIN IONS
TITLE=mouseNglycome_brain_2.3453.3453.2 File:"mouseNglycome_brain_2.raw", NativeID:"controllerType=0 controllerNumber=1 scan=3453"
RTINSECONDS=1305.562561
PEPMASS=832.836811264152 334418.277831999992
CHARGE=2+
126.0545959 7950.1176757813
138.0552063 7165.2939453125
168.0653229 5252.1025390625
183.0864258 2885.8215332031
186.0761871 5529.2841796875
204.086441 38068.80078125
228.3940887 56131.3828125
228.4198761 3056.0502929688
355.071106 2543.669921875
366.1405945 6464.0571289063
389.822998 1710.1623535156
451.5901489 1889.9075927734
494.0558167 1828.5264892578
558.5702515 1705.4163818359
569.2174683 2493.8435058594
648.7053833 4693.8608398438
832.8029785 4117.9599609375
833.2855835 7685.5229492188
935.3341675 2135.9370117188
1132.692627 2089.5690917969
1176.439575 1905.4291992188
1300.469849 5388.0620117188
1462.515137 9139.6376953125
1521.77356 1905.7478027344
END IONS
BEGIN IONS
TITLE=mouseNglycome_brain_2.3454.3454.2 File:"mouseNglycome_brain_2.raw", NativeID:"controllerType=0 controllerNumber=1 scan=3454"
RTINSECONDS=1305.656923
PEPMASS=1141.930316641964 2350765.10156300012
CHARGE=2+
120.2286377 2298.05078125
126.0550003 8659.7333984375
138.0546417 70695.359375
144.0655823 4321.1982421875
159.1796875 2080.8481445313
168.051239 1552.3666992188
168.0652924 66974.6171875
168.0837555 2168.6437988281
180.6229401 1941.4195556641
186.0757751 28583.96875
204.0665436 3063.6735839844
204.0862732 204559.734375
205.0888062 4044.7099609375
206.1025085 5414.177734375
224.1127014 43808.09765625
228.3992157 61745.578125
324.1341553 2141.0532226563
350.1456604 6606.87890625
366.0785522 4153.4462890625
366.0936584 3847.0571289063
366.1387024 224076.671875
367.142395 6822.6586914063
370.1719971 5582.4072265625
427.1923218 15830.24609375
512.1964111 64927.19140625
512.2910767 3904.0202636719
528.1911621 20175.5625
567.9140625 1903.1099853516
569.2189941 18930.705078125
589.2490234 7775.8715820313
658.2553101 3754.2431640625
674.2458496 4508.4282226563
690.2432861 3409.8510742188
715.2754517 3484.7756347656
731.2695923 17758.216796875
751.2869263 2494.7724609375
877.3355713 7246.0385742188
893.3286743 12103.103515625
897.3607788 3120.19921875
954.3872681 2566.8876953125
1039.38269 10754.912109375
1055.396362 2682.9350585938
1096.401489 3028.8112792969
1242.460083 3441.7568359375
1258.462402 7015.1694335938
1404.514526 10638.6259765625
1550.569092 2973.1772460938
END IONS
BEGIN IONS
TITLE=mouseNglycome_brain_2.3455.3455.2 File:"mouseNglycome_brain_2.raw", NativeID:"controllerType=0 controllerNumber=1 scan=3455"
RTINSECONDS=1305.747205
PEPMASS=1158.928088744555 87329.875
CHARGE=2+
117.8398209 1948.6951904297
138.0547638 5798.20703125
168.0657196 4084.3591308594
204.0860748 20584.86328125
213.9375458 1851.8229980469
224.1116791 2518.9050292969
228.370697 11364.8193359375
228.4026184 62300.14453125
233.8238068 1791.7131347656
234.6372833 1825.4468994141
366.1397095 14356.8369140625
427.1965942 2365.5812988281
512.197937 2668.7751464844
748.3867188 2652.5444335938
762.7252808 2419.6323242188
953.1725464 2218.2834472656
986.112915 2357.4704589844
1067.494141 2059.1772460938
END IONS
BEGIN IONS
TITLE=mouseNglycome_brain_2.3456.3456.3 File:"mouseNglycome_brain_2.raw", NativeID:"controllerType=0 controllerNumber=1 scan=3456"
RTINSECONDS=1305.837481
PEPMASS=1420.883547855972 148621.989257800014
CHARGE=3+
138.0548553 4894.4296875
148.0221558 1963.5262451172
150.9832458 2005.2320556641
157.9463196 4056.841796875
168.0650177 5499.5629882813
186.0765381 3980.0952148438
202.4211273 1861.2073974609
204.0860748 23139.47265625
224.1130066 2408.0207519531
228.375885 20166.71875
228.4085388 31506.705078125
336.8901367 1864.6978759766
366.1384277 21299.974609375
367.1409912 4336.724609375
434.0870972 2236.7800292969
512.1976318 4809.16015625
528.1916504 2009.9604492188
572.6400757 2085.4526367188
1421.040894 4330.9760742188
1421.491455 104400.9140625
1421.947144 3935.8608398438
1422.488281 8111.7470703125
4171.516113 3235.7585449219
END IONS
BEGIN IONS
TITLE=mouseNglycome_brain_2.3457.3457.2 File:"mouseNglycome_brain_2.raw", NativeID:"controllerType=0 controllerNumber=1 scan=3457"
RTINSECONDS=1305.927389
PEPMASS=958.354350119961 130602.2509766
CHARGE=2+
138.0553284 6760.84765625
168.0655975 4770.521484375
186.0763702 2810.6062011719
204.0865326 19989.943359375
224.1122894 2144.7453613281
228.383316 28747.234375
228.4193878 5497.3798828125
228.4279785 4292.1967773438
328.1615295 1871.7152099609
366.138092 10699.115234375
874.213501 1974.7216796875
958.3461304 21558.203125
958.8508911 11388.0546875
1523.489258 1961.5587158203
END IONS
BEGIN IONS
TITLE=mouseNglycome_brain_2.3459.3459.3 File:"mouseNglycome_brain_2.raw", NativeID:"controllerType=0 controllerNumber=1 scan=3459"
RTINSECONDS=1306.323455
PEPMASS=988.374289611399 15699528.871090000495
CHARGE=3+
111.3269196 9423.5546875
126.044075 9913.228515625
126.0546646 244345.40625
130.5357666 9940.6953125
138.0546265 398014.59375
144.0659332 54356.6484375
168.0652771 332346.59375
168.0796509 8493.60546875
185.2930603 10425.259765625
186.0562134 17338.931640625
186.075943 272281.125
187.5953064 9812.95703125
188.0910492 11872.728515625
204.0609589 27046.70703125
204.0862427 1927455.75
205.0891571 22664.677734375
206.1021423 52627.84765625
224.08638 20661.658203125
224.1126556 284129.09375
226.9858551 9865.6787109375
228.3777771 71714.65625
228.4098816 73368.296875
274.0913086 13981.7333984375
307.2770081 9663.53515625
350.1442261 65990.109375
366.1387024 853872.5
367.1418457 24489.23828125
370.1716309 20600.111328125
384.1504517 15775.48828125
409.1766663 14387.068359375
427.1907654 118002.9296875
512.196106 168678.53125
528.1940918 92716.65625
569.2161255 149300.15625
589.2420044 38972.50390625
657.2349854 14988.5439453125
690.2398071 35422.546875
715.2808838 14732.6845703125
731.2666626 118796.8359375
751.2958374 21392.470703125
877.3296509 37289.12109375
893.3199463 94576.2578125
987.8421631 14240.25
988.3574219 12865.234375
1039.382812 52396.0
1096.385864 47431.8984375
1242.449463 23250.18359375
1258.445557 33410.25
1404.509888 41829.07421875
1612.914673 11779.6640625
END IONS
BEGIN IONS
TITLE=mouseNglycome_brain_2.3460.3460.2 File:"mouseNglycome_brain_2.raw", NativeID:"controllerType=0 controllerNumber=1 scan=3460"
RTINSECONDS=1306.41369
PEPMASS=538.204538052546 214150.03125
CHARGE=2+
145.049118 1837.8157958984
149.0433197 1813.8913574219
163.0600281 2175.6416015625
204.0874023 2341.5236816406
213.3410797 1582.9826660156
228.384201 20929.2890625
228.4152679 5434.6323242188
287.6302795 1563.0902099609
301.0608521 2667.1821289063
417.036438 2235.59375
505.105835 3253.1232910156
END IONS
BEGIN IONS
TITLE=mouseNglycome_brain_2.3461.3461.2 File:"mouseNglycome_brain_2.raw", NativeID:"controllerType=0 controllerNumber=1 scan=3461"
RTINSECONDS=1306.503955
PEPMASS=579.229969998705 76875.3857421875
CHARGE=2+
126.0551834 7016.6616210938
138.0549011 7920.572265625
168.0658264 4702.9169921875
186.0766602 4479.9951171875
204.0864716 31080.443359375
206.102951 1890.1141357422
214.0259705 1799.1619873047
224.1128235 2504.2946777344
228.394043 46150.08984375
366.1372681 3482.2272949219
569.215332 1927.4912109375
579.2591553 1566.9443359375
END IONS
BEGIN IONS
TITLE=mouseNglycome_brain_2.3462.3462.2 File:"mouseNglycome_brain_2.raw", NativeID:"controllerType=0 controllerNumber=1 scan=3462"
RTINSECONDS=1306.593853
PEPMASS=992.402041831508 401353.817382799985
CHARGE=2+
126.054863 4355.810546875
137.6371765 1617.9281005859
138.0549316 6255.373046875
168.0656281 4225.81640625
186.0766144 3830.8249511719
204.0862427 30924.236328125
205.0899353 5203.64453125
224.1128082 7719.3681640625
228.3687744 7173.8212890625
228.4005432 67274.15625
253.2133179 1634.1600341797
366.1391602 7236.1264648438
368.1461792 2016.5941162109
499.974884 2044.1322021484
992.331604 2610.8212890625
END IONS
BEGIN IONS
TITLE=mouseNglycome_brain_2.3463.3463.3 File:"mouseNglycome_brain_2.raw", NativeID:"controllerType=0 controllerNumber=1 scan=3463"
RTINSECONDS=1306.687329
PEPMASS=1420.526508671933 214591.5195312
CHARGE=3+
120.2472153 2304.4672851563
138.0541534 3293.3803710938
157.9465027 4139.21484375
168.0652924 5401.220703125
186.0753326 2949.9963378906
204.086441 24517.904296875
228.3718109 12077.6201171875
228.403595 52364.73046875
366.1382141 29121.796875
367.1409302 4436.9912109375
368.0742188 1925.7409667969
427.2037659 2559.7111816406
472.2005615 2022.6904296875
512.1967773 4650.6157226563
528.1929321 5479.4233398438
569.2188721 3959.0661621094
731.2715454 4878.5869140625
888.4678955 2109.5690917969
893.3253784 2369.72265625
894.3283081 2103.9790039063
1055.365479 2969.3842773438
1218.469604 2157.5036621094
1242.484375 2323.2783203125
1420.506348 6158.0600585938
1421.026367 4083.1049804688
1421.489258 102312.640625
1421.890137 4146.8071289063
END IONS
BEGIN IONS
TITLE=mouseNglycome_brain_2.3464.3464.3 File:"mouseNglycome_brain_2.raw", NativeID:"controllerType=0 controllerNumber=1 scan=3464"
RTINSECONDS=1306.777209
PEPMASS=1179.441243231628 118897.2734375
CHARGE=3+
136.3136444 2027.9682617188
204.0848999 10612.8701171875
221.6377106 2420.5971679688
228.3811951 40011.15625
228.4133148 20392.89453125
277.966156 1741.4470214844
366.1391296 8230.7861328125
367.1459351 2408.8715820313
423.3296814 1773.0885009766
669.0319214 2125.2126464844
1058.719604 2103.4914550781
1180.414917 5403.052734375
1180.884399 3889.51953125
1181.404663 2175.9848632813
1250.707397 2190.9201660156
1743.06897 2097.4890136719
END IONS
BEGIN IONS
TITLE=mouseNglycome_brain_2.3465.3465.2 File:"mouseNglycome_brain_2.raw", NativeID:"controllerType=0 controllerNumber=1 scan=3465"
RTINSECONDS=1306.870614
PEPMASS=1187.446406497274 136321.741210900014
CHARGE=2+
138.0548248 5778.2041015625
162.6406708 1943.8831787109
165.5752716 1962.2546386719
168.0657349 6067.0532226563
186.0762787 2011.2720947266
196.3843231 2204.216796875
204.0860901 24355.234375
205.087265 2069.9008789063
224.1126099 2712.7446289063
228.386734 48881.390625
228.4185486 6629.1118164063
366.1388855 21596.01171875
367.1436157 3458.21875
512.197876 6488.4633789063
528.1887817 2247.845703125
569.2218628 2397.2390136719
673.4588623 1765.09765625
893.3240356 2452.62109375
END IONS
BEGIN IONS
TITLE=mouseNglycome_brain_2.3466.3466.2 File:"mouseNglycome_brain_2.raw", NativeID:"controllerType=0 controllerNumber=1 scan=3466"
RTINSECONDS=1306.960533
PEPMASS=1026.897373542531 130184.8251953
CHARGE=2+
106.1663895 1792.4449462891
138.0544128 2836.9252929688
168.0649567 4922.06640625
186.0733795 1983.8803710938
204.0860901 13533.10546875
224.1124573 2613.6486816406
228.3513489 3326.2116699219
228.3940887 43707.38671875
228.4343262 3034.2687988281
366.1356506 8489.830078125
581.1196899 2186.9516601563
673.2261353 2213.5583496094
1026.831787 8590.8212890625
1027.339355 7731.6396484375
1027.844604 6688.9233398438
END IONS
BEGIN IONS
TITLE=mouseNglycome_brain_2.3468.3468.2 File:"mouseNglycome_brain_2.raw", NativeID:"controllerType=0 controllerNumber=1 scan=3468"
RTINSECONDS=1307.359758
PEPMASS=879.335600891607 230119.270507800014
CHARGE=2+
108.3939819 1636.5782470703
113.5729599 1610.3446044922
123.9132767 1918.8010253906
126.0551071 1942.0952148438
127.038681 6271.4291992188
138.055069 5198.9428710938
145.0491028 9392.7001953125
163.0597839 28454.119140625
168.065155 4017.1965332031
186.076416 2919.990234375
204.08638 31484.927734375
205.0895233 2428.6064453125
206.1031647 1859.0834960938
224.1134338 9589.080078125
228.3941803 48506.0390625
267.1361694 1804.8048095703
286.7902832 1978.4486083984
325.1107483 3340.8977050781
366.1404724 13310.720703125
367.1428528 2312.0686035156
427.1927795 4673.3120117188
461.2218933 2044.5798339844
523.1409912 1737.8597412109
528.1906738 5345.8510742188
589.2462769 3956.1782226563
690.246521 5158.0375976563
751.2974243 3102.9057617188
852.2977905 2641.4841308594
1241.929688 2617.6416015625
END IONS
BEGIN IONS
TITLE=mouseNglycome_brain_2.3469.3469.2 File:"mouseNglycome_brain_2.raw", NativeID:"controllerType=0 controllerNumber=1 scan=3469"
RTINSECONDS=1307.450039
PEPMASS=955.345598312054 217714.5371094
CHARGE=2+
126.0546799 4359.85546875
138.054306 9746.7919921875
163.0601044 3119.6652832031
168.0653534 6930.9887695313
186.0764008 5285.5205078125
204.0862579 35571.8359375
205.0893402 2193.6828613281
224.1128693 5061.9321289063
228.3718414 9106.212890625
228.4041901 37754.55078125
233.8678131 1869.9963378906
366.1378174 10411.33984375
427.1889648 2476.8020019531
626.7529907 1786.9007568359
636.4700928 1597.1606445313
669.2144165 2450.5476074219
853.7998047 3814.9516601563
854.3015137 3743.0383300781
854.8009644 2527.4426269531
955.3286743 11211.6103515625
955.84198 15993.416015625
956.3372803 6592.767578125
1707.628784 3265.8955078125
END IONS
BEGIN IONS
TITLE=mouseNglycome_brain_2.3470.3470.2 File:"mouseNglycome_brain_2.raw", NativeID:"controllerType=0 controllerNumber=1 scan=3470"
RTINSECONDS=1307.540286
PEPMASS=958.900871923714 196643.325195300014
CHARGE=2+
107.0272903 1808.3784179688
109.1003799 1749.0231933594
126.0549011 4633.3168945313
135.1974487 2110.0405273438
138.0546112 15515.578125
144.0650787 2686.0502929688
153.1626587 1722.8846435547
168.0649719 10089.9912109375
182.101944 2084.6740722656
186.0757446 10296.8671875
190.8119507 1941.9565429688
204.086319 52744.69140625
205.0906219 2831.1916503906
224.1126099 5369.2905273438
228.3835297 38233.71875
228.4156494 10336.3212890625
261.4644165 2013.16015625
336.0812988 1846.2218017578
366.1406555 16337.748046875
512.1998901 3421.9379882813
528.1992798 2143.4609375
731.2705078 2590.7614746094
885.3186035 2009.8651123047
958.3463135 25576.927734375
958.8494263 24614.630859375
959.3441162 10293.3623046875
END IONS
BEGIN IONS
TITLE=mouseNglycome_brain_2.3471.3471.2 File:"mouseNglycome_brain_2.raw", NativeID:"controllerType=0 controllerNumber=1 scan=3471"
RTINSECONDS=1307.630164
PEPMASS=986.870013438886 1004280.511718999944
CHARGE=2+
126.0546494 10418.2392578125
138.0546875 18494.759765625
168.0652618 12948.525390625
186.0760498 9004.15234375
202.0714264 2081.0026855469
204.0862885 62554.25
205.0913696 2052.419921875
206.1018982 1925.1954345703
212.7289124 2215.6987304688
224.1135712 6327.35546875
228.3795166 32175.13671875
228.4120941 21899.08203125
350.1425476 2715.1560058594
366.1393127 22369.859375
510.1796265 2392.1862792969
512.1981201 3189.0817871094
528.1976929 2924.5883789063
547.1706543 1965.2561035156
569.2172241 3263.8369140625
731.2714844 2689.7854003906
802.7578735 5910.2631835938
914.3043213 4643.6186523438
986.8396606 2710.103515625
987.3379517 27869.912109375
987.8359985 15718.7060546875
1099.720703 2103.142578125
1462.474365 2297.4770507813
1770.61499 3945.6010742188
END IONS
BEGIN IONS
TITLE=mouseNglycome_brain_2.3472.3472.2 File:"mouseNglycome_brain_2.raw", NativeID:"controllerType=0 controllerNumber=1 scan=3472"
RTINSECONDS=1307.72353
PEPMASS=1101.405915046899 188528.7714844
CHARGE=2+
102.2975693 1888.4449462891
126.0547714 6156.1977539063
130.9368896 1888.0391845703
138.0547791 7216.1552734375
168.065979 4893.93359375
186.0762024 5372.2275390625
204.0860901 35812.3359375
204.1079407 3088.1086425781
205.0893097 4539.8779296875
224.1125031 3642.1123046875
228.3871002 46608.38671875
228.4187317 5115.4135742188
248.5782623 1860.4416503906
280.0411682 1873.6645507813
342.9568176 1982.69140625
366.1407471 10331.7822265625
367.1420288 3510.4528808594
427.1941833 2622.6530761719
512.2003784 3361.6618652344
550.0930786 2008.9866943359
558.831543 2124.0959472656
712.0947876 2025.6645507813
1012.932129 2321.8322753906
1101.400269 3579.8647460938
1101.896484 4817.171875
1102.399536 3120.3430175781
END IONS
BEGIN IONS
TITLE=mouseNglycome_brain_2.3473.3473.2 File:"mouseNglycome_brain_2.raw", NativeID:"controllerType=0 controllerNumber=1 scan=3473"
RTINSECONDS=1307.813458
PEPMASS=1003.870561047843 426577.8359375
CHARGE=2+
126.0548325 6788.849609375
138.0549164 9804.04296875
144.0652771 2616.8740234375
168.0652771 6950.2841796875
186.0759277 5752.2993164063
204.0861053 40946.58984375
205.0888824 2404.9362792969
212.5944061 1813.8079833984
219.8183136 1934.4680175781
224.1128082 7651.7231445313
224.3593292 1749.2720947266
228.3748016 16755.5
228.4072723 33454.8203125
366.137146 13889.1513671875
512.2003784 3021.5034179688
569.2269287 2235.6608886719
1558.921021 1935.4794921875
1707.294434 2006.7629394531
END IONS
BEGIN IONS
TITLE=mouseNglycome_brain_2.3474.3474.2 File:"mouseNglycome_brain_2.raw", NativeID:"controllerType=0 controllerNumber=1 scan=3474"
RTINSECONDS=1307.906789
PEPMASS=1060.900606515401 140554.243164099986
CHARGE=2+
124.6863861 1715.94140625
126.0546494 3258.6125488281
138.0552216 4785.1240234375
168.065979 5242.4682617188
186.075882 2965.6066894531
193.7617798 1887.1947021484
204.0868835 21140.8828125
228.3709717 10153.115234375
228.4030304 49956.60546875
366.1392212 10458.6884765625
367.1392822 2001.4643554688
731.2713623 2438.6391601563
1029.836792 4344.9794921875
1030.335938 2931.4333496094
1061.36377 2162.3444824219
1152.550781 2229.1374511719
1187.787964 2190.8469238281
1411.66626 2044.8361816406
END IONS
BEGIN IONS
TITLE=mouseNglycome_brain_2.3475.3475.2 File:"mouseNglycome_brain_2.raw", NativeID:"controllerType=0 controllerNumber=1 scan=3475"
RTINSECONDS=1307.996705
PEPMASS=1176.955629756905 164680.717773400014
CHARGE=2+
102.49646 1833.2628173828
107.4098206 1966.5151367188
126.0549164 2565.9736328125
138.0547791 16262.6884765625
145.0487671 8751.0771484375
158.2516022 1646.25390625
163.0598297 21717.37890625
168.065033 14812.8076171875
175.3500061 1824.7291259766
186.0765228 8694.2626953125
204.0861969 88449.2890625
205.0902252 4860.8735351563
224.113678 1829.0968017578
228.3479767 4096.6215820313
228.3939362 45083.05859375
228.443161 4551.498046875
280.7467346 1952.8308105469
325.1133423 8663.328125
366.1386108 27775.966796875
367.1424561 3779.3203125
512.2041626 2270.259765625
528.192749 9098.337890625
529.1951904 1948.5279541016
566.828064 2118.0712890625
627.3673096 2043.8583984375
690.2387085 4605.4311523438
791.4298706 2310.8627929688
852.2938843 4395.2939453125
1014.349426 3272.0830078125
1176.404785 24316.611328125
1176.912964 3026.7680664063
1177.405029 13129.1083984375
1269.80481 2319.9187011719
1649.571167 2813.2941894531
1795.664673 5449.4799804688
1796.660278 5316.5766601563
2122.051514 2101.2946777344
2395.440186 2147.5354003906
END IONS
BEGIN IONS
TITLE=mouseNglycome_brain_2.3477.3477.2 File:"mouseNglycome_brain_2.raw", NativeID:"controllerType=0 controllerNumber=1 scan=3477"
RTINSECONDS=1308.411859
PEPMASS=833.290468677124 510375.537109399971
CHARGE=2+
100.5433884 1997.5240478516
100.853035 1581.8817138672
101.465416 1824.7705078125
126.054863 23673.3671875
138.0545654 21693.96484375
144.0661011 2706.1184082031
168.0648193 14478.8125
186.0755768 13164.326171875
204.0862427 77931.28125
205.0898438 5087.7104492188
224.1124725 3882.42578125
228.3684998 4051.9592285156
228.4004822 38486.96875
310.0088806 1942.8759765625
366.1378174 9341.0869140625
569.2174072 3245.1918945313
648.7088623 8284.826171875
833.2758789 13609.646484375
833.7948608 9814.220703125
1077.356079 3244.1728515625
1095.687256 1926.7565917969
1295.00415 1925.6130371094
1300.456909 11745.65234375
1301.472656 4657.5810546875
1462.506836 25175.283203125
1463.523315 12799.8818359375
1478.118896 1906.8516845703
END IONS
BEGIN IONS
TITLE=mouseNglycome_brain_2.3478.3478.2 File:"mouseNglycome_brain_2.raw", NativeID:"controllerType=0 controllerNumber=1 scan=3478"
RTINSECONDS=1308.502142
PEPMASS=831.295386690205 225193.680664099986
CHARGE=2+
108.7075653 1580.3381347656
126.0543213 3612.322265625
129.0544128 1771.8245849609
138.0541382 3857.3569335938
145.0494843 4672.9467773438
163.0601349 4116.3706054688
168.0651398 4337.7387695313
183.0853882 8022.4189453125
186.0773773 2039.6968994141
204.0861053 19542.78515625
224.1118927 3778.5498046875
228.3939667 40602.3828125
290.6702271 1686.0802001953
325.1118774 3056.4558105469
366.1360779 3765.4572753906
623.9561768 1878.3758544922
633.7802124 1774.4417724609
831.3254395 3359.4033203125
850.6340332 1864.8707275391
886.1954346 2087.1166992188
END IONS
BEGIN IONS
TITLE=mouseNglycome_brain_2.3479.3479.2 File:"mouseNglycome_brain_2.raw", NativeID:"controllerType=0 controllerNumber=1 scan=3479"
RTINSECONDS=1308.592416
PEPMASS=820.80645347174 2737130.419921999797
CHARGE=2+
112.0370712 1783.5836181641
123.6333694 1812.7077636719
126.0546951 59466.28515625
138.0546722 72214.03125
138.0756073 2170.1806640625
140.9732056 1871.8950195313
144.0651245 7694.9638671875
144.5063782 1908.5202636719
145.0486755 2169.6804199219
163.0599213 3577.0620117188
168.0652466 56671.86328125
168.0796509 1157.6614990234
168.0836639 1986.2166748047
186.0560303 3485.6750488281
186.0757294 43171.6953125
186.0969849 1874.2774658203
186.6003418 1920.2698974609
188.0918884 3354.0207519531
204.0862122 283564.1875
205.0884399 4476.224609375
206.1017761 13341.75390625
224.1125031 49872.36328125
228.3869324 68415.3984375
228.4186859 7946.4565429688
239.221283 1675.8120117188
243.0272827 2241.1083984375
267.5889587 1886.6662597656
330.1138306 2176.6928710938
366.0781555 2792.9475097656
366.1386414 117907.8359375
366.1985168 3363.3051757813
367.1415405 2809.2685546875
409.1812439 2875.6826171875
427.1925964 15198.33203125
528.1900024 29335.26953125
569.2145386 5979.5424804688
589.2424316 6465.8500976563
690.2435913 10656.455078125
731.2689209 15669.890625
893.3273315 11628.4423828125
1055.365234 9276.1015625
1056.936279 1961.580078125
1152.538818 2088.0397949219
1217.43457 4338.1586914063
1277.501099 3864.1079101563
1439.526733 4295.529296875
1506.06604 1924.2039794922
END IONS
BEGIN IONS
TITLE=mouseNglycome_brain_2.3480.3480.3 File:"mouseNglycome_brain_2.raw", NativeID:"controllerType=0 controllerNumber=1 scan=3480"
RTINSECONDS=1308.682329
PEPMASS=1420.505437899139 307333.0273438
CHARGE=3+
138.0550995 7152.0205078125
162.8358917 2060.578125
168.0653839 7303.5473632813
186.0761871 3904.9016113281
204.0860901 30436.322265625
228.3785553 31475.220703125
228.4110413 25673.287109375
282.925415 2511.935546875
366.1390991 40751.98828125
528.1915283 5762.9711914063
569.2185669 2327.2607421875
731.2698364 3528.2580566406
774.5136719 2288.1267089844
893.3143921 2287.1169433594
1055.375854 2992.7121582031
1420.488892 5141.2075195313
1421.49292 29219.982421875
END IONS
BEGIN IONS
TITLE=mouseNglycome_brain_2.3481.3481.2 File:"mouseNglycome_brain_2.raw", NativeID:"controllerType=0 controllerNumber=1 scan=3481"
RTINSECONDS=1308.775638
PEPMASS=1101.406494616619 238156.958007800014
CHARGE=2+
126.055336 4777.8857421875
138.0541077 8797.1552734375
160.1916199 1976.8765869141
168.0648651 5479.0864257813
186.076767 5218.4765625
204.0864258 29510.326171875
205.0886841 3132.9543457031
224.1127014 4592.1333007813
228.3940887 35886.1875
366.1397705 6851.609375
427.1923218 4160.3330078125
474.4535217 2091.802734375
608.664856 2200.1345214844
1101.395996 6372.3564453125
1690.622559 2536.1711425781
1888.954346 2649.3283691406
1998.733521 2148.7075195313
2060.773682 2325.2985839844
END IONS
BEGIN IONS
TITLE=mouseNglycome_brain_2.3482.3482.2 File:"mouseNglycome_brain_2.raw", NativeID:"controllerType=0 controllerNumber=1 scan=3482"
RTINSECONDS=1308.865953
PEPMASS=722.785110897782 139522.8222656
CHARGE=2+
126.0551834 1931.1179199219
138.0549164 4523.4516601563
163.0602264 3192.9404296875
168.0649109 3038.0522460938
204.0862732 15483.02734375
224.1122742 3597.3205566406
228.3768768 14647.91796875
228.4091644 18566.341796875
246.0925903 2327.5451660156
366.1405334 3095.7145996094
432.5931091 2133.5825195313
722.2371216 28945.404296875
722.3821411 2869.7426757813
722.7415161 23193.41796875
723.2357788 8795.0341796875
1005.205505 1712.2203369141
1135.986572 1687.2220458984
1405.585327 1930.6613769531
1421.478394 2982.3515625
END IONS
BEGIN IONS
TITLE=mouseNglycome_brain_2.3483.3483.2 File:"mouseNglycome_brain_2.raw", NativeID:"controllerType=0 controllerNumber=1 scan=3483"
RTINSECONDS=1308.956238
PEPMASS=719.229747655648 139870.307617199986
CHARGE=2+
127.038353 3009.86328125
138.0552826 2456.3786621094
145.049118 2580.4296875
163.0603943 3851.2163085938
204.0864868 7066.6240234375
228.3940735 40045.12109375
249.8699036 1927.4478759766
262.0689087 2588.6926269531
282.7172546 1655.9617919922
366.1408386 2320.23828125
388.1149902 1984.6147460938
416.9376831 2073.9997558594
458.604187 1842.0607910156
607.6763916 10964.4052734375
608.180542 5734.9536132813
638.2075806 1870.1461181641
710.0727539 1723.0396728516
719.2288208 47829.49609375
719.3781738 2322.2465820313
719.730957 22212.384765625
769.9781494 1925.0075683594
816.4647827 2013.0046386719
951.3132324 1832.4415283203
978.9550171 1613.0798339844
1027.173462 1651.5650634766
1097.391602 2204.3986816406
1113.366089 3843.5249023438
1114.35437 2248.8703613281
END IONS
BEGIN IONS
TITLE=mouseNglycome_brain_2.3484.3484.2 File:"mouseNglycome_brain_2.raw", NativeID:"controllerType=0 controllerNumber=1 scan=3484"
RTINSECONDS=1309.046164
PEPMASS=841.283088261386 118685.4082031
CHARGE=2+
126.0544434 3305.4792480469
138.0550995 4521.2470703125
163.0597382 1639.2047119141
168.0660706 3133.4841308594
186.0765533 3066.701171875
187.8444977 1588.5480957031
204.0862122 15265.65234375
224.2131958 2212.84765625
228.3875122 26851.25
278.210144 1665.7956542969
366.13974 4731.3974609375
549.0947876 1857.7192382813
679.2268677 2878.8415527344
729.7410278 2010.4929199219
730.2365112 2900.8010253906
841.2819214 20256.24609375
841.7827759 9500.916015625
1478.494873 3941.4836425781
END IONS
BEGIN IONS
TITLE=mouseNglycome_brain_2.3486.3486.2 File:"mouseNglycome_brain_2.raw", NativeID:"controllerType=0 controllerNumber=1 scan=3486"
RTINSECONDS=1309.434503
PEPMASS=825.302768659187 552690.597656299942
CHARGE=2+
101.1733017 1747.0673828125
106.2577133 1931.1259765625
113.606514 1739.5737304688
126.0545425 13035.3193359375
138.0545807 14294.103515625
144.0656738 2119.8137207031
151.5301971 1575.6021728516
160.7280884 1993.1942138672
163.2279053 1815.2637939453
167.7604065 1749.6104736328
168.065567 7702.9267578125
169.0675201 1725.2259521484
186.0757446 8013.6787109375
198.8517151 1839.9691162109
204.0861664 56001.3125
204.1105194 2994.7902832031
205.0894623 1861.3903808594
224.1116943 2466.1772460938
228.3867798 49082.6953125
228.4186401 5271.4370117188
366.1397705 5829.8559570313
392.1473694 2391.8972167969
528.1880493 2512.234375
635.3166504 1880.3122558594
824.7714844 2828.1274414063
825.2886353 4690.79296875
825.7858887 2394.1745605469
971.0441284 1891.458984375
1138.429321 2242.8388671875
1284.478027 12387.6416015625
1285.46167 3801.5546875
1300.456299 2034.6774902344
1446.522827 33971.84765625
1447.518677 13365.46875
END IONS
BEGIN IONS
TITLE=mouseNglycome_brain_2.3487.3487.2 File:"mouseNglycome_brain_2.raw", NativeID:"controllerType=0 controllerNumber=1 scan=3487"
RTINSECONDS=1309.525142
PEPMASS=1098.41958378668 297485.514648400014
CHARGE=2+
118.7341766 1663.6206054688
126.0547638 4396.4497070313
138.0550995 13661.775390625
168.0651093 12060.2470703125
186.0756531 8593.177734375
204.086441 49222.98828125
205.0902863 5731.5571289063
206.1040955 1687.5511474609
224.1139221 3905.67578125
228.3750458 17657.509765625
228.407608 32529.0234375
366.1391907 25377.076171875
367.1445618 4085.8166503906
512.1991577 2242.6474609375
528.1940308 2620.9853515625
569.218811 3166.9636230469
891.4906006 2105.7375488281
1098.388672 35996.11328125
END IONS
BEGIN IONS
TITLE=mouseNglycome_brain_2.3488.3488.2 File:"mouseNglycome_brain_2.raw", NativeID:"controllerType=0 controllerNumber=1 scan=3488"
RTINSECONDS=1309.615358
PEPMASS=984.362248137715 169619.1035156
CHARGE=2+
126.054863 4781.0874023438
138.0543976 9482.2060546875
168.0653687 6635.0766601563
186.0758667 4630.2392578125
204.0862427 31366.716796875
205.0899048 2222.2646484375
224.1120148 8528.162109375
228.3713684 12150.2265625
228.4034729 53509.98046875
234.188797 1751.0338134766
366.1395264 12860.0205078125
367.1398621 2191.1408691406
427.1928711 2721.6984863281
528.1917114 2638.9252929688
533.2067261 1920.1630859375
1019.325256 2064.2985839844
1435.88208 2086.7978515625
END IONS
BEGIN IONS
TITLE=mouseNglycome_brain_2.3489.3489.3 File:"mouseNglycome_brain_2.raw", NativeID:"controllerType=0 controllerNumber=1 scan=3489"
RTINSECONDS=1309.705258
PEPMASS=1304.507361463616 403029.438476599986
CHARGE=3+
112.0502625 3462.9912109375
126.0548859 3931.3486328125
128.1778259 2079.7060546875
138.0549469 7721.3178710938
150.4403992 1965.2012939453
157.977417 1850.7690429688
168.0653839 4871.6787109375
186.0757294 4155.0092773438
204.0863495 42946.72265625
205.0897369 4724.8725585938
224.1129913 8270.9794921875
228.368988 4850.1508789063
228.400589 44155.59375
253.959259 1818.1120605469
313.0623779 1861.0966796875
366.1393127 19213.048828125
367.1448059 3108.111328125
427.190918 5394.9462890625
512.1945801 4526.310546875
528.1889038 3462.3452148438
569.2203369 4199.1010742188
731.2796631 2896.0390625
996.0844727 2287.9140625
1304.518433 2285.5405273438
END IONS
BEGIN IONS
[truncated: 21,427,260 more chars]
