# Supplementary material for: Non-targeted N-glycome profiling reveals multiple layers of organ-specific diversity in mice
Source: Nat Commun. 2024 Nov 9;15:9725. doi: 10.1038/s41467-024-54134-z (PMC11550822; doi:10.1038/s41467-024-54134-z)
Supplement: Supplementary file 7 — Supplementary Software [file 41467_2024_54134_MOESM7_ESM.zip › NCOMMS-24-16706_MS2Oxoplot/mouseNglycome_brain_2_RepIntensities.csv]

MS2 Spectrum Title	Precursor mass	Charge	Retention Time	167.0914	183.0863	204.0867	222.0972	224.1118	243.0264	274.0921	284.0435	290.087	292.1027	308.0976	312.1289	316.1027	328.1238	332.0976	334.1133	350.1082	366.1395	370.1697	407.1661	446.09627	495.1821	511.177	512.1974	528.1923	542.1716	553.224	569.21887	622.1284	649.17567	657.2349	658.2553	673.2298	698.2615	699.2455	714.2564	715.2404	715.27677	731.27167	792.3234	803.2928	819.2877	860.31427	876.30917	877.32957	948.3303
TITLE=SQbRepX_mouseNglycome_brain_2.2655.2655.2.1	741.283311255417	2	1151.498047	0	0	3811.518799	0	0	0	0	0	0	0	0	0	0	0	0	0	0	0	0	0	0	0	0	0	0	0	0	0	0	0	0	0	0	0	0	0	0	0	0	0	0	0	0	0	0	0
TITLE=SQbRepX_mouseNglycome_brain_2.2667.2667.2.2	895.338883355011	2	1156.304864	0	0	2528.677490	0	0	0	0	0	0	0	0	0	0	0	0	0	0	0	0	0	0	0	0	0	0	0	0	0	0	0	0	0	0	0	0	0	0	0	0	0	0	0	0	0	0	0
TITLE=SQbRepX_mouseNglycome_brain_2.2694.2694.2.3	761.796963809604	2	1167.622388	0	0	0	0	0	0	0	0	0	0	0	1897.026733	0	0	0	0	0	0	0	0	0	0	0	0	0	0	0	0	0	0	0	0	0	0	0	0	0	0	0	0	0	0	0	0	0	0
TITLE=SQbRepX_mouseNglycome_brain_2.2698.2698.2.4	1017.39362982931	2	1168.960358	0	0	2584.325439	0	0	0	0	0	0	0	0	0	0	0	0	0	0	0	0	0	0	0	0	0	0	0	0	0	0	0	0	0	0	0	0	0	0	0	0	0	0	0	0	0	0	0
TITLE=SQbRepX_mouseNglycome_brain_2.2700.2700.2.5	822.309731824675	2	1169.443358	0	0	6244.227539	0	0	0	0	0	0	0	0	0	0	0	0	0	0	0	0	0	0	0	0	0	0	0	0	0	0	0	0	0	0	0	0	0	0	0	0	0	0	0	0	0	0	0
TITLE=SQbRepX_mouseNglycome_brain_2.2714.2714.2.6	772.787119796392	2	1175.135482	0	0	3229.614258	0	0	0	0	0	0	1819.928223	0	0	0	0	0	0	0	0	0	0	0	0	0	0	0	0	0	0	0	0	0	0	0	0	0	0	0	0	0	0	0	0	0	0	0	0
TITLE=SQbRepX_mouseNglycome_brain_2.2715.2715.2.7	923.318674345391	2	1175.225417	0	0	3323.756104	0	0	0	0	0	0	0	0	0	0	0	0	0	0	0	0	0	0	0	0	0	0	0	0	0	0	0	0	0	0	0	0	0	0	0	0	0	0	0	0	0	0	0
TITLE=SQbRepX_mouseNglycome_brain_2.2719.2719.2.8	784.324848743038	2	1176.563106	0	0	9684.620117	0	1795.780518	0	0	0	0	0	0	0	0	0	0	0	0	0	0	0	0	0	0	0	0	0	0	0	0	0	0	0	0	0	0	0	0	0	2437.723389	0	0	0	0	0	0	0
TITLE=SQbRepX_mouseNglycome_brain_2.2722.2722.2.9	895.338706243791	2	1177.466041	0	0	5172.770508	0	0	0	0	0	0	0	0	0	0	0	0	0	1876.733276	2503.298340	0	0	0	0	0	0	0	0	0	0	0	0	0	0	0	0	0	0	0	0	0	0	0	0	0	0	0	0
TITLE=SQbRepX_mouseNglycome_brain_2.2725.2725.2.10	760.789258635084	2	1178.370356	0	0	11522.223633	0	0	0	0	0	0	0	0	0	0	0	0	0	0	0	0	0	0	0	0	0	0	0	0	0	0	0	0	0	0	0	0	0	0	0	0	0	0	0	0	0	0	0
TITLE=SQbRepX_mouseNglycome_brain_2.2726.2726.2.11	780.771528810694	2	1178.460231	0	0	0	0	0	0	0	0	0	0	0	0	0	0	0	0	0	0	0	0	0	0	0	0	0	0	0	0	0	0	0	0	0	0	0	0	0	0	0	0	0	0	0	0	0	0
TITLE=SQbRepX_mouseNglycome_brain_2.2730.2730.2.12	777.792725392656	2	1179.795356	0	0	2235.947998	0	0	0	0	0	0	0	0	0	0	0	0	0	0	0	0	0	0	0	0	0	0	0	0	0	0	0	0	0	0	0	0	0	0	0	0	0	0	0	0	0	0	0
TITLE=SQbRepX_mouseNglycome_brain_2.2735.2735.2.13	976.364858643332	2	1181.580932	0	0	3964.568848	0	0	0	0	0	0	0	0	0	0	0	0	0	0	0	0	0	0	0	0	0	0	0	0	0	0	0	0	0	0	0	0	0	0	0	0	0	0	0	0	0	0	0
TITLE=SQbRepX_mouseNglycome_brain_2.2739.2739.2.14	1084.849746996057	2	1182.929853	0	0	2285.142334	0	0	0	0	0	0	0	0	0	0	0	0	0	0	0	0	0	0	0	0	0	0	0	0	0	0	0	0	0	0	0	0	0	0	0	0	0	0	0	0	0	0	0
TITLE=SQbRepX_mouseNglycome_brain_2.2742.2742.2.15	934.308891085795	2	1183.833137	0	0	5629.781738	0	0	0	0	0	0	0	0	0	0	0	0	0	0	0	0	0	0	0	0	0	0	0	0	0	0	0	0	0	0	0	0	0	0	0	0	0	0	0	0	0	0	0
TITLE=SQbRepX_mouseNglycome_brain_2.2743.2743.2.16	915.853430072875	2	1183.923385	0	0	5143.454102	0	0	0	0	0	0	0	0	0	0	0	0	0	0	2481.892578	0	0	0	0	0	0	0	0	0	0	0	0	0	0	0	0	0	0	0	0	0	0	0	0	0	0	0	0
TITLE=SQbRepX_mouseNglycome_brain_2.2748.2748.2.17	783.779461651334	2	1185.761538	0	0	4835.043945	0	0	0	0	0	0	0	0	0	0	0	0	0	0	0	0	0	0	0	0	0	0	0	0	0	0	0	0	0	0	0	0	0	0	0	0	0	0	0	0	0	0	0
TITLE=SQbRepX_mouseNglycome_brain_2.2749.2749.2.18	842.824238918387	2	1185.851438	0	0	3414.123047	0	0	0	0	0	0	0	0	0	0	0	0	0	0	0	0	0	0	0	0	0	0	0	0	0	0	0	0	0	0	0	0	0	0	0	0	0	0	0	0	0	0	0
TITLE=SQbRepX_mouseNglycome_brain_2.2754.2754.2.19	772.780149946916	2	1187.623002	0	0	5359.928223	0	0	0	0	0	0	0	0	0	0	0	0	0	0	0	0	0	0	0	0	0	0	0	0	0	0	0	0	0	0	0	0	0	0	0	0	0	0	0	0	0	0	0
TITLE=SQbRepX_mouseNglycome_brain_2.2755.2755.2.20	834.334329247201	2	1187.712893	0	0	3750.215088	0	0	0	0	0	0	0	0	0	0	0	0	0	0	0	0	0	0	0	0	0	0	0	0	0	0	0	0	0	0	0	0	0	0	0	0	0	0	0	0	0	0	0
TITLE=SQbRepX_mouseNglycome_brain_2.2757.2757.2.21	761.796976762086	2	1188.181668	0	0	83413.601562	0	11414.245117	0	0	0	0	0	0	0	0	0	0	0	0	12688.777344	0	0	0	0	0	0	0	0	0	7616.701172	0	0	0	0	0	0	0	0	0	0	5984.001465	0	0	0	0	0	0	0
TITLE=SQbRepX_mouseNglycome_brain_2.2763.2763.2.22	822.309307489666	2	1190.385502	0	0	4185.123535	0	0	0	0	0	0	0	0	0	0	0	0	0	0	0	0	0	0	0	0	0	0	0	0	0	0	0	0	0	0	0	0	0	0	0	0	0	0	0	0	0	0	0
TITLE=SQbRepX_mouseNglycome_brain_2.2769.2769.2.23	1077.375867595965	2	1192.590532	0	0	4123.259766	0	0	0	0	0	0	0	0	0	0	0	0	0	0	2031.671753	0	0	0	0	0	0	0	0	0	0	0	0	0	0	0	0	0	0	0	0	0	0	0	0	0	0	0	0
TITLE=SQbRepX_mouseNglycome_brain_2.2772.2772.2.24	938.382018641661	2	1193.494781	0	0	5031.735840	0	0	0	0	0	0	0	0	0	0	0	0	0	0	0	0	0	0	0	0	0	0	0	0	0	0	0	0	0	0	0	0	0	0	0	0	0	0	0	0	0	0	0
TITLE=SQbRepX_mouseNglycome_brain_2.2773.2773.2.25	926.842435456092	2	1193.584728	0	0	0	0	0	0	0	0	0	0	0	0	0	0	0	0	0	0	0	0	0	0	0	0	0	0	0	0	0	0	0	0	0	0	0	0	0	0	0	0	0	0	0	0	0	0
TITLE=SQbRepX_mouseNglycome_brain_2.2777.2777.2.26	1219.39249306966	2	1194.922728	0	0	0	0	0	0	0	0	0	0	0	0	0	0	0	0	0	0	0	0	0	0	0	0	0	0	0	0	0	0	0	0	0	0	0	0	0	0	0	0	0	0	0	0	0	0
TITLE=SQbRepX_mouseNglycome_brain_2.2778.2778.2.27	760.788683129186	2	1195.012608	0	0	48616.269531	0	4557.646484	0	0	0	0	0	0	0	0	0	0	0	0	4372.167969	0	0	0	0	0	0	2108.604004	0	0	3640.264648	0	0	0	0	0	0	0	0	0	0	0	0	0	0	0	0	0	0
TITLE=SQbRepX_mouseNglycome_brain_2.2783.2783.2.28	923.323389964421	2	1196.78471	0	0	0	0	0	0	0	0	0	0	0	0	0	0	0	0	0	0	0	0	0	0	0	0	0	0	0	0	0	0	0	0	0	0	0	0	0	0	0	0	0	0	0	0	0	0
TITLE=SQbRepX_mouseNglycome_brain_2.2784.2784.2.29	988.388844698582	2	1196.87461	0	0	2185.252441	0	0	0	0	0	0	0	0	0	0	0	0	0	0	0	0	0	0	0	0	0	0	0	0	0	0	0	0	0	0	0	0	0	0	0	0	0	0	0	0	0	0	0
TITLE=SQbRepX_mouseNglycome_brain_2.2786.2786.2.30	914.844128565988	2	1197.344311	0	0	45924.128906	0	5636.298340	0	0	0	0	0	0	0	0	0	0	0	0	15145.208008	0	0	0	0	0	4174.817871	0	0	0	3624.022461	0	0	0	0	0	0	0	0	0	0	0	0	0	0	0	0	0	0
TITLE=SQbRepX_mouseNglycome_brain_2.2795.2795.2.31	934.827495427366	2	1200.864495	0	0	3517.536865	0	0	0	0	0	0	0	0	0	0	0	0	0	0	0	0	0	0	0	0	0	0	0	0	0	0	0	0	0	0	0	0	0	0	0	0	0	0	0	0	0	0	0
TITLE=SQbRepX_mouseNglycome_brain_2.2796.2796.2.32	1088.36638203859	2	1200.954434	0	0	0	0	0	0	0	0	0	0	0	0	0	0	0	0	0	0	0	0	0	0	0	0	0	0	0	0	0	0	0	0	0	0	0	0	0	0	0	0	0	0	0	0	0	0
TITLE=SQbRepX_mouseNglycome_brain_2.2800.2800.2.33	813.820365853786	2	1202.292476	0	0	10434.344727	0	0	0	0	0	0	0	0	0	0	0	0	0	0	2335.364014	0	0	0	0	0	0	0	0	0	0	0	0	0	0	0	0	0	0	0	0	0	0	0	0	0	0	0	0
TITLE=SQbRepX_mouseNglycome_brain_2.2801.2801.3.34	976.865368118435	3	1202.382351	0	0	6848.358887	0	0	0	0	0	0	0	0	0	0	0	0	0	0	2098.646484	0	0	0	0	0	0	0	0	0	0	0	0	0	0	0	0	0	0	0	0	0	0	0	0	0	0	0	0
TITLE=SQbRepX_mouseNglycome_brain_2.2803.2803.2.35	1069.906106432532	2	1202.852476	0	0	3820.343262	0	0	0	0	0	1783.725098	0	0	0	0	0	0	0	0	4629.312988	0	0	0	0	0	0	0	0	0	0	0	0	0	0	0	0	0	0	0	0	0	0	0	0	0	0	0	0
TITLE=SQbRepX_mouseNglycome_brain_2.2804.2804.2.36	931.84689104652	2	1202.942379	0	0	12689.342773	0	0	0	0	0	0	0	0	0	0	0	0	0	0	0	0	0	0	0	0	0	0	0	0	0	0	0	0	0	0	0	0	0	0	0	0	0	0	0	0	0	0	0
TITLE=SQbRepX_mouseNglycome_brain_2.2805.2805.2.37	976.364454610324	2	1203.035687	0	0	7231.048828	0	0	0	0	0	0	0	0	0	0	0	0	0	0	2643.769287	0	0	0	0	0	0	0	0	0	0	0	0	0	0	0	0	0	0	0	0	0	0	0	0	0	0	0	0
TITLE=SQbRepX_mouseNglycome_brain_2.2806.2806.3.38	639.745135318636	3	1203.125623	0	0	9989.841797	0	0	0	0	0	0	0	0	0	0	0	0	0	0	0	0	0	0	0	0	0	0	0	0	0	0	0	0	0	0	0	0	0	0	0	0	0	0	0	0	0	0	0
TITLE=SQbRepX_mouseNglycome_brain_2.2807.2807.2.39	1238.902097628352	2	1203.218618	0	0	0	0	0	0	0	0	0	0	0	0	0	0	0	0	0	0	0	0	0	0	0	0	0	0	0	0	0	0	0	0	0	0	0	0	0	0	0	0	0	0	0	0	0	0
TITLE=SQbRepX_mouseNglycome_brain_2.2811.2811.2.40	821.817659230114	2	1204.55703	0	0	12390.516602	0	0	0	0	0	0	0	0	0	0	0	0	0	0	2029.471680	0	0	0	0	0	0	0	0	0	0	0	0	0	0	0	0	0	0	0	0	0	0	0	0	0	0	0	0
TITLE=SQbRepX_mouseNglycome_brain_2.2813.2813.2.41	915.851989746094	2	1205.039053	0	0	213812.906250	0	24758.578125	0	0	0	0	0	0	0	0	0	0	0	0	61701.570312	0	0	0	0	0	13539.593750	5069.069824	0	0	10779.554688	0	0	0	0	0	0	0	0	0	0	7877.151367	2299.121094	0	0	0	0	0	0
TITLE=SQbRepX_mouseNglycome_brain_2.2818.2818.2.42	842.823710899465	2	1206.809384	0	0	11323.306641	0	0	0	0	0	0	0	0	0	0	0	0	0	0	2246.189209	0	0	0	0	0	0	0	0	0	0	0	0	0	0	0	0	0	0	0	0	0	0	0	0	0	0	0	0
TITLE=SQbRepX_mouseNglycome_brain_2.2819.2819.2.43	863.334853126387	2	1206.899279	0	0	8699.474609	0	0	0	0	0	0	0	0	0	0	0	0	0	0	0	0	0	0	0	0	0	0	0	0	0	0	0	0	0	0	0	0	0	0	0	0	0	0	0	0	0	0	0
TITLE=SQbRepX_mouseNglycome_brain_2.2824.2824.2.44	1017.39290500517	2	1208.67122	0	0	7059.418457	0	0	0	0	0	0	0	0	0	0	0	0	0	0	3535.957275	0	0	0	0	0	0	0	0	0	0	0	0	0	0	0	0	0	0	0	0	0	0	0	0	0	0	0	0
TITLE=SQbRepX_mouseNglycome_brain_2.2825.2825.2.45	834.335483988418	2	1208.761154	0	0	5287.494141	0	0	0	0	0	0	0	0	0	0	0	0	0	0	0	0	0	0	0	0	0	0	0	0	0	0	0	0	0	0	0	0	0	0	0	0	0	0	0	0	0	0	0
TITLE=SQbRepX_mouseNglycome_brain_2.2827.2827.2.46	996.88130931044	2	1209.230349	0	0	6815.991211	0	0	0	0	0	0	0	0	0	0	0	0	0	0	7386.117188	0	0	0	0	0	0	0	0	0	0	0	0	0	0	0	0	0	0	0	0	0	0	0	0	0	0	0	0
TITLE=SQbRepX_mouseNglycome_brain_2.2828.2828.3.47	1253.119975309234	3	1209.320254	0	0	0	0	0	0	0	0	0	0	0	0	0	0	0	0	0	0	0	0	0	0	0	0	0	0	0	0	0	0	0	0	0	0	0	0	0	0	0	0	0	0	0	0	0	0
TITLE=SQbRepX_mouseNglycome_brain_2.2829.2829.2.48	1231.4368245599	2	1209.413599	0	0	3645.668945	0	0	0	0	0	0	0	0	0	0	0	0	0	0	2943.744141	0	0	0	0	0	0	0	0	0	0	0	0	0	0	0	0	0	0	0	0	0	0	0	0	0	0	0	0
TITLE=SQbRepX_mouseNglycome_brain_2.2830.2830.2.49	761.798522949219	2	1209.503475	0	0	28374.447266	0	2089.464844	0	0	0	0	0	0	0	0	0	0	0	0	3338.028076	0	0	0	0	0	0	0	0	0	0	0	0	0	0	0	0	0	0	0	0	0	0	0	0	0	0	0	0
TITLE=SQbRepX_mouseNglycome_brain_2.2834.2834.2.50	967.876362885546	2	1210.909682	0	0	4787.810547	0	0	0	0	0	0	0	0	0	0	0	0	0	0	2154.154785	0	0	0	0	0	0	0	0	0	0	0	0	0	0	0	0	0	0	0	0	0	0	0	0	0	0	0	0
TITLE=SQbRepX_mouseNglycome_brain_2.2835.2835.2.51	983.837417868644	2	1210.999557	0	0	4044.678711	0	0	0	0	0	0	0	0	0	0	0	0	0	0	0	0	0	0	0	0	0	0	0	0	0	0	0	0	0	0	0	0	0	0	0	0	0	0	0	0	0	0	0
TITLE=SQbRepX_mouseNglycome_brain_2.2837.2837.2.52	741.283967737375	2	1211.469778	0	0	11783.275391	0	0	0	0	0	0	0	0	0	0	0	0	0	0	0	0	0	0	0	0	0	0	0	0	0	0	0	0	0	0	0	0	0	0	0	0	0	0	0	0	0	0	0
TITLE=SQbRepX_mouseNglycome_brain_2.2840.2840.2.53	844.839557478085	2	1212.386752	0	0	15122.129883	0	1895.364624	0	0	0	0	0	0	0	0	0	0	0	0	2492.125488	0	0	0	0	0	0	0	0	0	0	0	0	0	0	0	0	0	0	0	0	0	0	0	0	0	0	0	0
TITLE=SQbRepX_mouseNglycome_brain_2.2842.2842.2.54	833.301796187956	2	1212.857051	0	0	12556.574219	0	0	0	0	0	0	0	0	0	0	0	0	0	0	0	0	0	0	0	0	0	0	0	0	0	0	0	0	0	0	0	0	0	0	0	0	0	0	0	0	0	0	0
TITLE=SQbRepX_mouseNglycome_brain_2.2843.2843.2.55	1080.897171336775	2	1212.946982	0	0	4773.874023	0	0	0	0	0	0	0	0	0	0	0	0	0	0	2538.310303	0	0	0	0	0	0	0	0	0	0	0	0	0	0	0	0	0	0	0	0	0	0	0	0	0	0	0	0
TITLE=SQbRepX_mouseNglycome_brain_2.2845.2845.2.56	1125.851592536883	2	1213.416694	0	0	7958.556641	0	0	0	0	0	0	0	0	0	0	0	0	0	0	0	0	0	0	0	0	0	0	0	0	0	0	0	0	0	0	0	0	0	0	0	0	0	0	0	0	0	0	0
TITLE=SQbRepX_mouseNglycome_brain_2.2848.2848.2.57	841.284342116254	2	1214.319684	0	0	5458.138184	0	0	0	0	0	0	0	0	0	0	0	0	0	0	0	0	0	0	0	0	0	0	0	0	0	0	0	0	0	0	0	0	0	0	0	0	0	0	0	0	0	0	0
TITLE=SQbRepX_mouseNglycome_brain_2.2850.2850.2.58	1092.44337502183	2	1214.788996	0	0	0	0	0	0	0	0	0	0	0	0	0	0	0	0	0	0	0	0	0	0	0	0	0	0	0	0	0	0	0	0	0	0	0	0	0	0	0	0	0	0	0	0	0	0
TITLE=SQbRepX_mouseNglycome_brain_2.2851.2851.2.59	1077.385129703074	2	1214.878925	0	0	10068.116211	0	0	0	0	0	0	0	0	0	0	0	0	0	0	6999.250977	0	0	0	0	0	3971.398438	0	0	0	0	0	0	0	0	0	0	0	0	0	0	0	0	0	0	0	0	0	0
TITLE=SQbRepX_mouseNglycome_brain_2.2852.2852.2.60	885.869347142445	2	1214.972277	0	0	10617.111328	0	0	0	0	0	0	0	0	0	0	0	0	0	0	0	0	0	0	0	0	0	0	0	0	0	0	0	0	0	0	0	0	0	0	0	0	0	0	0	0	0	0	0
TITLE=SQbRepX_mouseNglycome_brain_2.2853.2853.2.61	1142.443148287627	2	1215.062224	0	0	4390.461914	0	0	0	0	0	0	0	0	0	0	0	0	0	0	2510.725586	0	0	0	0	0	0	0	0	0	0	0	0	0	0	0	0	0	0	0	0	0	0	0	0	0	0	0	0
TITLE=SQbRepX_mouseNglycome_brain_2.2854.2854.2.62	894.847383586964	2	1215.155568	0	0	9319.257812	0	0	0	0	0	0	0	0	0	0	0	0	0	0	2558.147705	0	0	0	0	0	0	0	0	0	0	0	0	0	0	0	0	0	0	0	0	0	0	0	0	0	0	0	0
TITLE=SQbRepX_mouseNglycome_brain_2.2855.2855.2.63	926.842052319652	2	1215.245473	0	0	4587.812012	0	0	0	0	0	0	0	0	0	0	0	0	0	0	0	0	0	0	0	0	0	0	0	0	0	0	0	0	0	0	0	0	0	0	0	0	0	0	0	0	0	0	0
TITLE=SQbRepX_mouseNglycome_brain_2.2857.2857.2.64	874.329222170912	2	1215.784598	0	0	5503.922363	0	0	0	0	0	0	0	0	0	0	0	0	0	0	0	0	0	0	0	0	0	0	0	0	0	0	0	0	0	0	0	0	0	0	0	0	0	0	0	0	0	0	0
TITLE=SQbRepX_mouseNglycome_brain_2.2858.2858.2.65	838.301617140044	2	1215.874496	0	0	10783.172852	0	0	0	0	0	0	0	0	0	0	0	0	0	0	0	0	0	0	0	0	0	0	0	0	0	0	0	0	0	0	0	0	0	0	0	0	0	0	0	0	0	0	0
TITLE=SQbRepX_mouseNglycome_brain_2.2859.2859.2.66	996.330932617188	2	1215.967876	0	0	9391.992188	0	0	0	0	0	0	0	0	0	0	0	0	0	0	4953.443359	0	0	0	0	0	0	0	0	0	0	0	0	0	0	0	0	0	0	0	0	2078.482178	0	0	0	0	0	0	0
TITLE=SQbRepX_mouseNglycome_brain_2.2860.2860.2.67	995.32373046875	2	1216.057783	0	0	4989.138184	0	0	0	0	0	0	0	0	0	0	0	0	0	0	0	0	0	0	0	0	0	0	0	0	0	0	0	0	0	0	0	0	0	0	0	0	0	0	0	0	0	0	0
TITLE=SQbRepX_mouseNglycome_brain_2.2862.2862.2.68	996.893422040371	2	1216.527931	0	0	19773.070312	0	3453.149414	0	0	0	0	0	0	0	0	0	0	0	0	10570.212891	0	0	0	0	0	0	0	0	0	0	0	0	0	0	0	0	0	0	0	0	0	0	0	0	0	0	0	0
TITLE=SQbRepX_mouseNglycome_brain_2.2863.2863.2.69	844.291642966264	2	1216.617817	0	0	39379.707031	0	7668.535156	0	0	0	0	0	0	0	0	0	0	0	0	6655.386719	0	0	0	0	0	0	0	0	0	2628.960938	0	0	0	0	0	0	0	0	0	0	0	0	0	0	0	0	0	0
TITLE=SQbRepX_mouseNglycome_brain_2.2864.2864.2.70	1028.378482778554	2	1216.711257	0	0	3849.028564	0	0	0	0	0	0	0	0	0	0	0	0	0	0	0	0	0	0	0	0	0	0	0	0	0	0	0	0	0	0	0	0	0	0	0	0	0	0	0	0	0	0	0
TITLE=SQbRepX_mouseNglycome_brain_2.2865.2865.2.71	866.33838300857	2	1216.801152	0	0	8613.244141	0	0	0	0	0	0	0	0	0	0	0	0	0	0	2566.475098	0	0	0	0	0	0	0	0	0	0	0	0	0	0	0	0	0	0	0	0	0	0	0	0	0	0	0	0
TITLE=SQbRepX_mouseNglycome_brain_2.2866.2866.2.72	821.302429199219	2	1216.894181	0	0	93623.898438	0	13714.749023	0	0	0	0	0	0	0	0	0	0	0	0	14233.605469	0	0	0	0	0	0	3722.860596	0	0	5907.649902	0	0	0	0	0	0	0	0	0	0	2751.213623	0	0	0	0	0	0	0
TITLE=SQbRepX_mouseNglycome_brain_2.2868.2868.2.73	988.38984683296	2	1217.364942	0	0	20582.560547	0	0	0	0	0	0	0	0	0	0	0	0	0	0	5390.671387	0	0	0	0	0	0	0	0	0	0	0	0	0	0	0	0	0	0	0	0	0	0	0	0	0	0	0	0
TITLE=SQbRepX_mouseNglycome_brain_2.2869.2869.2.74	844.287344817072	2	1217.454871	0	0	29541.441406	0	4304.295410	0	0	0	0	0	0	0	0	0	0	0	0	3864.887207	0	0	0	0	0	0	2069.084473	0	0	1800.103516	0	0	0	0	0	0	0	0	0	0	0	0	0	0	0	0	0	0
TITLE=SQbRepX_mouseNglycome_brain_2.2874.2874.2.75	1157.852739950269	2	1219.226848	0	0	4651.565430	0	0	0	0	0	0	0	0	0	0	0	0	0	0	0	0	0	0	0	0	0	0	0	0	0	0	0	0	0	0	0	0	0	0	0	0	0	0	0	0	0	0	0
TITLE=SQbRepX_mouseNglycome_brain_2.2875.2875.2.76	660.258511316221	2	1219.317099	0	0	8510.942383	0	0	0	0	0	0	0	0	0	0	0	0	0	0	0	0	0	0	0	0	0	0	0	0	0	0	0	0	0	0	0	0	0	0	0	0	0	0	0	0	0	0	0
TITLE=SQbRepX_mouseNglycome_brain_2.2877.2877.2.77	1136.836981139917	2	1219.787806	0	0	0	0	0	0	0	0	0	0	0	0	0	0	0	0	0	0	0	0	0	0	0	0	0	0	0	0	0	0	0	0	0	0	0	0	0	0	0	0	0	0	0	0	0	0
TITLE=SQbRepX_mouseNglycome_brain_2.2878.2878.2.78	852.276316558645	2	1219.877681	0	0	4156.865234	0	0	0	0	0	0	0	0	0	0	0	0	0	0	0	0	0	0	0	0	0	0	0	0	0	0	0	0	0	0	0	0	0	0	0	0	0	0	0	0	0	0	0
TITLE=SQbRepX_mouseNglycome_brain_2.2879.2879.3.79	1096.075540955429	3	1219.971026	0	0	13359.068359	0	0	0	0	0	0	0	0	0	0	0	0	0	0	2712.576660	0	0	0	0	0	0	0	0	0	0	0	0	0	0	0	0	0	0	0	0	0	0	0	0	0	0	0	0
TITLE=SQbRepX_mouseNglycome_brain_2.2880.2880.2.80	1025.358480682564	2	1220.060931	0	0	8235.347656	0	0	0	0	0	0	0	0	0	0	0	0	0	0	0	0	0	0	0	0	0	0	0	0	0	0	0	0	0	0	0	0	0	0	0	0	0	0	0	0	0	0	0
TITLE=SQbRepX_mouseNglycome_brain_2.2882.2882.2.81	1002.800743482872	2	1220.599276	0	0	0	0	0	0	0	0	0	0	0	0	0	0	0	0	0	0	0	0	0	0	0	0	0	0	0	0	0	0	0	0	0	0	0	0	0	0	0	0	0	0	0	0	0	0
TITLE=SQbRepX_mouseNglycome_brain_2.2883.2883.2.82	1145.848990400707	2	1220.689521	0	0	5417.745605	0	0	0	0	0	0	0	0	0	0	0	0	0	0	0	0	0	0	0	0	0	0	0	0	0	0	0	0	0	0	0	0	0	0	0	0	0	0	0	0	0	0	0
TITLE=SQbRepX_mouseNglycome_brain_2.2884.2884.2.83	1287.369631110186	2	1220.779435	0	0	5786.596191	0	0	0	0	0	0	0	0	0	0	0	0	0	0	0	0	0	0	0	0	0	0	0	0	0	0	0	0	0	0	0	0	0	0	0	0	0	0	0	0	0	0	0
TITLE=SQbRepX_mouseNglycome_brain_2.2885.2885.2.84	855.83070825498	2	1220.872526	0	0	3656.207520	0	0	0	0	0	0	0	0	0	0	0	0	0	0	0	0	0	0	0	0	0	0	0	0	0	0	0	0	0	0	0	0	0	0	0	0	0	0	0	0	0	0	0
TITLE=SQbRepX_mouseNglycome_brain_2.2887.2887.2.85	1039.923829051769	2	1221.34275	0	0	4644.065430	0	0	0	0	0	0	0	0	0	0	0	0	0	0	0	0	0	0	0	0	0	0	0	0	0	0	0	0	0	0	0	0	0	0	0	0	0	0	0	0	0	0	0
TITLE=SQbRepX_mouseNglycome_brain_2.2888.2888.2.86	710.757212879781	2	1221.432683	0	0	17773.478516	0	3075.478760	0	0	0	0	0	0	0	0	0	0	0	0	1834.730835	0	0	0	0	0	0	0	0	0	0	0	0	0	0	0	0	0	0	0	0	0	0	0	0	0	0	0	0
TITLE=SQbRepX_mouseNglycome_brain_2.2889.2889.2.87	1036.362544804666	2	1221.526082	0	0	5257.511230	0	0	0	0	0	0	0	0	0	0	0	0	0	0	0	0	0	0	0	0	0	0	0	0	0	0	0	0	0	0	0	0	0	0	0	0	0	0	0	0	0	0	0
TITLE=SQbRepX_mouseNglycome_brain_2.2890.2890.2.88	944.360896324617	2	1221.615972	0	0	7675.547363	0	0	0	0	0	0	0	0	0	0	0	0	0	0	2207.104004	0	0	0	0	0	0	0	0	0	0	0	0	0	0	0	0	0	0	0	0	0	0	0	0	0	0	0	0
TITLE=SQbRepX_mouseNglycome_brain_2.2891.2891.2.89	1179.414432327156	2	1221.709504	0	0	8053.239258	0	0	0	0	0	0	0	0	0	0	0	0	0	0	2436.158936	0	0	0	0	0	0	0	0	0	0	0	0	0	0	0	0	0	0	0	0	0	0	0	0	0	0	0	0
TITLE=SQbRepX_mouseNglycome_brain_2.2892.2892.2.90	1008.368774414062	2	1221.799408	0	0	4199.811035	0	0	0	0	0	0	0	0	0	0	0	0	0	0	0	0	0	0	0	0	0	0	0	0	0	0	0	0	0	0	0	0	0	0	0	0	0	0	0	0	0	0	0
TITLE=SQbRepX_mouseNglycome_brain_2.2894.2894.2.91	1171.451172552123	2	1222.269744	0	0	12255.013672	0	0	0	0	0	0	0	0	0	0	0	0	0	0	3829.362549	0	0	0	0	0	0	0	0	0	0	0	0	0	0	0	0	0	0	0	0	0	0	0	0	0	0	0	0
TITLE=SQbRepX_mouseNglycome_brain_2.2895.2895.2.92	987.353983509255	2	1222.359713	0	0	4159.942383	0	0	0	0	0	0	0	0	0	0	0	0	0	0	0	0	0	0	0	0	0	0	0	0	0	0	0	0	0	0	0	0	0	0	0	0	0	0	0	0	0	0	0
TITLE=SQbRepX_mouseNglycome_brain_2.2896.2896.2.93	793.800019530862	2	1222.453059	0	0	5242.065918	0	0	0	0	0	0	0	0	0	0	0	0	0	0	3063.089355	0	0	0	0	0	0	0	0	0	0	0	0	0	0	0	0	0	0	0	0	0	0	0	0	0	0	0	0
TITLE=SQbRepX_mouseNglycome_brain_2.2897.2897.3.94	1279.83931679969	3	1222.542972	0	0	8194.881836	0	0	0	0	0	0	0	0	0	0	0	0	0	0	0	0	0	0	0	0	0	0	0	0	0	0	0	0	0	0	0	0	0	0	0	0	0	0	0	0	0	0	0
TITLE=SQbRepX_mouseNglycome_brain_2.2898.2898.2.95	1016.382378100752	2	1222.636305	0	0	101190.437500	0	11400.573242	0	0	0	0	0	0	0	0	0	0	0	3046.259277	36639.109375	0	0	0	0	0	8628.157227	4801.433594	0	0	10101.505859	0	0	0	0	0	0	0	0	0	0	6210.458008	0	0	0	0	0	0	0
TITLE=SQbRepX_mouseNglycome_brain_2.2899.2899.2.96	1190.91155359899	2	1222.726222	0	0	4282.911133	0	0	0	0	0	0	0	0	0	0	0	0	0	0	0	0	0	0	0	0	0	0	0	0	0	0	0	0	0	0	0	0	0	0	0	0	0	0	0	0	0	0	0
TITLE=SQbRepX_mouseNglycome_brain_2.2900.2900.2.97	826.304412753919	2	1222.819287	0	0	3410.105469	0	0	0	0	0	0	0	0	0	0	0	0	0	0	0	0	0	0	0	0	0	0	0	0	0	0	0	0	0	0	0	0	0	0	0	0	0	0	0	0	0	0	0
TITLE=SQbRepX_mouseNglycome_brain_2.2902.2902.2.98	1069.403765234415	2	1223.28976	0	0	19254.767578	0	0	0	0	0	0	0	0	0	0	0	0	0	0	15756.079102	0	0	0	0	0	3883.422119	2248.545166	0	0	0	0	0	0	0	0	0	0	0	0	0	0	0	0	0	0	0	0	0
TITLE=SQbRepX_mouseNglycome_brain_2.2903.2903.2.99	813.300952443547	2	1223.380067	0	0	6316.763184	0	0	0	0	0	0	0	0	0	0	0	0	0	0	0	0	0	0	0	0	0	0	0	0	0	0	0	0	0	0	0	0	0	0	0	0	0	0	0	0	0	0	0
TITLE=SQbRepX_mouseNglycome_brain_2.2904.2904.2.100	975.356486442598	2	1223.470306	0	0	45184.625000	0	9969.720703	0	0	0	0	0	0	0	0	0	0	0	0	24701.271484	0	0	0	0	0	4199.263184	4706.375000	0	0	0	0	0	0	0	0	0	0	0	0	0	2298.785400	0	0	0	0	0	0	0
TITLE=SQbRepX_mouseNglycome_brain_2.2905.2905.2.101	998.897354978087	2	1223.560206	0	0	8934.637695	0	0	0	0	0	0	0	0	0	0	0	0	0	0	2860.960693	0	0	0	0	0	0	0	0	0	0	0	0	0	0	0	0	0	0	0	0	0	0	0	0	0	0	0	0
TITLE=SQbRepX_mouseNglycome_brain_2.2906.2906.2.102	903.341783575758	2	1223.653499	0	0	12005.527344	0	2113.251709	0	0	0	0	0	0	0	0	0	0	0	0	5631.828613	0	0	0	0	0	0	0	0	0	0	0	0	0	0	0	0	0	0	0	0	0	0	0	0	0	0	0	0
TITLE=SQbRepX_mouseNglycome_brain_2.2907.2907.2.103	866.339313839706	2	1223.74375	0	0	11358.727539	0	0	0	0	0	0	0	0	0	0	0	0	0	0	0	0	0	0	0	0	0	0	0	0	0	0	0	0	0	0	0	0	0	0	0	0	0	0	0	0	0	0	0
TITLE=SQbRepX_mouseNglycome_brain_2.2908.2908.2.104	607.231478183054	2	1223.833713	0	0	46365.773438	0	4138.902832	0	0	0	0	0	0	0	0	0	0	0	0	0	0	0	0	0	0	0	0	0	0	0	0	0	0	0	0	0	0	0	0	0	0	0	0	0	0	0	0	0
TITLE=SQbRepX_mouseNglycome_brain_2.2910.2910.2.105	976.365051269531	2	1224.304301	0	0	110668.492188	0	21881.642578	0	0	0	0	0	0	0	0	0	0	0	3962.900146	54031.660156	0	0	0	0	0	6285.658691	8381.944336	0	0	2192.187256	0	0	0	0	0	0	0	0	0	0	2994.368164	0	0	0	0	0	0	0
TITLE=SQbRepX_mouseNglycome_brain_2.2913.2913.2.106	1138.38736742028	2	1225.204124	0	0	11942.977539	0	0	0	0	0	0	0	0	0	0	0	0	0	0	3607.615967	0	0	0	0	0	0	0	0	0	0	0	0	0	0	0	0	0	0	0	0	0	0	0	0	0	0	0	0
TITLE=SQbRepX_mouseNglycome_brain_2.2914.2914.2.107	1033.389932276739	2	1225.294103	0	0	4767.542969	0	0	0	0	0	0	0	0	0	0	0	0	0	0	0	0	0	0	0	0	0	0	0	0	0	0	0	0	0	0	0	0	0	0	0	0	0	0	0	0	0	0	0
TITLE=SQbRepX_mouseNglycome_brain_2.2916.2916.2.108	822.310054232846	2	1225.763635	0	0	807528.750000	0	120577.421875	0	0	0	0	0	0	0	0	0	0	0	0	114856.851562	0	0	0	0	0	0	28451.601562	0	0	43935.234375	0	0	0	0	0	0	0	0	0	0	24448.275391	2907.226074	0	0	0	0	0	0
TITLE=SQbRepX_mouseNglycome_brain_2.2917.2917.2.109	915.854340653432	2	1225.853847	0	0	30387.568359	0	2221.961182	0	0	0	0	0	0	0	0	0	0	0	0	9758.636719	0	0	0	0	0	0	0	0	0	0	0	0	0	0	0	0	0	0	0	0	2335.942383	0	0	0	0	0	0	0
TITLE=SQbRepX_mouseNglycome_brain_2.2918.2918.2.110	720.770601265145	2	1225.944096	0	0	5338.948730	0	2304.818848	0	0	0	0	0	0	0	0	0	0	0	0	0	0	0	0	0	0	0	0	0	0	0	0	0	0	0	0	0	0	0	0	0	0	0	0	0	0	0	0	0
TITLE=SQbRepX_mouseNglycome_brain_2.2919.2919.2.111	1157.333816776481	2	1226.033971	0	0	6099.705566	0	0	0	0	0	0	0	0	0	0	0	0	0	0	0	0	0	0	0	0	0	0	0	0	0	0	0	0	0	0	0	0	0	0	0	0	0	0	0	0	0	0	0
TITLE=SQbRepX_mouseNglycome_brain_2.2920.2920.2.112	1014.292133374934	2	1226.127409	0	0	4066.212646	0	0	0	0	0	0	0	0	0	0	0	0	0	0	0	0	0	0	0	0	0	0	0	0	0	0	0	0	0	0	0	0	0	0	0	0	0	0	0	0	0	0	0
TITLE=SQbRepX_mouseNglycome_brain_2.2921.2921.2.113	1007.315856933594	2	1226.217328	0	0	7683.591797	0	0	0	0	0	0	0	0	0	0	0	0	0	0	2441.963867	0	0	0	0	0	0	0	0	0	0	0	0	0	0	0	0	0	0	0	0	0	0	0	0	0	0	0	0
TITLE=SQbRepX_mouseNglycome_brain_2.2925.2925.2.114	1034.379760742188	2	1227.552195	0	0	6706.494141	0	10187.429688	0	0	0	0	0	0	0	0	0	0	0	0	2115.421143	0	0	0	0	0	0	0	0	0	0	0	0	0	0	0	0	0	0	0	0	0	0	0	0	0	0	0	0
TITLE=SQbRepX_mouseNglycome_brain_2.2927.2927.2.115	1149.880494268131	2	1228.02252	0	0	6824.578125	0	0	0	0	0	0	0	0	0	0	0	0	0	0	0	0	0	0	0	0	0	0	0	0	0	0	0	0	0	0	0	0	0	0	0	0	0	0	0	0	0	0	0
TITLE=SQbRepX_mouseNglycome_brain_2.2928.2928.2.116	905.837942231783	2	1228.112409	0	1602.847534	9324.589844	0	0	0	0	0	0	0	0	0	0	0	0	0	0	2979.765625	0	0	0	0	0	0	0	0	0	0	0	0	0	0	0	0	0	0	0	0	0	0	0	0	0	0	0	0
TITLE=SQbRepX_mouseNglycome_brain_2.2929.2929.2.117	1182.436001808632	2	1228.205746	0	0	3078.481934	0	0	0	0	0	0	0	0	0	0	0	0	0	0	0	0	0	0	0	0	0	0	0	0	0	0	0	0	0	0	0	0	0	0	0	0	0	0	0	0	0	0	0
TITLE=SQbRepX_mouseNglycome_brain_2.2930.2930.2.118	992.357520263663	2	1228.295672	0	0	6070.729492	0	0	0	0	0	0	0	0	0	0	0	0	0	0	1858.243530	0	0	0	0	0	0	0	0	0	0	0	0	0	0	0	0	0	0	0	0	0	0	0	0	0	0	0	0
TITLE=SQbRepX_mouseNglycome_brain_2.2931.2931.2.119	985.38139806806	2	1228.389	0	0	39785.589844	0	5846.170410	0	0	0	0	0	0	0	0	0	0	0	0	9389.953125	0	0	0	0	0	0	0	0	0	2347.568359	0	0	0	0	0	0	0	0	0	0	0	0	0	0	0	0	0	0
TITLE=SQbRepX_mouseNglycome_brain_2.2932.2932.2.120	863.336608886719	2	1228.47893	0	0	35932.292969	0	3251.223145	0	0	0	0	0	0	0	0	0	0	0	0	4613.132324	0	0	0	0	0	0	0	0	0	1990.031494	0	0	0	0	0	0	0	0	0	0	0	0	0	0	0	0	0	0
TITLE=SQbRepX_mouseNglycome_brain_2.2933.2933.2.121	709.287353515625	2	1228.571879	0	0	2300.127930	0	0	0	0	0	0	0	0	0	0	0	0	0	0	0	0	0	0	0	0	0	0	0	0	0	0	0	0	0	0	0	0	0	0	0	0	0	0	0	0	0	0	0
TITLE=SQbRepX_mouseNglycome_brain_2.2935.2935.3.122	1318.840301426965	3	1229.042471	0	0	9800.775391	0	0	0	0	0	0	0	0	0	0	0	0	0	0	1946.776978	0	0	0	0	0	0	0	0	0	0	0	0	0	0	0	0	0	0	0	0	0	0	0	0	0	0	0	0
TITLE=SQbRepX_mouseNglycome_brain_2.2936.2936.2.123	842.830909984026	2	1229.132348	0	0	8969.340820	0	2084.079346	0	0	0	0	0	0	0	0	0	0	0	0	3376.232178	0	0	0	0	0	0	0	0	0	0	0	0	0	0	0	0	0	0	0	0	0	0	0	0	0	0	0	0
TITLE=SQbRepX_mouseNglycome_brain_2.2937.2937.2.124	984.880034083296	2	1229.225751	0	0	48847.488281	0	7907.798340	0	0	0	0	0	0	0	0	0	0	0	0	13614.010742	0	0	0	0	0	0	3148.854004	0	0	2873.083984	0	0	0	0	0	0	0	0	0	0	3395.180908	0	0	0	0	0	0	0
TITLE=SQbRepX_mouseNglycome_brain_2.2938.2938.2.125	874.334871126017	2	1229.315673	0	0	7951.569824	0	0	0	0	0	0	0	0	0	0	0	0	0	0	0	0	0	0	0	0	0	0	0	0	0	0	0	0	0	0	0	0	0	0	0	0	0	0	0	0	0	0	0
TITLE=SQbRepX_mouseNglycome_brain_2.2940.2940.2.126	998.342248035246	2	1229.786435	0	0	10526.853516	0	0	0	0	0	0	0	0	0	0	0	0	0	0	4178.397461	0	0	0	0	0	0	0	0	0	0	0	0	0	0	0	0	0	0	0	0	0	0	0	0	0	0	0	0
TITLE=SQbRepX_mouseNglycome_brain_2.2941.2941.2.127	1017.391784667969	2	1229.877346	0	0	161185.156250	0	19425.023438	0	0	0	0	0	0	0	0	0	0	0	3958.630859	50270.968750	0	0	0	0	0	9003.060547	6580.325684	0	0	9173.651367	0	0	0	0	0	0	0	0	0	0	8222.409180	0	0	0	0	0	0	0
TITLE=SQbRepX_mouseNglycome_brain_2.2943.2943.2.128	761.797053765019	2	1230.347093	0	0	24455.279297	0	0	0	0	0	0	0	0	0	0	0	0	0	0	0	0	0	0	0	0	0	0	0	0	0	0	0	0	0	0	0	0	0	0	0	0	0	0	0	0	0	0	0
TITLE=SQbRepX_mouseNglycome_brain_2.2947.2947.2.129	995.336363824281	2	1231.68547	0	0	9488.896484	0	0	0	0	0	0	0	0	0	0	0	0	0	0	0	0	0	0	0	0	0	0	0	0	0	0	0	0	0	0	0	0	0	0	0	0	0	0	0	0	0	0	0
TITLE=SQbRepX_mouseNglycome_brain_2.2948.2948.2.130	733.285511260111	2	1231.775465	0	0	11080.568359	0	0	0	0	0	0	0	0	0	0	0	0	0	0	0	0	0	0	0	0	0	0	0	0	0	0	0	0	0	0	0	0	0	0	0	0	0	0	0	0	0	0	0
TITLE=SQbRepX_mouseNglycome_brain_2.2950.2950.2.131	741.283857241564	2	1232.247278	0	0	21218.828125	0	3625.509521	0	0	0	0	0	0	0	0	0	0	0	0	0	0	0	0	0	0	0	0	0	0	0	0	0	0	0	0	0	0	0	0	0	0	0	0	0	0	0	0	0
TITLE=SQbRepX_mouseNglycome_brain_2.2951.2951.2.132	967.87296168401	2	1232.337595	0	0	8643.081055	0	0	0	0	0	0	0	0	0	0	0	0	0	0	3455.237549	0	0	0	0	0	0	0	0	0	0	0	0	0	0	0	0	0	0	0	0	0	0	0	0	0	0	0	0
TITLE=SQbRepX_mouseNglycome_brain_2.2952.2952.3.133	931.138915188294	3	1232.427845	0	0	4117.484375	0	0	0	0	0	0	0	0	0	0	0	0	0	0	0	0	0	0	0	0	0	0	0	0	0	0	0	0	0	0	0	0	0	0	0	0	0	0	0	0	0	0	0
TITLE=SQbRepX_mouseNglycome_brain_2.2953.2953.2.134	984.328247070313	2	1232.51772	0	0	33064.554688	0	5151.043457	0	0	0	0	0	0	0	0	0	0	0	0	7152.471191	0	0	0	0	0	0	0	0	0	3144.238770	0	0	0	0	0	0	0	0	0	0	0	0	0	0	0	0	0	0
TITLE=SQbRepX_mouseNglycome_brain_2.2955.2955.2.135	844.839679241992	2	1232.98803	0	0	25327.328125	0	4274.691895	0	0	0	0	0	0	0	0	0	0	0	0	3217.967041	0	0	0	0	0	0	0	0	0	0	0	0	0	0	0	0	0	0	0	0	0	0	0	0	0	0	0	0
TITLE=SQbRepX_mouseNglycome_brain_2.2957.2957.2.136	833.300303981056	2	1233.457996	0	0	20116.052734	0	0	0	0	0	0	0	0	0	0	0	0	0	0	0	0	2797.040039	0	0	0	0	0	0	0	0	0	0	0	0	0	0	0	0	0	0	0	0	0	0	0	0	0	0
TITLE=SQbRepX_mouseNglycome_brain_2.2960.2960.2.137	1149.379434739539	2	1234.362274	0	0	4353.566895	0	0	0	0	0	0	0	0	0	0	0	0	0	0	0	0	0	0	0	0	0	0	0	0	0	0	0	0	0	0	0	0	0	0	0	0	0	0	0	0	0	0	0
TITLE=SQbRepX_mouseNglycome_brain_2.2961.2961.2.138	1179.962343097792	2	1234.452185	0	0	15676.098633	0	0	0	0	0	0	0	0	0	0	0	0	0	0	6253.031250	0	0	0	0	0	0	0	0	0	0	0	0	0	0	0	0	0	0	0	0	0	0	0	0	0	0	0	0
TITLE=SQbRepX_mouseNglycome_brain_2.2963.2963.2.139	1037.908496357757	2	1234.922244	0	0	7191.444336	0	0	0	0	0	0	0	0	0	0	0	0	0	0	0	0	0	0	0	0	0	0	0	0	0	0	0	0	0	0	0	0	0	0	0	0	0	0	0	0	0	0	0
TITLE=SQbRepX_mouseNglycome_brain_2.2964.2964.2.140	841.27846418944	2	1235.012177	0	0	4606.394531	0	0	0	0	0	0	0	0	0	0	0	0	0	0	0	0	0	0	0	0	0	0	0	0	0	0	0	0	0	0	0	0	0	0	0	0	0	0	0	0	0	0	0
TITLE=SQbRepX_mouseNglycome_brain_2.2965.2965.2.141	1333.46883334274	2	1235.105565	0	0	4239.259766	0	0	0	0	0	0	0	0	0	0	0	0	0	0	0	0	0	0	0	0	0	0	0	0	0	0	0	0	0	0	0	0	0	0	0	0	0	0	0	0	0	0	0
TITLE=SQbRepX_mouseNglycome_brain_2.2966.2966.2.142	1190.413287865838	2	1235.195493	0	0	2153.035889	0	0	0	0	0	0	0	0	0	0	0	0	0	0	0	0	0	0	0	0	0	0	0	0	0	0	0	0	0	0	0	0	0	0	0	0	0	0	0	0	0	0	0
TITLE=SQbRepX_mouseNglycome_brain_2.2967.2967.2.143	887.341980170842	2	1235.288796	0	0	7712.553711	0	1853.691772	0	0	0	0	0	0	0	0	0	0	0	0	4757.921875	0	0	0	0	0	0	0	0	0	0	0	0	0	0	0	0	0	0	0	0	0	0	0	0	0	0	0	0
TITLE=SQbRepX_mouseNglycome_brain_2.2968.2968.2.144	1098.413500120537	2	1235.378753	0	0	8067.710938	0	0	0	0	0	0	0	0	0	0	0	0	0	0	5487.636719	0	0	0	0	0	0	0	0	0	0	0	0	0	0	0	0	0	0	0	0	0	0	0	0	0	0	0	0
TITLE=SQbRepX_mouseNglycome_brain_2.2969.2969.2.145	1157.357316884845	2	1235.472094	0	0	3028.604492	0	0	0	0	0	0	0	0	0	0	0	0	0	0	0	0	0	0	0	0	0	0	0	0	0	0	0	0	0	0	0	0	0	0	0	0	0	0	0	0	0	0	0
TITLE=SQbRepX_mouseNglycome_brain_2.2970.2970.2.146	1009.885858641709	2	1235.562023	0	0	3188.489014	0	0	0	0	0	0	0	0	0	0	0	0	0	0	0	0	0	0	0	0	0	0	0	0	0	0	0	0	0	0	0	0	0	0	0	0	0	0	0	0	0	0	0
TITLE=SQbRepX_mouseNglycome_brain_2.2972.2972.2.147	895.340637207031	2	1236.100472	0	0	35557.468750	0	5917.265137	0	0	0	0	0	0	0	0	0	0	0	0	15144.414062	0	0	0	0	0	2105.742432	2643.716797	0	0	0	0	0	0	0	0	0	0	0	0	0	3153.687500	0	0	0	0	0	0	0
TITLE=SQbRepX_mouseNglycome_brain_2.2976.2976.2.148	1179.974338091338	2	1237.438117	0	0	11501.207031	0	0	0	0	0	0	0	0	0	0	0	0	0	0	7167.622070	0	0	0	0	0	2141.860596	0	0	0	0	0	0	0	0	0	0	0	0	0	0	0	0	0	0	0	0	0	0
TITLE=SQbRepX_mouseNglycome_brain_2.2977.2977.2.149	1300.396424039664	2	1237.528024	0	0	5965.777832	0	0	0	0	0	0	0	0	0	0	0	0	0	0	0	0	0	0	0	0	0	0	0	0	0	0	0	0	0	0	0	0	0	0	0	0	0	0	0	0	0	0	0
TITLE=SQbRepX_mouseNglycome_brain_2.2979.2979.2.150	1028.382997973586	2	1237.998132	0	0	4961.432129	0	0	0	0	0	0	0	0	0	0	0	0	0	0	0	0	0	0	0	0	0	0	0	0	0	0	0	0	0	0	0	0	0	0	0	0	0	0	0	0	0	0	0
TITLE=SQbRepX_mouseNglycome_brain_2.2980.2980.2.151	773.287390578425	2	1238.088378	0	0	0	0	2298.336182	0	0	0	0	0	0	0	0	0	0	0	0	0	0	0	0	0	0	0	0	0	0	0	0	0	0	0	0	0	0	0	0	0	0	0	0	0	0	0	0	0
TITLE=SQbRepX_mouseNglycome_brain_2.2981.2981.2.152	1179.460736703134	2	1238.178301	0	0	9722.870117	0	2611.796631	0	0	0	0	0	0	0	0	0	0	0	0	4007.325928	0	0	0	0	0	0	0	0	0	0	0	0	0	0	0	0	0	0	0	0	0	0	0	0	0	0	0	0
TITLE=SQbRepX_mouseNglycome_brain_2.2983.2983.2.153	687.765304397706	2	1238.6488	0	0	0	0	0	0	0	0	0	0	0	0	0	0	0	0	0	0	0	0	0	0	0	0	0	0	0	0	0	0	0	0	0	0	0	0	0	0	0	0	0	0	0	0	0	0
TITLE=SQbRepX_mouseNglycome_brain_2.2986.2986.2.154	639.744292304626	2	1239.553094	0	0	10933.708008	0	2462.971924	0	0	0	0	0	0	0	0	0	0	0	0	1711.247559	0	0	0	0	0	0	0	0	0	0	0	0	0	0	0	0	0	0	0	0	0	0	0	0	0	0	0	0
TITLE=SQbRepX_mouseNglycome_brain_2.2987.2987.2.155	801.30578756724	2	1239.642971	0	0	2813.917725	0	0	0	0	0	0	0	0	0	0	0	0	0	0	0	0	0	0	0	0	0	0	0	0	0	0	0	0	0	0	0	0	0	0	0	0	0	0	0	0	0	0	0
TITLE=SQbRepX_mouseNglycome_brain_2.2989.2989.2.156	768.791604976229	2	1240.113051	0	0	0	0	4628.624023	0	0	0	0	0	0	0	0	0	0	0	0	0	0	0	0	0	0	0	0	0	0	0	0	0	0	0	0	0	0	0	0	0	0	0	0	0	0	0	0	0
TITLE=SQbRepX_mouseNglycome_brain_2.2990.2990.3.157	1033.045131644981	3	1240.20296	0	0	3571.887207	0	0	0	0	0	0	0	0	0	0	0	0	0	0	0	0	0	0	0	0	0	0	0	0	0	0	0	0	0	0	0	0	0	0	0	0	0	0	0	0	0	0	0
TITLE=SQbRepX_mouseNglycome_brain_2.2991.2991.2.158	558.718594748557	2	1240.296343	0	0	5519.036621	0	0	0	0	0	0	0	0	0	0	0	0	0	0	0	0	0	0	0	0	0	0	0	0	0	0	0	0	0	0	0	0	0	0	0	0	0	0	0	0	0	0	0
TITLE=SQbRepX_mouseNglycome_brain_2.2992.2992.2.159	740.2421875	2	1240.386247	0	0	4167.370605	0	0	0	0	0	0	0	0	0	0	0	0	0	0	0	0	0	0	0	0	0	0	0	0	0	0	0	0	0	0	0	0	0	0	0	0	0	0	0	0	0	0	0
TITLE=SQbRepX_mouseNglycome_brain_2.2996.2996.2.160	1168.351296537734	2	1241.724723	0	0	0	0	0	0	0	0	0	0	0	0	0	0	0	0	0	0	0	0	0	0	0	0	0	0	0	0	0	0	0	0	0	0	0	0	0	0	0	0	0	0	0	0	0	0
TITLE=SQbRepX_mouseNglycome_brain_2.2998.2998.2.161	1130.42025152293	2	1242.194681	0	0	7463.858398	0	0	0	0	0	0	0	0	0	0	0	0	0	0	5114.632812	0	0	0	0	0	0	0	0	0	0	0	0	0	0	0	0	0	0	0	0	0	0	0	0	0	0	0	0
TITLE=SQbRepX_mouseNglycome_brain_2.3000.3000.2.162	743.297996127193	2	1242.664638	0	0	5025.638184	0	1675.762695	0	0	0	0	0	0	0	0	0	0	0	0	0	0	0	0	0	0	0	0	0	0	0	0	0	0	0	0	0	0	0	0	0	0	0	0	0	0	0	0	0
TITLE=SQbRepX_mouseNglycome_brain_2.3002.3002.2.163	1171.450897476078	2	1243.134953	0	0	31521.796875	0	3258.605469	0	0	0	0	0	0	0	0	0	0	0	0	17426.296875	0	0	0	0	0	4926.289551	0	0	0	0	0	0	0	0	0	0	0	0	0	0	0	0	0	0	0	0	0	0
TITLE=SQbRepX_mouseNglycome_brain_2.3003.3003.2.164	987.355102539063	2	1243.224843	0	0	19500.923828	0	0	0	0	0	0	0	0	0	0	0	0	0	0	4127.983887	0	0	0	0	0	0	0	0	0	0	0	0	0	0	0	0	0	0	0	0	0	0	0	0	0	0	0	0
TITLE=SQbRepX_mouseNglycome_brain_2.3005.3005.2.165	833.326969559618	2	1243.694053	0	0	7603.850586	0	0	0	0	0	0	0	0	0	0	0	0	0	0	0	0	0	0	0	0	0	0	0	0	0	0	0	0	0	0	0	0	0	0	0	0	0	0	0	0	0	0	0
TITLE=SQbRepX_mouseNglycome_brain_2.3006.3006.2.166	731.763372338672	2	1243.783968	0	0	10205.540039	0	0	0	0	0	0	0	0	0	0	0	0	0	0	1941.215820	0	0	0	0	0	0	0	0	0	0	0	0	0	0	0	0	0	0	0	0	3052.254639	0	0	0	0	0	0	0
TITLE=SQbRepX_mouseNglycome_brain_2.3007.3007.2.167	1122.428148538325	2	1243.87727	0	0	6633.609863	0	0	0	0	0	0	0	0	0	0	0	0	0	0	5508.076660	0	0	0	0	0	0	0	0	0	0	0	0	0	0	0	0	0	0	0	0	0	0	0	0	0	0	0	0
TITLE=SQbRepX_mouseNglycome_brain_2.3008.3008.2.168	874.333969022546	2	1243.967203	0	0	8233.875977	0	0	0	0	0	0	0	0	0	0	0	0	0	0	0	0	0	0	0	0	0	0	0	0	0	0	0	0	0	0	0	0	0	0	0	0	0	0	0	0	0	0	0
TITLE=SQbRepX_mouseNglycome_brain_2.3009.3009.2.169	882.786483887073	2	1244.060155	0	0	5207.340332	0	0	0	0	0	0	0	0	0	0	0	0	0	0	0	0	0	0	0	0	0	0	0	0	0	0	0	0	0	0	0	0	0	0	0	0	0	0	0	0	0	0	0
TITLE=SQbRepX_mouseNglycome_brain_2.3011.3011.2.170	998.89847126338	2	1244.530938	0	0	15416.860352	0	2721.206055	0	0	0	0	0	0	0	0	0	0	0	0	6080.357422	0	0	0	0	0	0	0	0	0	0	0	0	0	0	0	0	0	0	0	0	0	0	0	0	0	0	0	0
TITLE=SQbRepX_mouseNglycome_brain_2.3012.3012.2.171	903.336875527577	2	1244.620901	0	0	18699.388672	0	2187.538330	0	0	0	0	0	0	0	0	0	0	0	0	6729.960449	0	0	0	0	0	0	0	0	0	0	0	0	0	0	0	0	0	0	0	0	0	0	0	0	0	0	0	0
TITLE=SQbRepX_mouseNglycome_brain_2.3013.3013.2.172	1069.910913189581	2	1244.714324	0	0	10219.763672	0	0	0	0	0	0	0	0	0	0	0	0	0	0	6393.438965	0	0	0	0	0	0	0	0	0	0	0	0	0	0	0	0	0	0	0	0	0	0	0	0	0	0	0	0
TITLE=SQbRepX_mouseNglycome_brain_2.3014.3014.2.173	975.357381454924	2	1244.804244	0	0	94590.617188	0	19591.841797	0	0	0	0	0	0	0	0	0	0	0	2578.525879	45845.054688	0	0	0	0	0	3017.981689	11150.960938	0	0	3572.848633	0	0	0	0	0	0	0	0	0	0	3651.582520	0	0	0	0	0	0	0
TITLE=SQbRepX_mouseNglycome_brain_2.3016.3016.2.174	976.365966796875	2	1245.274555	0	0	137884.000000	0	24004.826172	0	0	0	0	0	0	0	0	0	0	0	4166.019531	57478.980469	0	0	0	0	0	8542.000977	13432.033203	0	0	0	0	0	0	0	0	0	0	0	0	0	6105.442871	0	0	0	0	0	0	0
TITLE=SQbRepX_mouseNglycome_brain_2.3018.3018.2.175	1138.381191425523	2	1245.812063	0	0	11223.792969	0	2604.012451	0	0	0	0	0	0	0	0	0	0	0	0	6304.210938	0	0	0	0	0	0	0	0	0	0	0	0	0	0	0	0	0	0	0	0	0	0	0	0	0	0	0	0
TITLE=SQbRepX_mouseNglycome_brain_2.3020.3020.2.176	814.314766795749	2	1246.281865	0	0	9733.036133	0	0	0	0	0	0	0	0	0	0	0	0	0	0	3332.449219	0	0	0	0	0	0	0	0	0	0	0	0	0	0	0	0	0	0	0	0	0	0	0	0	0	0	0	0
TITLE=SQbRepX_mouseNglycome_brain_2.3021.3021.2.177	739.746266571049	2	1246.371747	0	0	0	0	0	0	0	0	0	0	0	0	0	0	0	0	0	0	0	0	0	0	0	0	0	0	0	0	0	0	0	0	0	0	0	0	0	0	0	0	0	0	0	0	0	0
TITLE=SQbRepX_mouseNglycome_brain_2.3023.3023.2.178	822.310634769944	2	1246.841794	0	0	82481.429688	0	11638.949219	0	0	0	0	0	0	0	0	0	0	0	0	17698.861328	0	0	0	0	0	0	3889.289551	0	0	4113.200684	0	0	0	0	0	0	0	0	0	0	3468.823975	0	0	0	0	0	0	0
TITLE=SQbRepX_mouseNglycome_brain_2.3024.3024.2.179	720.771111578695	2	1246.931675	0	0	46023.125000	0	9975.021484	0	0	0	0	0	0	0	0	0	0	0	0	10764.844727	0	0	0	0	0	0	2384.666504	0	0	3317.534180	0	0	0	0	0	0	0	0	0	0	0	0	0	0	0	0	0	0
TITLE=SQbRepX_mouseNglycome_brain_2.3025.3025.2.180	915.852328492361	2	1247.024717	0	1928.541382	10014.030273	0	0	0	0	0	0	0	0	0	0	0	0	0	0	3937.925781	0	0	0	0	0	0	0	0	0	0	0	0	0	0	0	0	0	0	0	0	0	0	0	0	0	0	0	0
TITLE=SQbRepX_mouseNglycome_brain_2.3027.3027.2.181	874.338610101068	2	1247.494467	0	0	4168.793457	0	0	0	0	0	0	0	0	0	0	0	0	0	0	0	0	0	0	0	0	0	0	0	0	0	0	0	0	0	0	0	0	0	0	0	0	0	0	0	0	0	0	0
TITLE=SQbRepX_mouseNglycome_brain_2.3030.3030.2.182	995.338719760764	2	1248.397794	0	0	4520.640137	0	0	0	0	0	0	0	0	0	0	0	0	0	0	0	0	0	0	0	0	0	0	0	0	0	0	0	0	0	0	0	0	0	0	0	0	0	0	0	0	0	0	0
TITLE=SQbRepX_mouseNglycome_brain_2.3031.3031.2.183	1048.893178017852	2	1248.487717	0	0	6895.404785	0	0	0	0	0	0	0	0	0	0	0	0	0	0	7030.126465	0	0	0	0	0	0	0	0	0	0	0	0	0	0	0	0	0	0	0	0	0	0	0	0	0	0	0	0
TITLE=SQbRepX_mouseNglycome_brain_2.3033.3033.2.184	1141.406273656074	2	1248.957742	0	0	3128.230957	0	0	0	0	0	0	0	0	0	0	0	0	0	0	0	0	0	0	0	0	0	0	0	0	0	0	0	0	0	0	0	0	0	0	0	0	0	0	0	0	0	0	0
TITLE=SQbRepX_mouseNglycome_brain_2.3034.3034.2.185	1272.994995680776	2	1249.047618	0	0	4687.654785	0	0	0	0	0	0	0	0	0	0	0	0	0	0	1945.197876	0	0	0	0	0	0	0	0	0	0	0	0	0	0	0	0	0	0	0	0	0	0	0	0	0	0	0	0
TITLE=SQbRepX_mouseNglycome_brain_2.3036.3036.2.186	863.336303710938	2	1249.517374	0	0	5305.383789	0	0	0	0	0	0	0	0	0	0	0	0	0	0	0	0	0	0	0	0	0	0	0	0	0	0	0	0	0	0	0	0	0	0	0	0	0	0	0	0	0	0	0
TITLE=SQbRepX_mouseNglycome_brain_2.3038.3038.2.187	842.824340820313	2	1249.987366	0	0	31037.527344	0	5239.238281	0	0	0	0	0	0	0	0	0	0	0	0	13941.207031	0	0	0	0	0	0	0	0	0	0	0	0	0	0	0	0	0	0	0	0	0	0	0	0	0	0	0	0
TITLE=SQbRepX_mouseNglycome_brain_2.3040.3040.2.188	1170.414223490877	2	1250.457676	0	0	0	0	0	0	0	0	0	0	0	0	0	0	0	0	0	0	0	0	0	0	0	0	0	0	0	0	0	0	0	0	0	0	0	0	0	0	0	0	0	0	0	0	0	0
TITLE=SQbRepX_mouseNglycome_brain_2.3041.3041.2.189	650.736239203987	2	1250.547586	0	0	0	0	0	0	0	0	0	0	0	0	0	0	0	0	0	0	0	0	0	0	0	0	0	0	0	0	0	0	0	0	0	0	0	0	0	0	0	0	0	0	0	0	0	0
TITLE=SQbRepX_mouseNglycome_brain_2.3042.3042.2.190	997.845796372405	2	1250.640966	0	0	5340.362793	0	0	0	0	0	0	0	0	0	0	0	0	0	0	2956.785645	0	0	0	0	0	0	0	0	0	0	0	0	0	0	0	0	0	0	0	0	0	0	0	0	0	0	0	0
TITLE=SQbRepX_mouseNglycome_brain_2.3043.3043.2.191	1017.394470214844	2	1250.730895	0	0	26054.035156	0	0	0	0	0	0	0	0	0	0	0	0	0	0	9159.802734	0	0	0	0	0	0	0	0	0	2052.896484	0	0	0	0	0	0	0	0	0	0	0	0	0	0	0	0	0	0
TITLE=SQbRepX_mouseNglycome_brain_2.3045.3045.2.192	761.800935780057	2	1251.269835	0	0	15537.100586	0	1866.825439	0	0	0	0	0	0	0	0	0	0	0	0	0	0	0	0	0	0	0	0	0	0	0	0	0	0	0	0	0	0	0	0	0	0	0	0	0	0	0	0	0
TITLE=SQbRepX_mouseNglycome_brain_2.3048.3048.2.193	988.37039741174	2	1252.174336	0	0	18597.017578	0	0	0	0	0	0	0	0	0	0	0	0	0	0	4946.745605	0	0	0	0	0	0	0	0	0	0	0	0	0	0	0	0	0	0	0	0	0	0	0	0	0	0	0	0
TITLE=SQbRepX_mouseNglycome_brain_2.3050.3050.2.194	733.289011348218	2	1252.644282	0	0	5527.663086	0	1801.118286	0	0	0	0	0	0	0	0	0	0	0	0	0	0	0	0	0	0	0	0	0	0	0	0	0	0	0	0	0	0	0	0	0	0	0	0	0	0	0	0	0
TITLE=SQbRepX_mouseNglycome_brain_2.3052.3052.2.195	740.790747388932	2	1253.114596	0	0	11237.049805	0	0	0	0	0	0	0	0	0	0	0	0	0	0	3469.074707	0	0	0	0	0	0	0	0	0	0	0	0	0	0	0	0	0	0	0	0	0	0	0	0	0	0	0	0
TITLE=SQbRepX_mouseNglycome_brain_2.3053.3053.2.196	984.323763021299	2	1253.204493	0	0	9070.560547	0	0	0	0	0	0	0	0	0	0	0	0	0	0	3349.991943	0	0	0	0	0	0	0	0	0	0	0	0	0	0	0	0	0	0	0	0	0	0	0	0	0	0	0	0
TITLE=SQbRepX_mouseNglycome_brain_2.3054.3054.2.197	968.369445800781	2	1253.297465	0	0	21691.906250	0	2972.650146	0	0	0	0	0	0	0	0	0	0	0	0	7489.926758	0	0	0	0	0	0	0	0	0	0	0	0	0	0	0	0	0	0	0	0	0	0	0	0	0	0	0	0
TITLE=SQbRepX_mouseNglycome_brain_2.3056.3056.2.198	675.245021488278	2	1253.767543	0	0	0	0	0	0	0	0	0	0	0	0	0	0	0	0	0	0	0	0	0	0	0	0	0	0	0	0	0	0	0	0	0	0	0	0	0	0	0	0	0	0	0	0	0	0
TITLE=SQbRepX_mouseNglycome_brain_2.3057.3057.2.199	844.838989257813	2	1253.857471	0	0	12434.289062	0	0	0	0	0	0	0	0	0	0	0	0	0	0	2587.398193	0	0	0	0	0	0	0	0	0	0	0	0	0	0	0	0	0	0	0	0	0	0	0	0	0	0	0	0
TITLE=SQbRepX_mouseNglycome_brain_2.3059.3059.2.200	833.300861118017	2	1254.327242	0	0	7779.564453	0	0	0	0	0	0	0	0	0	0	0	0	0	0	2179.323242	0	0	0	0	0	0	0	0	0	0	0	0	0	0	0	0	0	0	0	0	0	0	0	0	0	0	0	0
TITLE=SQbRepX_mouseNglycome_brain_2.3062.3062.2.201	1028.364944157435	2	1255.231524	0	0	4421.691895	0	0	0	0	0	0	0	0	0	0	0	0	0	0	0	0	0	0	0	0	0	0	0	0	0	0	0	0	0	0	0	0	0	0	0	0	0	0	0	0	0	0	0
TITLE=SQbRepX_mouseNglycome_brain_2.3063.3063.2.202	1057.393697007075	2	1255.321429	0	0	6252.248047	0	0	0	0	0	0	0	0	0	0	0	0	0	0	6010.948730	0	0	0	0	0	0	0	0	0	0	0	0	0	0	0	0	0	0	0	0	0	0	0	0	0	0	0	0
TITLE=SQbRepX_mouseNglycome_brain_2.3065.3065.2.203	990.90262637991	2	1255.859998	0	0	6350.501465	0	0	0	0	0	0	0	0	0	0	0	0	0	0	2019.755737	0	0	0	0	0	0	0	0	0	0	0	0	0	0	0	0	0	0	0	0	0	0	0	0	0	0	0	0
TITLE=SQbRepX_mouseNglycome_brain_2.3066.3066.2.204	902.29322845539	2	1255.949925	0	0	4105.754395	0	2085.854492	4059.349854	0	0	0	0	0	0	0	0	0	0	0	0	0	0	0	0	0	0	0	0	0	0	0	0	0	0	0	0	0	0	0	0	0	0	0	0	0	0	0	0
TITLE=SQbRepX_mouseNglycome_brain_2.3067.3067.2.205	841.284886768328	2	1256.043301	0	0	2595.331787	0	0	0	0	0	0	0	0	0	0	0	0	0	0	0	0	0	0	0	0	0	0	0	0	0	0	0	0	0	0	0	0	0	0	0	0	0	0	0	0	0	0	0
TITLE=SQbRepX_mouseNglycome_brain_2.3068.3068.2.206	944.363412977772	2	1256.133562	0	0	4544.443848	0	0	0	0	0	0	0	0	0	0	0	0	0	0	0	0	0	0	0	0	0	0	0	0	0	0	0	0	0	0	0	0	0	0	0	0	0	0	0	0	0	0	0
TITLE=SQbRepX_mouseNglycome_brain_2.3069.3069.2.207	760.29983067761	2	1256.223468	0	0	5762.961914	0	0	0	0	0	0	0	0	0	0	0	0	0	0	0	0	0	0	0	0	0	0	0	0	0	0	0	0	0	0	0	0	0	0	0	0	0	0	0	0	0	0	0
TITLE=SQbRepX_mouseNglycome_brain_2.3071.3071.2.208	894.330064244278	2	1256.693459	0	0	37238.773438	0	3242.979492	0	0	0	0	0	0	0	0	0	0	0	0	13103.103516	0	0	0	0	0	0	0	0	0	0	0	0	0	0	0	0	0	0	0	0	0	0	0	0	0	0	0	0
TITLE=SQbRepX_mouseNglycome_brain_2.3072.3072.2.209	887.342523415934	2	1256.783428	0	0	8700.933594	0	2110.386230	0	0	0	0	0	0	0	0	0	0	0	0	3848.741455	0	0	0	0	0	0	0	0	0	0	0	0	0	0	0	0	0	0	0	0	0	0	0	0	0	0	0	0
TITLE=SQbRepX_mouseNglycome_brain_2.3073.3073.2.210	979.35884086091	2	1256.876778	0	0	8319.686523	0	0	0	0	0	0	0	0	0	0	0	0	0	0	2968.485596	0	0	0	0	0	0	0	0	0	0	0	0	0	0	0	0	0	0	0	0	0	0	0	0	0	0	0	0
TITLE=SQbRepX_mouseNglycome_brain_2.3074.3074.2.211	967.361590968192	2	1256.966684	0	0	67025.062500	0	11675.402344	0	0	0	0	0	0	0	0	0	0	0	0	23861.607422	0	0	0	0	0	4409.916016	5206.627930	0	0	0	0	0	0	0	0	0	0	0	0	0	3269.927979	0	0	0	0	0	0	0
TITLE=SQbRepX_mouseNglycome_brain_2.3075.3075.2.212	865.356202801004	2	1257.060041	0	0	11411.791016	0	0	0	0	0	0	0	0	0	0	0	0	0	0	5341.155762	0	0	0	0	0	0	0	0	0	0	0	0	0	0	0	0	0	0	0	0	0	0	0	0	0	0	0	0
TITLE=SQbRepX_mouseNglycome_brain_2.3076.3076.2.213	853.811075222416	2	1257.149959	0	0	6439.759766	0	0	0	0	0	0	0	0	0	0	0	0	0	0	0	0	0	0	0	0	0	0	0	0	0	0	0	0	0	0	0	0	0	0	0	0	0	0	0	0	0	0	0
TITLE=SQbRepX_mouseNglycome_brain_2.3077.3077.2.214	923.851051081037	2	1257.24305	0	0	5276.481445	0	0	0	0	0	0	0	0	0	0	0	0	0	0	0	0	0	0	0	0	0	0	0	0	0	0	0	0	0	0	0	0	0	0	0	0	0	0	0	0	0	0	0
TITLE=SQbRepX_mouseNglycome_brain_2.3081.3081.2.215	987.342961767065	2	1258.581041	0	0	7663.913086	0	0	0	0	0	0	0	0	0	0	0	0	0	0	0	0	0	0	0	0	0	0	0	0	0	0	0	0	0	0	0	0	0	0	0	0	0	0	0	0	0	0	0
TITLE=SQbRepX_mouseNglycome_brain_2.3083.3083.2.216	990.343322753906	2	1259.051018	0	0	10771.101562	0	2465.168213	0	0	0	0	0	0	0	0	0	0	0	0	5314.182617	0	0	0	0	0	0	0	0	0	0	0	0	0	0	0	0	0	0	0	0	0	0	0	0	0	0	0	0
TITLE=SQbRepX_mouseNglycome_brain_2.3085.3085.2.217	1098.416736379508	2	1259.521391	0	0	4427.961914	0	0	0	0	0	0	0	0	0	0	0	0	0	0	4005.858398	0	0	0	0	0	0	0	0	0	0	0	0	0	0	0	0	0	0	0	0	0	0	0	0	0	0	0	0
TITLE=SQbRepX_mouseNglycome_brain_2.3086.3086.2.218	501.265745550218	2	1259.611321	0	0	0	0	0	0	0	0	0	0	0	0	0	0	0	0	0	0	0	0	0	0	0	0	0	0	0	0	0	0	0	0	0	0	0	0	0	0	0	0	0	0	0	0	0	0
TITLE=SQbRepX_mouseNglycome_brain_2.3087.3087.2.219	1141.383596270259	2	1259.704696	0	0	4807.280273	0	0	0	0	0	0	0	0	0	0	0	0	0	0	2743.585205	0	0	0	0	0	0	0	0	0	0	0	0	0	0	0	0	0	0	0	0	0	0	0	0	0	0	0	0
TITLE=SQbRepX_mouseNglycome_brain_2.3088.3088.2.220	987.845825195313	2	1259.79459	0	0	17024.142578	0	0	0	0	0	0	0	0	0	0	0	0	0	0	7128.887695	0	0	0	0	0	0	0	0	0	0	0	0	0	0	0	0	0	0	0	0	0	0	2198.826172	0	0	0	0	0
TITLE=SQbRepX_mouseNglycome_brain_2.3092.3092.2.221	639.746530022724	2	1261.133344	0	0	6665.400879	0	3336.471680	0	0	0	0	0	0	0	0	0	0	0	0	2211.837891	0	0	0	0	0	0	0	0	0	0	0	0	0	0	0	0	0	0	0	0	0	0	0	0	0	0	0	0
TITLE=SQbRepX_mouseNglycome_brain_2.3093.3093.2.222	861.796928507115	2	1261.223237	0	0	3986.980957	0	0	0	0	0	0	0	0	0	0	0	0	0	0	0	0	0	0	0	0	0	0	0	0	0	0	0	0	0	0	0	0	0	0	0	0	0	0	0	0	0	0	0
TITLE=SQbRepX_mouseNglycome_brain_2.3095.3095.2.223	984.367680947808	2	1261.693321	0	0	18928.205078	0	3383.377441	0	0	0	0	0	0	0	0	0	0	0	0	6361.952148	0	0	0	0	0	0	0	0	0	0	0	0	0	0	0	0	0	0	0	0	0	0	0	0	0	0	0	0
TITLE=SQbRepX_mouseNglycome_brain_2.3096.3096.2.224	1141.369403531846	2	1261.783295	0	0	9617.342773	0	1960.633911	0	0	0	0	0	0	0	0	0	0	0	0	2363.570068	0	0	0	0	0	0	0	0	0	0	0	0	0	0	0	0	0	0	0	0	0	0	0	0	0	0	0	0
TITLE=SQbRepX_mouseNglycome_brain_2.3097.3097.2.225	1001.890378017065	2	1261.876744	0	0	6270.250488	0	0	0	0	0	0	0	0	0	0	0	0	0	0	2020.807373	0	0	0	0	0	0	0	0	0	0	0	0	0	0	0	0	0	0	0	0	0	0	0	0	0	0	0	0
TITLE=SQbRepX_mouseNglycome_brain_2.3098.3098.2.226	1013.928649902344	2	1261.966648	0	0	10437.580078	0	3125.868164	0	0	0	0	0	0	0	0	0	0	0	0	3673.484863	0	0	0	0	0	0	0	0	0	0	0	0	0	0	0	0	0	0	0	0	0	0	0	0	0	0	0	0
TITLE=SQbRepX_mouseNglycome_brain_2.3100.3100.2.227	834.33762693781	2	1262.437277	0	0	25612.072266	0	0	0	0	0	0	0	0	0	0	0	0	0	0	3619.605469	0	0	0	0	0	0	0	0	0	0	0	0	0	0	0	0	0	0	0	0	0	0	0	0	0	0	0	0
TITLE=SQbRepX_mouseNglycome_brain_2.3101.3101.2.228	998.331383744231	2	1262.527546	0	0	8995.898438	0	0	0	0	0	0	0	0	0	0	0	0	0	0	2856.146973	0	0	0	0	0	0	0	0	0	0	0	0	0	0	0	0	0	0	0	0	0	0	0	0	0	0	0	0
TITLE=SQbRepX_mouseNglycome_brain_2.3102.3102.2.229	967.863830566406	2	1262.617487	0	0	267499.750000	0	61651.402344	0	0	0	0	0	0	0	0	0	0	0	11320.096680	110559.734375	3071.321777	0	0	0	0	16395.494141	30257.167969	0	0	7212.323242	0	0	0	0	0	0	0	0	0	0	15916.233398	0	0	0	0	0	0	0
TITLE=SQbRepX_mouseNglycome_brain_2.3104.3104.2.230	1012.39840708275	2	1263.088213	0	0	6784.872070	0	0	0	0	0	0	0	0	0	0	0	0	0	0	3987.508057	0	0	0	0	0	0	0	0	0	0	0	0	0	0	0	0	0	0	0	0	0	0	0	0	0	0	0	0
TITLE=SQbRepX_mouseNglycome_brain_2.3105.3105.2.231	1160.352274803414	2	1263.178089	0	0	0	0	0	0	0	0	0	0	0	0	0	0	0	0	0	0	0	0	0	0	0	0	0	0	0	0	0	0	0	0	0	0	0	0	0	0	0	0	0	0	0	0	0	0
TITLE=SQbRepX_mouseNglycome_brain_2.3106.3106.2.232	1026.897932503796	2	1263.271523	0	0	9773.251953	0	0	0	0	0	0	0	0	0	0	0	0	0	0	3685.805176	0	0	0	0	0	0	0	0	0	0	0	0	0	0	0	0	0	0	0	0	0	0	0	0	0	0	0	0
TITLE=SQbRepX_mouseNglycome_brain_2.3107.3107.2.233	870.824897528721	2	1263.361427	0	0	2653.250977	0	0	0	0	0	0	0	0	0	0	0	0	0	0	3918.518555	0	0	0	0	0	0	0	0	0	0	0	0	0	0	0	0	0	0	0	0	0	0	0	0	0	0	0	0
TITLE=SQbRepX_mouseNglycome_brain_2.3108.3108.2.234	652.260036712273	2	1263.454789	0	0	10182.284180	0	0	0	0	0	0	0	0	0	0	0	0	0	0	0	0	0	0	0	0	0	0	0	0	0	0	0	0	0	0	0	0	0	0	0	0	0	0	0	0	0	0	0
TITLE=SQbRepX_mouseNglycome_brain_2.3109.3109.2.235	1243.983230395195	2	1263.544713	0	0	5000.569336	0	0	0	0	0	0	0	0	0	0	0	0	0	0	0	0	0	0	0	0	0	0	0	0	0	0	0	0	0	0	0	0	0	0	0	0	0	0	0	0	0	0	0
TITLE=SQbRepX_mouseNglycome_brain_2.3110.3110.2.236	1152.363126305302	2	1263.637714	0	0	2863.308594	0	0	0	0	0	0	0	0	0	0	0	0	0	0	4383.945312	0	0	0	0	0	0	0	0	0	0	0	0	0	0	0	0	0	0	0	0	0	0	0	0	0	0	0	0
TITLE=SQbRepX_mouseNglycome_brain_2.3112.3112.2.237	1130.393809199499	2	1264.108111	0	0	30722.062500	0	8765.493164	0	0	0	0	0	0	0	0	0	0	0	0	20998.199219	0	0	0	0	0	4146.691406	4919.538086	0	0	0	0	0	0	0	0	0	0	0	0	0	0	0	0	0	0	0	0	0
TITLE=SQbRepX_mouseNglycome_brain_2.3113.3113.2.238	1004.838913256421	2	1264.197986	0	0	10600.039062	0	0	0	0	0	0	0	0	0	0	0	0	0	0	1738.566284	0	0	0	0	0	0	0	0	0	0	0	0	0	0	0	0	0	0	0	0	0	0	0	0	0	0	0	0
TITLE=SQbRepX_mouseNglycome_brain_2.3114.3114.3.239	951.695121972123	3	1264.291373	0	0	5226.500488	0	0	0	0	0	0	0	0	0	0	0	0	0	0	3114.197266	0	0	0	0	0	0	0	0	0	0	0	0	0	0	0	0	0	0	0	0	0	0	0	0	0	0	0	0
TITLE=SQbRepX_mouseNglycome_brain_2.3115.3115.2.240	712.285882065225	2	1264.381329	0	0	2675.362549	0	0	0	0	0	0	0	0	0	0	0	0	0	0	0	0	0	0	0	0	0	0	0	0	0	0	0	0	0	0	0	0	0	0	0	0	0	0	0	0	0	0	0
TITLE=SQbRepX_mouseNglycome_brain_2.3116.3116.2.241	1152.422468705129	2	1264.474619	0	0	7106.302734	0	2858.617676	0	0	0	0	0	0	0	0	0	0	0	0	5122.668457	0	0	0	0	0	0	0	0	0	0	0	0	0	0	0	0	0	0	0	0	0	0	0	0	0	0	0	0
TITLE=SQbRepX_mouseNglycome_brain_2.3117.3117.2.242	972.358454435148	2	1264.564547	0	0	3329.010986	0	0	0	0	0	0	0	0	0	0	0	0	0	0	2758.353516	0	0	0	0	0	0	0	0	0	0	0	0	0	0	0	0	0	0	0	0	0	0	0	0	0	0	0	0
TITLE=SQbRepX_mouseNglycome_brain_2.3118.3118.2.243	663.294240760942	2	1264.657547	0	0	0	0	0	0	0	0	0	0	0	0	0	0	0	0	0	0	0	0	0	0	0	0	0	0	0	0	0	0	0	0	0	0	0	0	0	0	0	0	0	0	0	0	0	0
TITLE=SQbRepX_mouseNglycome_brain_2.3120.3120.2.244	1048.907088115861	2	1265.128148	0	0	11653.766602	0	0	0	0	0	0	0	0	0	0	0	0	0	0	3869.308350	0	0	0	0	0	0	0	0	0	0	0	0	0	0	0	0	0	0	0	0	0	0	0	0	0	0	0	0
TITLE=SQbRepX_mouseNglycome_brain_2.3121.3121.2.245	905.830894087777	2	1265.218425	0	0	8760.775391	0	0	0	0	0	0	0	0	0	0	0	0	0	0	1852.693359	0	0	0	0	0	0	0	0	0	0	0	0	0	0	0	0	0	0	0	0	0	0	0	0	0	0	0	0
TITLE=SQbRepX_mouseNglycome_brain_2.3122.3122.2.246	903.34405153404	2	1265.308642	0	0	10136.359375	0	1929.143677	3756.836670	0	0	0	0	0	0	0	0	0	0	0	5492.673340	0	0	0	0	0	0	0	0	0	0	0	0	0	0	0	0	0	0	0	0	0	0	0	0	0	0	0	0
TITLE=SQbRepX_mouseNglycome_brain_2.3123.3123.2.247	1426.546741429078	2	1265.398547	0	0	7412.071289	0	0	0	0	0	0	0	0	0	0	0	0	0	0	5395.971680	0	0	0	0	0	0	0	0	0	0	0	0	0	0	0	0	0	0	0	0	0	0	0	0	0	0	0	0
TITLE=SQbRepX_mouseNglycome_brain_2.3124.3124.2.248	1121.923816212903	2	1265.491891	0	0	6272.250977	0	1860.073486	0	0	0	0	0	0	0	0	0	0	0	0	4072.902344	0	0	0	0	0	0	0	0	0	0	0	0	0	0	0	0	0	0	0	0	0	0	0	0	0	0	0	0
TITLE=SQbRepX_mouseNglycome_brain_2.3125.3125.2.249	1163.359634894018	2	1265.582213	0	0	5644.124512	0	0	0	0	0	0	0	0	0	0	0	0	0	0	2179.882324	0	0	0	0	0	0	0	0	0	0	0	0	0	0	0	0	0	0	0	0	0	0	0	0	0	0	0	0
TITLE=SQbRepX_mouseNglycome_brain_2.3126.3126.2.250	1171.447143554688	2	1265.672111	0	0	11901.818359	0	1859.693481	0	0	0	0	0	0	0	0	0	0	0	0	5472.128906	0	0	0	0	0	2491.010742	0	0	0	0	0	0	0	0	0	0	0	0	0	0	0	0	0	0	0	0	0	0
TITLE=SQbRepX_mouseNglycome_brain_2.3128.3128.2.251	976.372545311148	2	1266.210587	0	0	82325.007812	0	19248.755859	0	0	0	0	0	0	0	0	0	0	0	3169.713379	34274.796875	0	0	0	0	0	3429.377197	7700.011230	0	0	0	0	0	0	0	0	0	0	0	0	0	4445.626465	0	0	0	0	0	0	0
TITLE=SQbRepX_mouseNglycome_brain_2.3129.3129.2.252	1070.411865234375	2	1266.300838	0	0	10888.474609	0	0	0	0	0	0	0	0	0	0	0	0	0	0	6723.101562	0	0	0	0	0	2195.951172	0	0	0	0	0	0	0	0	0	0	0	0	0	0	0	0	0	0	0	0	0	0
TITLE=SQbRepX_mouseNglycome_brain_2.3130.3130.2.253	801.799682617188	2	1266.391088	0	0	7881.011230	0	2526.942627	0	0	0	0	0	0	0	0	0	0	0	0	2410.526611	0	0	0	0	0	0	0	0	0	0	0	0	0	0	0	0	0	0	0	0	0	0	0	0	0	0	0	0
TITLE=SQbRepX_mouseNglycome_brain_2.3131.3131.2.254	1009.884826660156	2	1266.480985	0	0	8205.682617	0	0	0	0	0	0	0	0	0	0	0	0	0	0	0	0	0	0	0	0	0	0	0	0	0	0	0	0	0	0	0	0	0	0	0	0	0	0	0	0	0	0	0
TITLE=SQbRepX_mouseNglycome_brain_2.3133.3133.2.255	814.312698550492	2	1266.951088	0	0	79115.062500	0	13314.302734	0	0	0	0	0	0	0	0	0	0	0	0	11046.358398	0	0	0	0	0	0	2524.275879	0	0	4905.895020	0	0	0	0	0	0	0	0	0	0	3018.318359	0	0	0	0	0	0	0
TITLE=SQbRepX_mouseNglycome_brain_2.3134.3134.2.256	536.668080605559	2	1267.04098	0	0	0	0	0	0	0	0	0	0	0	0	0	0	0	0	0	0	0	0	0	0	0	0	0	0	0	0	0	0	0	0	0	0	0	0	0	0	0	0	0	0	0	0	0	0
TITLE=SQbRepX_mouseNglycome_brain_2.3135.3135.2.257	998.902570915159	2	1267.134398	0	0	7446.289062	0	0	0	0	0	0	0	0	0	0	0	0	0	0	3080.848633	0	0	0	0	0	0	0	0	0	0	0	0	0	0	0	0	0	0	0	0	0	0	0	0	0	0	0	0
TITLE=SQbRepX_mouseNglycome_brain_2.3136.3136.2.258	935.873416557673	2	1267.224337	0	0	5395.395020	0	0	0	0	0	0	0	0	0	0	0	0	0	0	0	0	0	0	0	0	0	0	0	0	0	0	0	0	0	0	0	0	0	0	0	0	0	0	0	0	0	0	0
TITLE=SQbRepX_mouseNglycome_brain_2.3137.3137.2.259	710.269506123367	2	1267.31867	0	0	3714.064209	0	11653.875000	0	0	0	0	0	0	0	0	0	0	0	0	0	0	0	0	0	0	0	0	0	0	0	0	0	0	0	0	0	0	0	0	0	0	0	0	0	0	0	0	0
TITLE=SQbRepX_mouseNglycome_brain_2.3138.3138.2.260	939.343028543139	2	1267.408588	0	0	4074.278320	0	0	0	1913.357300	0	0	0	0	0	0	0	0	0	0	3079.915283	0	0	0	0	0	0	0	0	0	0	0	0	0	0	0	0	0	0	0	0	0	0	0	0	0	0	0	0
TITLE=SQbRepX_mouseNglycome_brain_2.3140.3140.2.261	740.240642884902	2	1267.87904	0	0	5962.168457	0	2071.830566	9788.143555	0	0	0	0	0	0	0	0	0	0	0	3665.379395	0	0	0	0	0	0	1830.751587	0	0	0	0	0	0	0	0	0	0	0	0	0	0	0	0	0	0	0	0	0
TITLE=SQbRepX_mouseNglycome_brain_2.3141.3141.2.262	845.331245442124	2	1267.969293	0	0	8704.667969	0	0	0	0	0	0	0	0	0	0	0	0	0	0	0	0	0	0	0	0	0	0	0	0	0	0	0	0	0	0	0	0	0	0	0	0	0	0	0	0	0	0	0
TITLE=SQbRepX_mouseNglycome_brain_2.3142.3142.2.263	720.770488143078	2	1268.05954	0	0	8789.162109	0	0	0	0	0	0	0	0	0	0	0	0	0	0	2298.208984	0	0	0	0	0	0	0	0	0	0	0	0	0	0	0	0	0	0	0	0	0	0	0	0	0	0	0	0
TITLE=SQbRepX_mouseNglycome_brain_2.3143.3143.2.264	951.359602642714	2	1268.149462	0	0	7619.044434	0	0	0	0	0	0	0	0	0	0	0	0	0	0	0	0	0	0	0	0	0	0	0	0	0	0	0	0	0	0	0	0	0	0	0	0	0	0	0	0	0	0	0
TITLE=SQbRepX_mouseNglycome_brain_2.3144.3144.2.265	825.302532812693	2	1268.24283	0	0	7538.464355	0	0	0	0	0	0	0	0	0	0	0	0	0	0	0	0	0	0	0	0	0	0	0	0	0	0	0	0	0	0	0	0	0	0	0	0	0	0	0	0	0	0	0
TITLE=SQbRepX_mouseNglycome_brain_2.3145.3145.2.266	528.682075356629	2	1268.332712	0	0	2052.949463	0	0	0	0	0	0	0	0	0	0	0	0	0	0	0	0	0	0	0	0	0	4003.859375	0	0	0	0	0	0	0	0	0	0	0	0	0	0	0	0	0	0	0	0	0
TITLE=SQbRepX_mouseNglycome_brain_2.3146.3146.2.267	836.843533047795	2	1268.425665	0	0	11450.057617	0	2338.249512	0	0	0	0	0	0	0	0	0	0	0	0	2196.074951	0	0	0	0	0	0	0	0	0	0	0	0	0	0	0	0	0	0	0	0	0	0	0	0	0	0	0	0
TITLE=SQbRepX_mouseNglycome_brain_2.3148.3148.2.268	996.879420739249	2	1268.895992	0	0	14716.727539	0	2700.317139	0	0	0	0	0	0	0	0	0	0	0	0	8189.708496	0	0	0	0	0	0	0	0	0	0	0	0	0	0	0	0	0	0	0	0	0	0	0	0	0	0	0	0
TITLE=SQbRepX_mouseNglycome_brain_2.3149.3149.2.269	884.838650888308	2	1268.987235	0	0	5056.570312	0	0	0	0	0	0	0	0	0	0	0	0	0	0	0	0	0	0	0	0	0	0	0	0	0	0	0	0	0	0	0	0	0	0	0	0	0	0	0	0	0	0	0
TITLE=SQbRepX_mouseNglycome_brain_2.3150.3150.2.270	1089.931748053283	2	1269.077497	0	0	4963.223145	0	0	0	0	0	0	0	0	0	0	0	0	0	0	2012.407593	0	0	0	0	0	0	0	0	0	0	0	0	0	0	0	0	0	0	0	0	0	0	0	0	0	0	0	0
TITLE=SQbRepX_mouseNglycome_brain_2.3151.3151.2.271	1142.949835144256	2	1269.167422	0	0	8520.461914	0	2245.980469	0	0	0	0	0	0	0	0	0	0	0	0	5374.893555	0	0	0	0	0	0	0	0	0	0	0	0	0	0	0	0	0	0	0	0	0	0	0	0	0	0	0	0
TITLE=SQbRepX_mouseNglycome_brain_2.3152.3152.2.272	1038.390230514445	2	1269.260766	0	0	4575.606445	0	4058.393799	0	0	0	0	0	0	0	0	0	0	0	0	0	0	0	0	0	0	0	0	0	0	0	0	0	0	0	0	0	0	0	0	0	0	0	0	0	0	0	0	0
TITLE=SQbRepX_mouseNglycome_brain_2.3153.3153.2.273	511.242493054198	2	1269.351045	0	0	0	0	0	0	0	0	0	0	0	0	0	0	0	0	0	0	0	0	0	0	0	0	0	0	0	0	0	0	0	0	0	0	0	0	0	0	0	0	0	0	0	0	0	0
TITLE=SQbRepX_mouseNglycome_brain_2.3154.3154.2.274	1149.359069584268	2	1269.440985	0	0	2831.176758	0	0	0	0	0	0	0	0	0	0	0	0	0	0	0	0	0	0	0	0	0	0	0	0	0	0	0	0	0	0	0	0	0	0	0	0	0	0	0	0	0	0	0
TITLE=SQbRepX_mouseNglycome_brain_2.3156.3156.2.275	1130.380131361007	2	1269.910963	0	0	23036.230469	0	5115.371094	0	0	0	0	0	0	0	0	0	0	0	0	16650.552734	0	0	0	0	0	3578.185303	4119.777344	0	0	0	0	0	0	0	0	0	0	0	0	0	0	0	0	0	0	0	0	0
TITLE=SQbRepX_mouseNglycome_brain_2.3157.3157.2.276	861.798343429179	2	1270.000837	0	0	8063.200684	0	0	0	0	0	0	0	0	0	0	0	0	0	0	2627.219971	0	0	0	0	0	0	2081.139404	0	0	0	0	0	0	0	0	0	0	0	0	0	0	0	0	0	0	0	0	0
TITLE=SQbRepX_mouseNglycome_brain_2.3158.3158.2.277	915.36031833769	2	1270.094164	0	0	18128.900391	0	0	0	0	0	0	0	0	0	0	0	0	0	0	6723.484375	0	0	0	0	0	0	0	0	0	0	0	0	0	0	0	0	0	0	0	0	0	0	0	0	0	0	0	0
TITLE=SQbRepX_mouseNglycome_brain_2.3159.3159.2.278	1170.958361784632	2	1270.184055	0	0	8967.490234	0	0	0	0	0	0	0	0	0	0	0	0	0	0	6024.627930	0	0	0	0	0	2259.984863	0	0	0	0	0	0	0	0	0	0	0	0	0	0	0	0	0	0	0	0	0	0
TITLE=SQbRepX_mouseNglycome_brain_2.3160.3160.2.279	659.214366980863	2	1270.277422	0	0	3535.845215	0	0	7378.838867	0	0	0	0	0	0	0	0	0	0	0	1818.539429	0	0	0	0	0	0	0	0	0	0	0	0	0	0	0	0	0	0	0	0	0	0	0	0	0	0	0	0
TITLE=SQbRepX_mouseNglycome_brain_2.3161.3161.2.280	965.863949405501	2	1270.367342	0	0	9369.224609	0	0	0	0	0	0	0	0	0	0	0	0	0	0	3214.875000	0	0	0	0	0	0	0	0	0	0	0	0	0	0	0	0	0	0	0	0	0	0	0	0	0	0	0	0
TITLE=SQbRepX_mouseNglycome_brain_2.3162.3162.2.281	526.204742079044	2	1270.460337	0	0	0	0	8627.898438	0	0	0	0	0	0	0	0	0	0	0	0	0	0	0	0	0	0	0	0	0	0	0	0	0	0	0	0	0	0	0	0	0	0	0	0	0	0	0	0	0
TITLE=SQbRepX_mouseNglycome_brain_2.3164.3164.2.282	528.191198248837	2	1270.99842	0	0	2130.557617	0	0	0	0	0	0	0	0	0	0	0	0	0	0	0	0	0	0	0	0	0	0	0	0	0	0	0	0	0	0	0	0	0	0	0	0	0	0	0	0	0	0	0
TITLE=SQbRepX_mouseNglycome_brain_2.3165.3165.2.283	832.28511490942	2	1271.088738	0	0	8748.880859	0	0	0	0	0	0	0	0	0	0	0	0	0	0	0	0	0	0	0	0	0	0	0	0	0	0	0	0	0	0	0	0	0	0	0	0	0	0	0	0	0	0	0
TITLE=SQbRepX_mouseNglycome_brain_2.3166.3166.2.284	836.294924793649	2	1271.178641	0	0	25265.154297	0	4915.812500	0	0	0	0	0	0	0	0	0	0	0	0	3290.812500	0	0	0	0	0	0	0	0	0	0	0	0	0	0	0	0	0	0	0	0	0	0	0	0	0	0	0	0
TITLE=SQbRepX_mouseNglycome_brain_2.3167.3167.2.285	539.162407640675	2	1271.272121	0	0	0	0	0	0	0	0	0	0	0	0	0	0	0	0	0	0	0	0	0	0	0	0	0	0	0	0	0	0	0	0	0	0	0	0	0	0	0	0	0	0	0	0	0	0
TITLE=SQbRepX_mouseNglycome_brain_2.3168.3168.2.286	870.316571664599	2	1271.362048	0	0	13268.865234	0	4491.728516	0	0	0	0	0	0	0	0	0	0	0	0	5406.151367	0	0	0	0	0	0	3024.620850	0	0	0	0	0	0	0	0	0	0	0	0	0	0	0	0	0	0	0	0	0
TITLE=SQbRepX_mouseNglycome_brain_2.3169.3169.2.287	855.831278093491	2	1271.455428	0	0	10890.086914	0	0	0	0	0	0	0	0	0	0	0	0	0	0	2352.901855	0	0	0	0	0	0	0	0	0	0	0	0	0	0	0	0	0	0	0	0	0	0	0	0	0	0	0	0
TITLE=SQbRepX_mouseNglycome_brain_2.3170.3170.2.288	813.304694891588	2	1271.545337	0	0	37488.398438	0	4232.441895	0	0	0	0	0	0	0	0	0	0	0	0	5174.257324	0	0	0	0	0	0	0	0	0	0	0	0	0	0	0	0	0	0	0	0	0	0	0	0	0	0	0	0
TITLE=SQbRepX_mouseNglycome_brain_2.3172.3172.2.289	822.310544949988	2	1272.01392	0	0	60352.363281	0	7589.270996	4528.062012	0	0	0	0	0	0	0	0	0	0	0	14231.847656	0	0	0	0	0	0	1842.313232	0	0	0	0	0	0	0	0	0	0	0	0	0	0	0	0	0	0	0	0	0
TITLE=SQbRepX_mouseNglycome_brain_2.3173.3173.2.290	760.789022148909	2	1272.104164	0	0	19657.113281	0	0	0	0	0	0	0	0	0	0	0	0	0	0	2690.789062	0	0	0	0	0	0	0	0	0	0	0	0	0	0	0	0	0	0	0	0	0	0	0	0	0	0	0	0
TITLE=SQbRepX_mouseNglycome_brain_2.3174.3174.2.291	915.354948453816	2	1272.194425	0	0	27073.574219	0	2397.204102	0	0	0	0	0	0	0	0	0	0	0	0	9289.122070	0	0	0	0	0	0	2758.143066	0	0	0	0	0	0	0	0	0	0	0	0	0	0	0	0	0	0	0	0	0
TITLE=SQbRepX_mouseNglycome_brain_2.3175.3175.2.292	844.283684860619	2	1272.284328	0	0	19222.970703	0	1925.012573	0	0	0	0	0	0	0	0	0	0	0	0	5347.937012	0	0	0	0	0	0	0	0	0	0	0	0	0	0	0	0	0	0	0	0	0	0	0	0	0	0	0	0
TITLE=SQbRepX_mouseNglycome_brain_2.3176.3176.2.293	1008.358878581205	2	1272.377646	0	0	5801.642090	0	0	0	0	0	0	0	0	0	0	0	0	0	0	0	0	0	0	0	0	0	0	0	0	0	0	0	0	0	0	0	0	0	0	0	0	0	0	0	0	0	0	0
TITLE=SQbRepX_mouseNglycome_brain_2.3177.3177.2.294	841.817542929083	2	1272.467586	0	0	44128.539062	0	3896.338379	0	0	0	0	0	0	0	0	0	0	0	0	14685.318359	0	0	0	0	0	0	2462.941406	0	0	3482.462402	0	0	0	0	0	0	0	0	0	0	2055.073486	0	0	0	0	0	0	0
TITLE=SQbRepX_mouseNglycome_brain_2.3178.3178.2.295	1039.377078873376	2	1272.560614	0	0	7634.205566	0	0	0	0	0	0	0	0	0	0	0	0	0	0	3302.094482	0	0	0	0	0	0	0	0	0	0	0	0	0	0	0	0	0	0	0	0	0	0	0	0	0	0	0	0
TITLE=SQbRepX_mouseNglycome_brain_2.3180.3180.2.296	943.335041603401	2	1273.030897	0	0	5544.662598	0	0	0	0	0	0	0	0	0	0	0	0	0	0	3071.578125	0	0	0	0	0	0	0	0	0	0	0	0	0	0	0	0	0	0	0	0	0	0	0	0	0	0	0	0
TITLE=SQbRepX_mouseNglycome_brain_2.3181.3181.2.297	751.231687850254	2	1273.121139	0	0	16479.474609	0	3548.896240	2382.103760	0	0	0	0	0	0	0	0	0	0	0	2521.617188	0	0	0	0	0	0	4550.396484	0	0	0	0	0	0	0	0	0	0	0	0	0	0	0	0	0	0	0	0	0
TITLE=SQbRepX_mouseNglycome_brain_2.3182.3182.2.298	881.284042792418	2	1273.211373	0	0	0	0	0	0	0	0	0	0	0	0	0	0	0	0	0	0	0	0	0	0	0	0	0	0	0	0	0	0	0	0	0	0	0	0	0	0	0	0	0	0	0	0	0	0
TITLE=SQbRepX_mouseNglycome_brain_2.3183.3183.2.299	821.263221054084	2	1273.301294	0	0	10587.850586	0	0	6877.661621	0	0	0	0	0	0	0	0	0	0	0	3032.048096	0	0	0	0	0	0	0	0	0	0	0	0	0	0	0	0	0	0	0	0	0	0	0	0	0	0	0	0
TITLE=SQbRepX_mouseNglycome_brain_2.3184.3184.2.300	869.812052904248	2	1273.394646	0	0	23051.839844	0	10464.961914	0	0	0	0	0	0	0	0	0	0	0	0	9770.791016	0	0	0	0	0	0	6885.934082	0	0	0	0	0	0	0	0	0	0	0	0	0	0	0	0	0	0	0	0	0
TITLE=SQbRepX_mouseNglycome_brain_2.3185.3185.2.301	842.823364257813	2	1273.484899	0	0	54489.882812	0	5115.588379	0	0	0	0	0	0	0	0	0	0	0	0	19520.425781	0	0	0	0	0	0	0	0	0	0	0	0	0	0	0	0	0	0	0	0	2608.824951	0	0	0	0	0	0	0
TITLE=SQbRepX_mouseNglycome_brain_2.3186.3186.2.302	1017.393493652344	2	1273.574796	0	0	33705.828125	0	3168.731445	0	0	0	0	0	0	0	0	0	0	0	0	10682.443359	0	0	0	0	0	2431.516357	0	0	0	0	0	0	0	0	0	0	0	0	0	0	2538.547119	0	0	0	0	0	0	0
TITLE=SQbRepX_mouseNglycome_brain_2.3188.3188.2.303	741.284252093653	2	1274.041836	0	0	43332.031250	0	9240.883789	20691.173828	0	0	0	0	0	0	0	0	0	0	0	10008.968750	0	0	0	0	0	0	2891.625244	0	0	0	0	0	0	0	0	0	0	0	0	0	0	0	0	0	0	0	0	0
TITLE=SQbRepX_mouseNglycome_brain_2.3189.3189.2.304	762.768132173563	2	1274.132461	0	0	14831.931641	0	1740.768555	2646.507324	0	0	0	0	0	0	0	0	0	0	0	2159.962891	0	0	0	0	0	0	0	0	0	0	0	0	0	0	0	0	0	0	0	0	2116.129395	0	0	0	0	0	0	0
TITLE=SQbRepX_mouseNglycome_brain_2.3190.3190.2.305	733.286644414489	2	1274.222668	0	0	17041.988281	0	1875.287842	0	0	0	0	0	0	0	0	0	0	0	0	2203.311035	0	0	0	0	0	0	0	0	0	0	0	0	0	0	0	0	0	0	0	0	0	0	0	0	0	0	0	0
TITLE=SQbRepX_mouseNglycome_brain_2.3191.3191.2.306	1066.361196817242	2	1274.312586	0	0	3677.940186	0	5601.897949	0	0	0	0	0	0	0	0	0	0	0	0	0	0	0	0	0	0	0	0	0	0	0	0	0	0	0	0	0	0	0	0	0	0	0	0	0	0	0	0	0
TITLE=SQbRepX_mouseNglycome_brain_2.3192.3192.2.307	962.310994643952	2	1274.405961	0	0	2535.334473	0	0	0	0	0	0	0	0	0	0	0	0	0	0	0	0	0	0	0	0	0	0	0	0	0	0	0	0	0	0	0	0	0	0	0	0	0	0	0	0	0	0	0
TITLE=SQbRepX_mouseNglycome_brain_2.3193.3193.2.308	884.289047471111	2	1274.496233	0	0	3389.204346	0	0	0	0	0	0	0	0	0	0	0	0	0	0	0	0	0	0	0	0	0	0	0	0	0	0	0	0	0	0	0	0	0	0	0	0	0	0	0	0	0	0	0
TITLE=SQbRepX_mouseNglycome_brain_2.3194.3194.2.309	1133.411955992016	2	1274.586145	0	0	5211.092285	0	0	0	0	0	0	0	0	0	0	0	0	0	0	3656.152344	0	0	0	0	0	0	0	0	0	0	0	0	0	0	0	0	0	0	0	0	0	0	0	0	0	0	0	0
TITLE=SQbRepX_mouseNglycome_brain_2.3196.3196.2.310	954.323851454509	2	1275.049586	0	0	8958.229492	0	3166.853760	0	0	0	0	0	0	0	0	0	0	0	0	1934.175903	0	0	0	0	0	0	0	0	0	0	0	0	0	0	0	0	0	0	0	0	0	0	0	0	0	0	0	0
TITLE=SQbRepX_mouseNglycome_brain_2.3197.3197.2.311	1130.420136557539	2	1275.139836	0	0	8439.682617	0	0	0	0	0	0	0	0	0	0	0	0	0	0	8238.890625	0	0	0	0	0	0	2700.971924	0	0	0	0	0	0	0	0	0	0	0	0	0	0	0	0	0	0	0	0	0
TITLE=SQbRepX_mouseNglycome_brain_2.3198.3198.2.312	1028.380278745603	2	1275.230086	0	0	12012.395508	0	0	0	0	0	0	0	0	0	0	0	0	0	0	2615.083252	0	0	0	0	0	0	0	0	0	0	0	0	0	0	0	0	0	0	0	0	0	0	0	0	0	0	0	0
TITLE=SQbRepX_mouseNglycome_brain_2.3199.3199.2.313	781.283968569231	2	1275.320024	0	0	6323.606445	0	0	0	0	0	0	0	0	0	0	0	0	0	0	2373.273682	0	0	0	0	0	0	0	0	0	0	0	0	0	0	0	0	0	0	0	0	0	0	0	0	0	0	0	0
TITLE=SQbRepX_mouseNglycome_brain_2.3200.3200.2.314	756.275471996805	2	1275.413365	0	0	2447.485596	0	0	0	0	0	0	0	0	0	0	0	0	0	0	0	0	0	0	0	0	0	0	0	0	0	0	0	0	0	0	0	0	0	0	0	0	0	0	0	0	0	0	0
TITLE=SQbRepX_mouseNglycome_brain_2.3201.3201.2.315	965.311409379247	2	1275.503608	0	0	9376.401367	0	4236.106445	0	0	0	0	0	0	0	0	0	0	0	0	4064.830811	0	0	0	0	0	0	0	0	0	0	0	0	0	0	0	0	0	0	0	0	0	0	0	0	0	0	0	0
TITLE=SQbRepX_mouseNglycome_brain_2.3202.3202.2.316	1049.39743987131	2	1275.593584	0	0	14971.236328	0	3237.842041	0	0	0	0	0	0	0	0	0	0	0	0	11093.765625	0	0	0	0	0	0	2856.556396	0	0	0	0	0	0	0	0	0	0	0	0	0	0	0	0	0	0	0	0	0
TITLE=SQbRepX_mouseNglycome_brain_2.3203.3203.2.317	578.187231474519	2	1275.686545	0	0	2595.715820	0	0	3135.325195	0	0	0	0	0	0	0	0	0	0	0	0	0	0	0	0	0	0	0	0	0	0	0	0	0	0	0	0	0	0	0	0	0	0	0	0	0	0	0	0
TITLE=SQbRepX_mouseNglycome_brain_2.3205.3205.2.318	836.286545845248	2	1276.155734	0	0	67671.585938	0	9418.755859	0	0	0	0	0	0	0	0	0	0	0	0	8261.536133	0	0	0	0	0	0	2858.430176	0	0	4483.777344	0	0	0	0	0	0	0	0	0	0	0	0	0	0	0	0	0	0
TITLE=SQbRepX_mouseNglycome_brain_2.3206.3206.2.319	762.220748904632	2	1276.246014	0	0	29910.910156	0	2542.415771	0	0	0	0	0	0	0	0	0	0	0	0	7184.011230	0	0	0	0	0	0	0	0	0	0	0	0	0	0	0	0	0	0	0	0	0	0	0	0	0	0	0	0
TITLE=SQbRepX_mouseNglycome_brain_2.3207.3207.2.320	858.369021789706	2	1276.336247	0	0	10951.090820	0	0	0	0	0	0	0	0	0	0	0	0	0	0	0	0	0	0	0	0	0	0	0	0	0	0	0	0	0	0	0	0	0	0	0	0	0	0	0	0	0	0	0
TITLE=SQbRepX_mouseNglycome_brain_2.3208.3208.2.321	1130.436541181239	2	1276.42614	0	0	10580.976562	0	2817.336182	0	0	0	0	0	0	0	0	0	0	0	0	6797.822266	0	0	0	0	0	3364.642090	0	0	0	0	0	0	0	0	0	0	0	0	0	0	0	0	0	0	0	0	0	0
TITLE=SQbRepX_mouseNglycome_brain_2.3209.3209.2.322	1041.391407115025	2	1276.519538	0	0	7681.960449	0	0	0	0	0	0	0	0	0	0	0	0	0	0	3812.588623	0	0	0	0	0	0	0	0	0	0	0	0	0	0	0	0	0	0	0	0	0	0	0	0	0	0	0	0
TITLE=SQbRepX_mouseNglycome_brain_2.3210.3210.2.323	1191.961254653792	2	1276.60946	0	0	7086.083496	0	0	0	0	0	0	0	0	0	0	0	0	0	0	1881.286987	0	0	0	0	0	0	0	0	0	0	0	0	0	0	0	0	0	0	0	0	0	0	0	0	0	0	0	0
TITLE=SQbRepX_mouseNglycome_brain_2.3211.3211.2.324	850.85309816634	2	1276.702485	0	0	10397.869141	0	0	0	0	0	0	0	0	0	0	0	0	0	0	1959.736206	0	0	0	0	0	0	0	0	0	0	0	0	0	0	0	0	0	0	0	0	0	0	0	0	0	0	0	0
TITLE=SQbRepX_mouseNglycome_brain_2.3213.3213.2.325	857.356833164152	2	1277.172733	0	0	40552.265625	0	5867.458984	0	0	0	0	0	0	0	0	0	0	0	0	5759.977539	0	0	0	0	0	0	0	0	0	3783.450439	0	0	0	0	0	0	0	0	0	0	0	0	0	0	0	0	0	0
TITLE=SQbRepX_mouseNglycome_brain_2.3214.3214.2.326	866.339040291363	2	1277.262664	0	0	11153.479492	0	0	0	0	0	0	0	0	0	0	0	0	0	0	3812.867920	0	0	0	0	0	0	0	0	0	0	0	0	0	0	0	0	0	0	0	0	0	0	0	0	0	0	0	0
TITLE=SQbRepX_mouseNglycome_brain_2.3215.3215.2.327	830.311897798367	2	1277.35596	0	0	11453.713867	0	0	2586.680176	0	0	0	0	0	0	0	0	0	0	0	2675.067383	0	0	0	0	0	0	0	0	0	0	0	0	0	0	0	0	0	0	0	0	0	0	0	0	0	0	0	0
TITLE=SQbRepX_mouseNglycome_brain_2.3216.3216.2.328	558.718814535625	2	1277.445878	0	0	10499.795898	0	2055.185791	0	0	0	0	0	0	0	0	0	0	0	0	2640.788818	0	0	0	0	0	0	0	0	0	0	0	0	0	0	0	0	0	0	0	0	0	0	0	0	0	0	0	0
TITLE=SQbRepX_mouseNglycome_brain_2.3217.3217.2.329	973.303573975007	2	1277.539258	0	0	5816.420898	0	0	0	0	0	0	0	0	0	0	0	0	0	0	0	0	0	0	0	0	0	0	0	0	0	0	0	0	1958.496948	0	0	0	0	0	0	0	0	0	0	0	0	0	0
TITLE=SQbRepX_mouseNglycome_brain_2.3218.3218.2.330	700.257543649416	2	1277.629203	0	0	4679.273438	0	0	0	0	0	0	0	0	0	0	0	0	0	0	0	0	0	0	0	0	0	0	0	0	0	0	0	0	0	0	0	0	0	0	0	0	0	0	0	0	0	0	0
TITLE=SQbRepX_mouseNglycome_brain_2.3219.3219.2.331	789.300590536544	2	1277.722146	0	0	2856.812012	0	0	0	0	0	0	0	0	0	0	0	0	0	0	0	0	0	0	0	0	0	0	0	0	0	0	0	0	0	0	0	0	0	0	0	0	0	0	0	0	0	0	0
TITLE=SQbRepX_mouseNglycome_brain_2.3221.3221.2.332	894.840377471181	2	1278.186364	0	0	62459.613281	0	7571.853027	0	0	0	0	0	0	0	0	0	0	0	0	22374.792969	0	0	0	0	0	1839.188232	3616.618408	0	0	0	0	0	0	0	0	0	0	0	0	0	2774.315430	0	0	0	0	0	0	0
TITLE=SQbRepX_mouseNglycome_brain_2.3222.3222.2.333	965.867125337224	2	1278.276619	0	0	43099.558594	0	22832.667969	0	0	0	0	0	0	0	0	0	0	0	0	14167.267578	0	0	0	0	0	0	5624.620117	0	0	2043.034790	0	0	0	0	0	0	0	0	0	0	0	0	0	0	0	0	0	0
TITLE=SQbRepX_mouseNglycome_brain_2.3223.3223.2.334	1105.354430149807	2	1278.366921	0	0	6592.117188	0	0	0	0	0	0	0	0	0	0	0	0	0	0	2352.013184	0	0	0	0	0	0	0	0	0	0	0	0	0	0	0	0	0	0	0	0	0	0	0	0	0	0	0	0
TITLE=SQbRepX_mouseNglycome_brain_2.3224.3224.2.335	856.806539675041	2	1278.456833	0	0	31182.750000	0	3729.006836	0	0	0	0	0	0	0	0	0	0	0	0	5362.322266	0	0	0	0	0	0	2135.725342	0	0	3836.902344	0	0	0	0	0	0	0	0	0	0	0	0	0	0	0	0	0	0
TITLE=SQbRepX_mouseNglycome_brain_2.3225.3225.2.336	1144.959655056632	2	1278.55021	0	0	5994.576172	0	2088.146240	0	0	0	0	0	0	0	0	0	0	0	0	6671.377441	0	0	0	0	0	0	0	0	0	0	0	0	0	0	0	0	0	0	0	0	0	0	0	0	0	0	0	0
TITLE=SQbRepX_mouseNglycome_brain_2.3226.3226.2.337	1421.968812717018	2	1278.640461	0	0	3449.512207	0	0	0	0	0	0	0	0	0	0	0	0	0	0	0	0	0	0	0	0	0	0	0	0	0	0	0	0	0	0	0	0	0	0	0	0	0	0	0	0	0	0	0
TITLE=SQbRepX_mouseNglycome_brain_2.3227.3227.2.338	968.367858886719	2	1278.73037	0	0	180877.625000	0	43423.117188	0	0	0	0	0	0	0	0	0	0	0	8210.453125	81981.765625	2004.887695	0	0	0	0	12222.941406	17040.966797	0	0	3276.753418	0	0	0	0	0	0	0	0	0	0	10692.436523	0	0	0	0	0	0	0
TITLE=SQbRepX_mouseNglycome_brain_2.3229.3229.2.339	845.810945300399	2	1279.200639	0	0	46556.511719	0	0	0	0	0	0	0	0	0	0	0	0	0	0	3530.372314	0	0	0	0	0	0	0	0	0	0	0	0	0	0	0	0	0	0	0	0	0	0	0	0	0	0	0	0
TITLE=SQbRepX_mouseNglycome_brain_2.3230.3230.2.340	759.215638425888	2	1279.290585	0	0	0	0	0	0	0	0	0	0	0	0	0	0	0	0	0	0	0	0	0	0	0	0	0	0	0	0	0	0	0	0	0	0	0	0	0	0	0	0	0	0	0	0	0	0
TITLE=SQbRepX_mouseNglycome_brain_2.3231.3231.2.341	874.341373930135	2	1279.38392	0	0	14171.353516	0	5296.749023	0	0	0	0	0	0	0	0	0	0	0	0	2333.264404	0	0	0	0	0	0	0	0	0	0	0	0	0	0	0	0	0	0	0	0	0	0	0	0	0	0	0	0
TITLE=SQbRepX_mouseNglycome_brain_2.3232.3232.2.342	688.256165509354	2	1279.473859	0	0	0	0	8358.693359	0	0	0	0	0	0	0	0	0	0	0	0	0	0	0	0	0	0	0	0	0	0	0	0	0	0	0	0	0	0	0	0	0	0	0	0	0	0	0	0	0
TITLE=SQbRepX_mouseNglycome_brain_2.3233.3233.2.343	973.359483411748	2	1279.56721	0	0	8029.096680	0	2705.235352	0	0	0	0	0	0	0	0	0	0	0	0	3197.645996	0	0	0	0	0	0	0	0	0	0	0	0	0	0	0	0	0	0	0	0	0	0	0	0	0	0	0	0
TITLE=SQbRepX_mouseNglycome_brain_2.3234.3234.2.344	1141.398123917109	2	1279.657102	0	0	5547.310547	0	0	0	0	0	0	0	0	0	0	0	0	0	0	3245.532227	0	0	0	0	0	0	0	0	0	0	0	0	0	0	0	0	0	0	0	0	0	0	0	0	0	0	0	0
TITLE=SQbRepX_mouseNglycome_brain_2.3235.3235.2.345	1012.879704604157	2	1279.750085	0	0	34224.402344	0	0	0	0	0	0	0	0	0	0	0	0	0	0	6953.804688	0	0	0	0	0	0	4006.676758	0	0	0	0	0	0	0	0	0	0	0	0	0	0	0	0	0	0	0	0	0
TITLE=SQbRepX_mouseNglycome_brain_2.3237.3237.2.346	988.389101390861	2	1280.207608	0	0	111519.781250	0	12140.690430	0	0	0	0	0	0	0	0	0	0	0	0	36949.175781	0	0	0	0	0	5866.268066	3856.144531	0	0	3658.493164	0	0	0	0	0	0	0	0	0	0	3310.202148	0	0	0	0	0	0	0
TITLE=SQbRepX_mouseNglycome_brain_2.3238.3238.2.347	950.841024383603	2	1280.297834	0	0	45470.820312	0	15050.483398	0	0	0	0	0	0	0	0	0	0	0	0	18501.535156	0	0	0	0	0	0	15800.494141	0	0	0	0	0	0	0	0	0	0	0	0	0	0	0	0	0	0	0	0	0
TITLE=SQbRepX_mouseNglycome_brain_2.3239.3239.2.348	990.901509011287	2	1280.388084	0	0	27458.089844	0	9892.572266	0	0	0	0	0	0	0	0	0	0	0	0	11115.396484	0	0	0	0	0	0	0	0	0	0	0	0	0	0	0	0	0	0	0	0	0	0	0	0	0	0	0	0
TITLE=SQbRepX_mouseNglycome_brain_2.3240.3240.2.349	1116.347107510216	2	1280.47796	0	0	12649.430664	0	0	0	0	0	0	0	0	0	0	0	0	0	0	1854.462158	0	0	0	0	0	0	0	0	0	0	0	0	0	0	0	0	0	0	0	0	0	0	0	0	0	0	0	0
TITLE=SQbRepX_mouseNglycome_brain_2.3241.3241.2.350	959.844308966079	2	1280.571326	0	0	17678.414062	0	8125.408203	0	0	0	0	0	0	0	0	0	0	0	0	8826.306641	0	0	0	0	0	0	5659.766113	0	0	0	0	0	0	0	0	0	0	0	0	0	1874.147095	0	0	0	0	0	0	0
TITLE=SQbRepX_mouseNglycome_brain_2.3242.3242.2.351	898.329074332494	2	1280.661233	0	0	9197.846680	0	0	0	0	0	0	0	0	0	0	0	0	0	0	1800.137695	0	0	0	0	0	0	0	0	0	0	0	0	0	0	0	0	0	0	0	0	0	0	0	0	0	0	0	0
TITLE=SQbRepX_mouseNglycome_brain_2.3243.3243.2.352	1182.419666877384	2	1280.754638	0	0	5753.962891	0	2784.819092	0	0	0	0	0	0	0	0	0	0	0	0	2506.787354	0	0	0	0	0	0	0	0	0	0	0	0	0	0	0	0	0	0	0	0	0	0	0	0	0	0	0	0
TITLE=SQbRepX_mouseNglycome_brain_2.3244.3244.2.353	990.335234592709	2	1280.844586	0	0	36656.144531	0	5959.663574	0	0	0	0	0	0	0	0	1808.936035	0	0	1978.397461	13727.792969	0	0	0	0	0	0	0	0	0	1865.089355	0	0	0	0	0	0	0	0	0	0	0	0	0	0	0	0	0	0
TITLE=SQbRepX_mouseNglycome_brain_2.3246.3246.2.354	864.791735477115	2	1281.358036	0	0	11960.086914	0	0	0	0	0	0	0	0	0	0	0	0	0	0	0	0	0	0	0	0	0	0	0	0	0	0	0	0	0	0	0	0	0	0	0	0	0	0	0	0	0	0	0
TITLE=SQbRepX_mouseNglycome_brain_2.3247.3247.2.355	879.883075900178	2	1281.448284	0	0	24058.951172	0	4709.735352	0	0	0	0	0	0	0	0	0	0	0	0	5091.540039	0	0	0	0	0	0	2176.079102	0	0	2831.297363	0	0	0	0	0	0	0	0	0	0	2317.972900	0	0	0	0	0	0	0
TITLE=SQbRepX_mouseNglycome_brain_2.3248.3248.2.356	872.824963145029	2	1281.538226	0	0	17962.410156	0	10112.993164	0	0	0	0	0	0	0	0	0	0	0	0	2544.587402	0	0	0	0	0	0	0	0	0	0	0	0	0	0	0	0	0	0	0	0	0	0	0	0	0	0	0	0
TITLE=SQbRepX_mouseNglycome_brain_2.3249.3249.2.357	1118.431599772603	2	1281.631667	0	0	13295.279297	0	0	0	0	0	0	0	0	0	0	0	0	0	0	5113.862793	0	0	0	0	0	0	0	0	0	0	0	0	0	0	0	0	0	0	0	0	0	0	0	0	0	0	0	0
TITLE=SQbRepX_mouseNglycome_brain_2.3250.3250.2.358	980.357085162415	2	1281.721959	0	0	7680.814941	0	4013.653564	0	0	0	0	0	0	0	0	0	0	0	0	3072.863037	0	0	0	0	0	0	0	0	0	0	0	0	0	0	0	0	0	0	0	0	0	0	0	0	0	0	0	0
TITLE=SQbRepX_mouseNglycome_brain_2.3251.3251.2.359	996.833862304688	2	1281.812227	0	0	31191.568359	0	3474.357422	0	0	0	0	0	0	0	0	0	0	0	0	13467.311523	0	0	0	0	0	0	0	0	0	0	0	0	0	0	0	0	0	0	0	0	0	0	0	0	0	0	0	0
TITLE=SQbRepX_mouseNglycome_brain_2.3252.3252.3.360	1185.105968714077	3	1281.902143	0	0	12104.294922	0	0	0	0	0	0	0	0	0	0	0	0	0	0	2976.709717	0	0	0	0	0	0	0	0	0	0	0	0	0	0	0	0	0	0	0	0	0	0	0	0	0	0	0	0
TITLE=SQbRepX_mouseNglycome_brain_2.3254.3254.2.361	639.743770890697	2	1282.325328	0	0	52111.214844	0	15590.705078	0	0	0	0	0	0	0	0	0	0	0	0	11258.577148	0	0	0	0	0	0	4720.813477	0	0	4210.930176	0	0	0	0	0	0	0	0	0	0	0	0	0	0	0	0	0	0
TITLE=SQbRepX_mouseNglycome_brain_2.3255.3255.2.362	984.35427522905	2	1282.41521	0	0	7894.413086	0	0	0	0	0	0	0	0	0	0	0	0	0	0	2967.093994	0	0	0	0	0	0	0	0	0	0	0	0	0	0	0	0	0	0	0	0	0	0	0	0	0	0	0	0
TITLE=SQbRepX_mouseNglycome_brain_2.3256.3256.2.363	993.367540137858	2	1282.508543	0	0	7986.025879	0	0	0	0	0	0	0	0	0	0	0	0	0	0	4628.906250	0	0	0	0	0	0	0	0	0	0	0	0	0	0	0	0	0	0	0	0	0	0	0	0	0	0	0	0
TITLE=SQbRepX_mouseNglycome_brain_2.3257.3257.2.364	949.830921836574	2	1282.598429	0	0	16453.392578	0	5526.974609	0	0	0	0	0	0	0	0	0	0	0	0	5653.515137	0	0	0	0	0	0	3514.937012	0	0	0	0	0	0	0	0	0	0	0	0	0	0	0	0	0	0	0	0	0
TITLE=SQbRepX_mouseNglycome_brain_2.3258.3258.2.365	856.344457900536	2	1282.691835	0	0	42188.445312	0	6096.058594	0	0	0	0	0	0	0	0	0	0	0	0	7459.319824	0	0	0	0	0	0	0	0	0	3910.370850	0	0	0	0	0	0	0	0	0	0	2511.633789	0	0	0	0	0	0	0
TITLE=SQbRepX_mouseNglycome_brain_2.3259.3259.2.366	662.272773500614	2	1282.781732	0	0	7023.617676	0	0	0	0	0	0	0	0	0	0	0	0	0	0	0	0	0	0	0	0	0	0	0	0	0	0	0	0	0	0	0	0	0	0	0	0	0	0	0	0	0	0	0
TITLE=SQbRepX_mouseNglycome_brain_2.3260.3260.2.367	885.839059477761	2	1282.875036	0	0	40899.187500	0	9744.257812	0	2503.104492	0	0	0	0	0	0	0	0	0	0	13180.079102	0	0	0	0	0	0	2166.506104	0	0	2440.717773	0	0	0	0	0	0	0	0	0	0	0	0	0	0	0	0	0	0
TITLE=SQbRepX_mouseNglycome_brain_2.3261.3261.2.368	1127.333548321624	2	1282.964959	0	0	4037.289062	0	0	0	0	0	0	0	0	0	0	0	0	0	0	0	0	0	0	0	0	0	0	0	0	0	0	0	0	0	0	0	0	0	0	0	0	0	0	0	0	0	0	0
TITLE=SQbRepX_mouseNglycome_brain_2.3263.3263.2.369	834.825288802771	2	1283.381483	0	0	740465.250000	0	91982.898438	0	0	0	0	0	0	0	0	0	0	0	13261.864258	109420.023438	0	0	0	0	0	0	28316.095703	0	0	66596.070312	0	0	0	0	0	0	0	0	0	0	57726.957031	0	0	0	0	0	0	0
TITLE=SQbRepX_mouseNglycome_brain_2.3264.3264.2.370	998.348282609742	2	1283.471792	0	0	19902.476562	0	3756.973389	0	0	0	0	0	0	0	0	0	0	0	0	7086.375977	0	0	0	0	0	0	0	0	0	0	0	0	0	0	0	0	0	0	0	0	0	0	0	0	0	0	0	0
TITLE=SQbRepX_mouseNglycome_brain_2.3265.3265.2.371	1118.931788049871	2	1283.562084	0	0	13565.377930	0	1869.628296	0	0	0	0	0	0	0	0	0	0	0	0	3193.460938	0	0	0	0	0	0	0	0	0	0	0	0	0	0	0	0	0	0	0	0	0	0	0	0	0	0	0	0
TITLE=SQbRepX_mouseNglycome_brain_2.3266.3266.2.372	1010.92074418547	2	1283.652328	0	0	29415.117188	0	6822.652344	0	0	0	0	0	0	0	0	0	0	0	0	10552.812500	0	0	0	0	0	4111.227539	0	0	0	2574.939453	0	0	0	0	0	0	0	0	0	0	2073.866699	0	0	0	0	0	0	0
TITLE=SQbRepX_mouseNglycome_brain_2.3267.3267.2.373	942.32683930152	2	1283.742231	0	0	10610.828125	0	2813.344727	0	0	0	0	0	0	0	0	0	0	0	0	5788.246582	0	0	0	0	0	0	2439.528564	0	0	0	0	0	0	0	0	0	0	0	0	0	0	0	0	0	0	0	0	0
TITLE=SQbRepX_mouseNglycome_brain_2.3268.3268.2.374	842.773674378891	2	1283.835578	0	0	45124.875000	0	3182.590332	0	0	0	0	0	0	0	0	0	0	0	0	9766.297852	0	0	0	0	0	0	0	0	0	1854.063599	0	0	0	0	0	0	0	0	0	0	2198.505615	0	0	0	0	0	0	0
TITLE=SQbRepX_mouseNglycome_brain_2.3269.3269.2.375	878.861242645803	2	1283.925835	0	0	27100.761719	0	3751.706055	0	0	0	0	0	0	0	0	0	0	0	0	5088.854980	0	0	0	0	0	0	0	0	0	0	0	0	0	0	0	0	0	0	0	0	0	0	0	0	0	0	0	0
TITLE=SQbRepX_mouseNglycome_brain_2.3270.3270.3.376	1269.135070909319	3	1284.015737	0	0	4068.114746	0	0	0	0	0	0	0	0	0	0	0	0	0	0	0	0	0	0	0	0	0	0	0	0	0	0	0	0	0	0	0	0	0	0	0	0	0	0	0	0	0	0	0
TITLE=SQbRepX_mouseNglycome_brain_2.3272.3272.2.377	1142.444506079362	2	1284.425794	0	0	20255.572266	0	0	0	0	0	0	0	0	0	0	0	0	0	0	16445.560547	0	0	0	0	0	2301.536865	0	0	0	0	0	0	0	0	0	0	0	0	0	0	0	0	0	0	0	0	0	0
TITLE=SQbRepX_mouseNglycome_brain_2.3273.3273.2.378	1055.374102854313	2	1284.516084	0	0	37468.238281	0	0	0	0	0	0	0	0	0	0	0	0	0	0	10344.768555	0	0	0	0	0	0	1949.771606	0	0	2743.311768	0	0	0	0	0	0	0	0	0	0	0	0	0	0	0	0	0	0
TITLE=SQbRepX_mouseNglycome_brain_2.3274.3274.3.379	1192.764655356494	3	1284.606334	0	0	10156.332031	0	0	0	0	0	0	0	0	0	0	0	0	0	0	3049.019775	0	0	0	0	0	0	0	0	0	0	0	0	0	0	0	0	0	0	0	0	0	0	0	0	0	0	0	0
TITLE=SQbRepX_mouseNglycome_brain_2.3275.3275.2.380	660.258127489255	2	1284.696232	0	0	27425.220703	0	4186.646973	5290.134277	0	0	0	0	0	0	0	0	0	0	0	4721.085449	0	0	0	0	0	0	0	0	0	0	0	0	0	0	0	0	0	0	0	0	0	0	0	0	0	0	0	0
TITLE=SQbRepX_mouseNglycome_brain_2.3276.3276.3.381	1112.423132316764	3	1284.789583	0	0	17152.166016	0	0	0	0	0	0	0	0	0	0	0	0	0	0	3177.331543	0	0	0	0	0	0	0	0	0	2263.054199	0	0	0	0	0	0	0	0	0	0	0	0	0	0	0	0	0	0
TITLE=SQbRepX_mouseNglycome_brain_2.3277.3277.2.382	997.395299377113	2	1284.879857	0	0	66784.789062	0	11496.308594	0	0	0	0	0	0	0	0	0	0	0	0	25342.347656	0	0	0	0	0	4069.220703	2600.477051	0	0	4452.838379	0	0	0	0	0	0	0	0	0	0	3873.639648	0	0	0	0	0	0	0
TITLE=SQbRepX_mouseNglycome_brain_2.3278.3278.2.383	652.258591177706	2	1284.969744	0	0	23849.412109	0	2467.886475	0	0	0	0	0	0	0	0	0	0	0	0	2890.548584	0	0	0	0	0	0	0	0	0	0	0	0	0	0	0	0	0	0	0	0	0	0	0	0	0	0	0	0
TITLE=SQbRepX_mouseNglycome_brain_2.3279.3279.2.384	838.818550833936	2	1285.062732	0	0	19312.611328	0	0	0	0	0	0	0	0	0	0	0	0	0	0	0	0	0	0	0	0	0	0	0	0	0	0	0	0	0	0	0	0	0	0	0	0	0	0	0	0	0	0	0
TITLE=SQbRepX_mouseNglycome_brain_2.3281.3281.2.385	538.20376818313	2	1285.468036	0	0	3708.583740	0	0	0	0	0	0	0	0	0	0	0	0	0	0	0	0	0	0	0	0	0	0	0	0	0	0	0	0	0	0	0	0	0	0	0	0	0	0	0	0	0	0	0
TITLE=SQbRepX_mouseNglycome_brain_2.3282.3282.2.386	569.216633247517	2	1285.558333	0	0	19303.298828	0	0	0	0	0	0	0	0	0	0	0	0	0	0	2254.258301	0	0	0	0	0	0	0	0	0	1778.749146	0	0	0	0	0	0	0	0	0	0	0	0	0	0	0	0	0	0
TITLE=SQbRepX_mouseNglycome_brain_2.3283.3283.2.387	848.823392090928	2	1285.648536	0	0	28243.177734	0	3120.921387	0	0	0	0	0	0	0	0	0	0	0	0	3890.223877	0	0	0	0	0	0	0	0	0	0	0	0	0	0	0	0	0	0	0	0	0	0	0	0	0	0	0	0
TITLE=SQbRepX_mouseNglycome_brain_2.3284.3284.2.388	712.285167804066	2	1285.738453	0	0	6138.795898	0	0	0	0	0	0	0	0	0	0	0	0	0	0	0	0	0	0	0	0	0	0	0	0	0	0	0	0	0	0	0	0	0	0	0	0	0	0	0	0	0	0	0
TITLE=SQbRepX_mouseNglycome_brain_2.3285.3285.2.389	909.869826153645	2	1285.831788	0	0	17294.796875	0	5652.915527	0	0	0	0	0	0	0	0	0	0	0	0	6124.415039	0	0	0	0	0	0	0	0	0	0	0	0	0	0	0	0	0	0	0	0	0	0	0	0	0	0	0	0
TITLE=SQbRepX_mouseNglycome_brain_2.3286.3286.2.390	1004.375996620179	2	1285.921708	0	0	15945.500977	0	2917.146973	0	0	0	0	0	0	0	0	0	0	0	0	5471.888672	0	0	0	0	0	0	0	0	0	1700.179443	0	0	0	0	0	0	0	0	0	0	0	0	0	0	0	0	0	0
TITLE=SQbRepX_mouseNglycome_brain_2.3287.3287.2.391	865.851470351425	2	1286.015041	0	0	16872.296875	0	3277.941895	0	0	0	0	0	0	0	0	0	0	0	0	3135.277588	0	0	0	0	0	0	0	0	0	0	0	0	0	0	0	0	0	0	0	0	0	0	0	0	0	0	0	0
TITLE=SQbRepX_mouseNglycome_brain_2.3288.3288.2.392	1010.365777503273	2	1286.105018	0	0	34627.472656	0	5154.440918	0	0	0	0	0	0	0	0	0	0	0	0	16871.896484	0	0	0	0	0	3237.699219	0	0	0	0	0	0	0	0	0	0	0	0	0	0	0	0	0	0	0	0	0	0
TITLE=SQbRepX_mouseNglycome_brain_2.3290.3290.2.393	833.818950353521	2	1286.562862	0	0	346791.843750	0	42473.015625	0	0	0	0	0	0	0	0	0	0	0	4418.386719	43508.449219	0	2277.345215	0	0	0	0	8227.451172	0	0	16445.843750	0	0	0	0	0	0	0	0	0	0	11348.054688	0	0	0	0	0	0	0
TITLE=SQbRepX_mouseNglycome_brain_2.3291.3291.2.394	887.341814331437	2	1286.653143	0	0	101048.148438	0	31150.568359	0	0	0	0	0	0	0	0	0	0	0	3133.532959	50108.820312	0	0	0	0	0	5856.586426	3641.861816	0	0	7301.170410	0	0	0	0	0	0	0	0	0	0	11106.139648	0	0	0	0	0	0	0
TITLE=SQbRepX_mouseNglycome_brain_2.3292.3292.2.395	870.821769939299	2	1286.743084	0	0	51805.281250	0	16599.560547	0	0	0	0	0	0	0	0	0	0	0	0	21166.359375	0	0	0	0	0	0	14274.049805	0	0	0	0	0	0	0	0	0	0	0	0	0	0	0	0	0	0	0	0	0
TITLE=SQbRepX_mouseNglycome_brain_2.3293.3293.2.396	1122.421625370103	2	1286.836547	0	0	29119.921875	0	6540.580078	0	0	0	0	0	0	0	0	0	0	0	0	20938.773438	0	0	0	0	0	4621.759277	2125.134033	0	0	0	0	0	0	0	0	0	0	0	0	0	0	0	0	0	0	0	0	0
TITLE=SQbRepX_mouseNglycome_brain_2.3294.3294.2.397	868.34649532577	2	1286.926458	0	0	40454.500000	0	0	0	0	0	0	0	0	0	0	0	0	0	0	4337.345215	0	0	0	0	0	0	0	0	0	0	0	0	0	0	0	0	0	0	0	0	0	0	0	0	0	0	0	0
TITLE=SQbRepX_mouseNglycome_brain_2.3295.3295.2.398	995.36606114118	2	1287.019772	0	0	8777.955078	0	2714.753906	0	0	0	0	0	0	0	0	0	0	0	0	4151.367188	0	0	0	0	0	0	0	0	0	0	0	0	0	0	0	0	0	0	0	0	0	0	0	0	0	0	0	0
TITLE=SQbRepX_mouseNglycome_brain_2.3296.3296.2.399	979.359463154295	2	1287.109708	0	0	13056.209961	0	3463.272949	0	0	0	0	0	0	0	0	0	0	0	0	3150.464111	0	0	0	0	0	0	0	0	0	0	0	0	0	0	0	0	0	0	0	0	0	0	0	0	0	0	0	0
TITLE=SQbRepX_mouseNglycome_brain_2.3297.3297.2.400	744.277732088895	2	1287.202763	0	0	13401.310547	0	0	0	0	0	0	0	0	0	0	0	0	0	0	2678.295410	0	0	0	0	0	0	0	0	0	0	0	0	0	0	0	0	0	0	0	0	0	0	0	0	0	0	0	0
TITLE=SQbRepX_mouseNglycome_brain_2.3299.3299.2.401	821.816382220351	2	1287.598292	0	0	82247.609375	0	6214.626953	22408.011719	0	0	0	0	0	0	0	0	0	0	0	15824.710938	0	0	0	0	0	0	6029.041992	0	0	2862.867432	0	0	0	0	0	0	0	0	0	0	0	0	0	0	0	0	0	0
TITLE=SQbRepX_mouseNglycome_brain_2.3300.3300.2.402	1171.44519256148	2	1287.688542	0	0	24718.960938	0	0	0	0	0	0	0	0	0	0	0	0	0	0	12993.673828	0	0	0	0	0	3373.139648	0	0	0	0	0	0	0	0	0	0	0	0	0	0	2253.199219	0	0	0	0	0	0	0
TITLE=SQbRepX_mouseNglycome_brain_2.3301.3301.2.403	976.371531057973	2	1287.778768	0	0	30581.703125	0	7004.443848	0	0	0	0	0	0	0	0	0	0	0	0	13546.468750	0	0	0	0	0	0	3484.196045	0	0	0	0	0	0	0	0	0	0	0	0	0	0	0	0	0	0	0	0	0
TITLE=SQbRepX_mouseNglycome_brain_2.3302.3302.3.404	1288.47341619777	3	1287.869077	0	0	10643.718750	0	0	0	0	0	0	0	0	0	0	0	0	0	0	4393.951660	0	0	0	0	0	0	0	0	0	2164.834961	0	0	0	0	0	0	0	0	0	0	0	0	0	0	0	0	0	0
TITLE=SQbRepX_mouseNglycome_brain_2.3303.3303.2.405	902.850778915626	2	1287.958981	0	0	15465.296875	0	2679.582275	0	0	0	0	0	0	0	0	0	0	0	0	3910.704346	0	0	0	0	0	0	0	0	0	0	0	0	0	0	0	0	0	0	0	0	0	0	0	0	0	0	0	0
TITLE=SQbRepX_mouseNglycome_brain_2.3304.3304.2.406	1114.413955499391	2	1288.052449	0	0	23364.748047	0	2203.407959	0	0	0	0	0	0	0	0	0	0	0	0	6064.939453	0	0	0	0	0	0	0	0	0	0	0	0	0	0	0	0	0	0	0	0	1886.228027	0	0	0	0	0	0	0
TITLE=SQbRepX_mouseNglycome_brain_2.3305.3305.2.407	1008.859105602401	2	1288.142334	0	0	19332.246094	0	0	0	0	0	0	0	0	0	0	0	0	0	0	4193.252441	0	0	0	0	0	0	0	0	0	0	0	0	0	0	0	0	0	0	0	0	0	0	0	0	0	0	0	0
TITLE=SQbRepX_mouseNglycome_brain_2.3306.3306.2.408	1040.885670702016	2	1288.235328	0	0	12151.782227	0	0	0	0	0	0	0	0	0	0	0	0	0	0	5782.796875	0	0	0	0	0	0	0	0	0	0	0	0	0	0	0	0	0	0	0	0	0	0	0	0	0	0	0	0
TITLE=SQbRepX_mouseNglycome_brain_2.3308.3308.2.409	740.238235930562	2	1288.634318	0	0	24154.974609	0	4378.281250	17257.859375	0	0	0	0	0	0	0	0	0	0	0	6660.191406	0	0	0	0	0	0	3042.839111	0	0	0	0	0	0	0	0	0	0	0	0	0	0	0	0	0	0	0	0	0
TITLE=SQbRepX_mouseNglycome_brain_2.3309.3309.2.410	823.807333491704	2	1288.724577	0	0	25040.275391	0	0	0	0	0	0	0	0	0	0	0	0	0	0	3059.724121	0	0	0	0	0	0	0	0	0	0	0	0	0	0	0	0	0	0	0	0	0	0	0	0	0	0	0	0
TITLE=SQbRepX_mouseNglycome_brain_2.3310.3310.2.411	755.813398276598	2	1288.814874	0	0	28310.783203	0	5769.733398	0	0	0	0	0	0	0	0	0	0	0	0	4620.421875	0	0	0	0	0	0	0	0	0	0	0	0	0	0	0	0	0	0	0	0	3114.232666	0	0	0	0	0	0	0
TITLE=SQbRepX_mouseNglycome_brain_2.3311.3311.2.412	958.834911055222	2	1288.904768	0	0	18177.111328	0	7499.479004	0	0	0	0	0	0	0	0	0	0	0	0	7945.958008	0	0	0	0	0	0	3850.998535	0	0	0	0	0	0	0	0	0	0	0	0	0	0	0	0	0	0	0	0	0
TITLE=SQbRepX_mouseNglycome_brain_2.3312.3312.3.413	1215.800638336781	3	1288.998143	0	0	23755.464844	0	5160.537598	0	0	0	0	0	0	0	0	0	0	0	0	10299.891602	0	0	0	0	0	0	0	0	0	0	0	0	0	0	0	0	0	0	0	0	0	0	0	0	0	0	0	0
TITLE=SQbRepX_mouseNglycome_brain_2.3313.3313.2.414	650.24325227773	2	1289.088053	0	0	26902.330078	0	0	0	0	0	0	0	0	0	0	0	0	0	0	1761.728271	0	0	0	0	0	0	0	0	0	0	0	0	0	0	0	0	0	0	0	0	0	0	0	0	0	0	0	0
TITLE=SQbRepX_mouseNglycome_brain_2.3314.3314.2.415	1002.377842459781	2	1289.181428	0	0	10749.179688	0	3005.064453	0	0	0	0	0	0	0	0	0	0	0	0	3824.425781	0	0	0	0	0	0	0	0	0	0	0	0	0	0	0	0	0	0	0	0	0	0	0	0	0	0	0	0
TITLE=SQbRepX_mouseNglycome_brain_2.3315.3315.2.416	1033.937000621322	2	1289.271333	0	0	15931.583008	0	47255.292969	0	0	0	0	0	0	0	0	0	0	0	0	7493.875977	0	0	0	0	0	0	0	0	0	0	0	0	0	0	0	0	0	0	0	0	0	0	0	0	0	0	0	0
TITLE=SQbRepX_mouseNglycome_brain_2.3317.3317.2.417	951.848710262105	2	1289.671106	0	0	375729.937500	0	155063.828125	0	0	0	0	0	0	0	0	0	0	0	0	210092.953125	0	0	0	0	0	0	161408.796875	0	0	0	0	0	0	0	0	0	0	0	0	0	0	0	0	0	0	0	0	0
TITLE=SQbRepX_mouseNglycome_brain_2.3318.3318.2.418	884.837871985999	2	1289.761021	0	0	32109.458984	0	8702.532227	0	0	0	0	0	0	0	0	0	0	0	0	8203.703125	0	0	0	0	0	0	2398.473389	0	0	0	0	0	0	0	0	0	0	0	0	0	0	0	0	0	0	0	0	0
TITLE=SQbRepX_mouseNglycome_brain_2.3319.3319.2.419	934.348281126957	2	1289.854327	0	0	130829.234375	0	2202.179688	0	0	0	0	0	0	0	0	0	0	0	0	26619.765625	0	0	0	0	0	0	0	0	0	12347.541016	0	0	0	0	0	0	0	0	0	0	5500.648926	0	0	0	0	0	0	0
TITLE=SQbRepX_mouseNglycome_brain_2.3320.3320.3.420	1192.43458805297	3	1289.944238	0	0	17381.324219	0	2517.843750	0	0	0	0	0	0	0	0	0	0	0	0	7674.148926	0	0	0	0	0	0	0	0	0	2286.844482	0	0	0	0	0	0	0	0	0	0	0	0	0	0	0	0	0	0
TITLE=SQbRepX_mouseNglycome_brain_2.3321.3321.2.421	1064.325840958007	2	1290.037583	0	0	11940.532227	0	1902.610229	2572.511963	0	0	0	0	0	0	0	0	0	0	0	0	0	0	0	0	0	0	0	0	0	0	0	0	0	0	0	0	0	0	0	0	0	0	0	0	0	0	0	0
TITLE=SQbRepX_mouseNglycome_brain_2.3322.3322.2.422	905.82406570104	2	1290.127481	0	0	18141.681641	0	3097.221680	0	0	0	0	0	0	0	0	0	0	0	0	5012.772949	0	0	0	0	0	0	0	0	0	0	0	0	0	0	0	0	0	0	0	0	0	0	0	0	0	0	0	0
TITLE=SQbRepX_mouseNglycome_brain_2.3323.3323.2.423	1022.395144426668	2	1290.220833	0	0	10263.527344	0	0	0	0	0	0	0	0	0	0	0	0	0	0	6099.401855	0	0	0	0	0	0	0	0	0	0	0	0	0	0	0	0	0	0	0	0	0	0	0	0	0	0	0	0
TITLE=SQbRepX_mouseNglycome_brain_2.3324.3324.3.424	1263.794381462741	3	1290.310762	0	0	70645.687500	0	14808.151367	0	0	0	0	0	0	0	0	0	0	0	0	19833.083984	0	0	0	0	0	0	2794.293945	0	0	5276.310547	0	0	0	0	0	0	0	0	0	0	3982.796875	0	0	0	0	0	0	0
TITLE=SQbRepX_mouseNglycome_brain_2.3325.3325.2.425	1090.429112379303	2	1290.403752	0	0	17088.109375	0	0	0	0	0	0	0	0	0	0	0	0	0	0	5434.652832	0	0	0	0	0	0	0	0	0	0	0	0	0	0	0	0	0	0	0	0	0	0	0	0	0	0	0	0
TITLE=SQbRepX_mouseNglycome_brain_2.3327.3327.2.426	1048.881251507009	2	1290.858708	0	0	20980.443359	0	4728.720703	0	2635.749023	0	0	0	0	0	0	0	0	0	0	12046.162109	0	0	0	0	0	0	0	0	0	0	0	0	3417.156006	0	0	0	0	0	0	0	0	0	0	0	0	0	0	0
TITLE=SQbRepX_mouseNglycome_brain_2.3328.3328.3.427	1287.800180608294	3	1290.948611	0	0	11684.534180	0	0	0	0	0	0	0	0	0	0	0	0	0	0	6555.254883	0	0	0	0	0	0	0	0	0	0	0	0	0	0	0	0	0	0	0	0	0	0	0	0	0	0	0	0
TITLE=SQbRepX_mouseNglycome_brain_2.3329.3329.2.428	964.853502803282	2	1291.042707	0	0	15266.014648	0	6013.140137	0	0	0	0	0	0	0	0	0	0	0	0	5588.739258	0	0	0	0	0	0	2655.673340	0	0	0	0	0	0	0	0	0	0	0	0	0	0	0	0	0	0	0	0	0
TITLE=SQbRepX_mouseNglycome_brain_2.3330.3330.2.429	658.716967675746	2	1291.132582	0	0	24871.582031	0	3086.609863	5089.239746	0	0	0	0	0	0	0	0	0	0	0	5102.697754	0	0	0	0	0	0	1934.718018	0	0	1883.622437	0	0	0	0	0	0	0	0	0	0	0	0	0	0	0	0	0	0
TITLE=SQbRepX_mouseNglycome_brain_2.3331.3331.2.430	872.82693051533	2	1291.225986	0	0	27909.292969	0	7216.193359	0	0	0	0	0	0	0	0	0	0	0	0	5649.755859	0	0	0	0	0	0	0	0	0	0	0	0	0	0	0	0	0	0	0	0	2708.031494	0	0	0	0	0	0	0
TITLE=SQbRepX_mouseNglycome_brain_2.3332.3332.2.431	1473.552825892312	2	1291.315914	0	0	6189.810059	0	0	0	0	0	0	0	0	0	0	0	0	0	0	0	0	0	0	0	0	0	0	0	0	0	0	0	0	0	0	0	0	0	0	0	0	0	0	0	0	0	0	0
TITLE=SQbRepX_mouseNglycome_brain_2.3333.3333.2.432	903.337001905382	2	1291.409262	0	0	24164.542969	0	4798.025391	3052.771973	0	0	0	0	0	0	0	0	0	0	0	8059.410156	0	0	0	0	0	0	0	0	0	0	0	0	0	0	0	0	0	0	0	0	0	0	0	0	0	0	0	0
TITLE=SQbRepX_mouseNglycome_brain_2.3334.3334.2.433	907.852785574882	2	1291.499198	0	0	24684.875000	0	4685.393066	0	0	0	0	0	0	0	0	0	0	0	0	4389.170410	0	0	0	0	0	0	0	0	0	0	0	0	0	0	0	0	0	0	0	0	0	0	0	0	0	0	0	0
TITLE=SQbRepX_mouseNglycome_brain_2.3336.3336.2.434	814.312124821926	2	1291.885106	0	0	126660.914062	0	23358.369141	0	0	0	0	0	0	0	0	0	0	0	0	38016.726562	0	0	0	0	0	2415.446289	5361.471191	0	0	6838.774902	0	0	0	0	0	0	0	0	0	0	5846.256836	0	0	0	0	0	0	0
TITLE=SQbRepX_mouseNglycome_brain_2.3337.3337.2.435	862.308335538177	2	1291.975337	0	0	68091.398438	0	11748.780273	0	0	0	0	0	0	0	0	0	0	0	0	29219.369141	0	0	0	0	0	0	17866.906250	0	0	0	0	0	0	0	0	0	0	0	0	0	0	0	0	0	0	0	0	0
TITLE=SQbRepX_mouseNglycome_brain_2.3338.3338.3.436	1191.454435325799	3	1292.065543	0	0	13756.496094	0	1923.734863	0	0	0	0	0	0	0	0	0	0	0	0	3084.347168	0	0	0	0	0	0	0	0	0	0	0	0	0	0	0	0	0	0	0	0	0	0	0	0	0	0	0	0
TITLE=SQbRepX_mouseNglycome_brain_2.3339.3339.2.437	911.332837465052	2	1292.155833	0	0	18953.623047	0	3649.497559	0	0	0	0	0	0	0	0	0	0	0	0	7913.253906	0	0	0	0	0	0	0	0	0	0	0	0	0	0	0	0	0	0	0	0	0	0	0	0	0	0	0	0
TITLE=SQbRepX_mouseNglycome_brain_2.3340.3340.3.438	1125.745681783098	3	1292.245762	0	0	8844.311523	0	0	0	0	0	0	0	0	0	0	0	0	0	0	2251.889160	0	0	0	0	0	0	0	0	0	0	0	0	0	0	0	0	0	0	0	0	0	0	0	0	0	0	0	0
TITLE=SQbRepX_mouseNglycome_brain_2.3341.3341.2.439	955.378096223018	2	1292.339082	0	0	61548.574219	0	19334.367188	0	0	0	0	0	0	0	0	0	0	0	0	19611.152344	0	0	0	0	0	0	4971.235352	0	0	6222.601074	0	0	0	0	0	0	0	0	0	0	5756.616211	0	0	0	0	0	0	0
TITLE=SQbRepX_mouseNglycome_brain_2.3342.3342.2.440	988.880249023438	2	1292.392082	0	0	1169986.875000	0	221021.859375	0	0	0	0	0	0	0	0	0	0	0	46495.589844	601365.187500	8423.942383	5171.384766	0	0	0	94521.820312	61574.183594	0	0	88491.281250	0	0	0	0	0	0	0	0	0	0	79517.898438	6353.604004	0	0	0	0	22584.472656	0
TITLE=SQbRepX_mouseNglycome_brain_2.3343.3343.2.441	853.798889160156	2	1292.481984	0	0	89780.406250	0	4994.337402	0	0	0	0	0	0	0	0	0	0	0	0	8934.034180	0	0	0	0	0	0	0	0	0	2107.196289	0	0	0	0	0	0	0	0	0	0	0	0	0	0	0	0	0	0
TITLE=SQbRepX_mouseNglycome_brain_2.3345.3345.2.442	761.795969239327	2	1292.919106	0	0	202454.046875	0	16915.267578	0	0	0	0	0	0	0	0	0	0	0	0	30853.708984	0	0	0	0	0	0	7037.742676	0	0	9847.869141	0	0	0	0	0	0	0	0	0	0	7832.692871	0	0	0	0	0	0	0
TITLE=SQbRepX_mouseNglycome_brain_2.3346.3346.2.443	1007.852713787428	2	1293.00902	1769.410278	0	34145.347656	0	2821.840820	0	0	0	0	0	0	0	0	0	0	0	0	10685.658203	0	0	0	0	0	2084.416504	0	0	0	0	0	0	0	0	0	0	0	0	0	0	0	0	0	0	0	0	0	0
TITLE=SQbRepX_mouseNglycome_brain_2.3347.3347.2.444	619.230622245096	2	1293.102361	0	0	4243.731934	0	0	0	0	0	0	0	0	0	0	0	0	0	0	0	0	0	0	0	0	0	0	0	0	0	0	0	0	0	0	0	0	0	0	0	0	0	0	0	0	0	0	0
TITLE=SQbRepX_mouseNglycome_brain_2.3348.3348.2.445	996.354008415234	2	1293.192267	0	0	110613.820312	0	18533.148438	0	0	0	2602.526855	0	0	0	0	0	0	0	2628.396240	44870.468750	0	0	0	0	0	7428.782715	4508.825684	0	0	9177.899414	0	0	0	0	1984.520996	0	0	0	0	0	6949.869141	0	0	0	0	0	0	0
TITLE=SQbRepX_mouseNglycome_brain_2.3349.3349.2.446	841.815769439143	2	1293.285615	0	0	28075.031250	0	0	0	0	0	0	0	0	0	0	0	0	0	0	6157.951660	0	0	0	0	0	0	0	0	0	0	0	0	0	0	0	0	0	0	0	0	0	0	0	0	0	0	0	0
TITLE=SQbRepX_mouseNglycome_brain_2.3350.3350.2.447	926.845889169608	2	1293.375892	0	0	17922.189453	0	2366.297852	0	0	0	0	0	0	0	0	0	0	0	0	7145.174805	0	0	0	0	0	0	0	0	0	0	0	0	0	0	0	0	0	0	0	0	0	0	0	0	0	0	0	0
TITLE=SQbRepX_mouseNglycome_brain_2.3351.3351.3.448	1148.107439434429	3	1293.465771	0	0	7323.896973	0	0	0	0	0	0	0	0	0	0	0	0	0	0	2277.016602	0	0	0	0	0	0	0	0	0	0	0	0	0	0	0	0	0	0	0	0	0	0	0	0	0	0	0	0
TITLE=SQbRepX_mouseNglycome_brain_2.3353.3353.2.449	915.851152994902	2	1293.856159	0	0	230505.125000	0	37967.410156	0	0	0	0	0	0	0	0	0	0	0	3390.422607	117880.804688	0	0	0	0	0	3557.266113	9676.034180	0	0	13908.390625	0	0	0	0	0	0	0	0	0	0	13426.731445	2831.520508	0	0	0	0	0	0
TITLE=SQbRepX_mouseNglycome_brain_2.3354.3354.2.450	988.372358755251	2	1293.947336	0	0	137301.984375	0	20131.814453	0	0	0	0	0	0	0	0	0	0	0	3886.475098	66506.226562	2197.709473	0	0	0	0	9985.644531	7263.325195	0	0	8520.298828	0	0	0	0	0	0	0	0	0	0	8631.077148	0	0	0	0	0	0	0
TITLE=SQbRepX_mouseNglycome_brain_2.3355.3355.2.451	821.266132160332	2	1294.037582	0	0	38333.445312	0	6245.986816	21891.144531	0	0	0	0	0	0	0	0	0	0	0	7210.920410	0	0	0	0	0	0	6997.613770	0	0	0	0	0	0	0	0	0	0	0	0	0	0	0	0	0	0	0	0	0
TITLE=SQbRepX_mouseNglycome_brain_2.3356.3356.2.452	881.283138366335	2	1294.12748	0	0	26022.173828	0	6181.465332	0	0	0	0	0	0	0	0	0	0	0	0	4929.411133	0	0	0	0	0	0	2077.966797	0	0	0	0	0	0	0	0	0	0	0	0	0	2342.392578	0	0	0	0	0	0	0
TITLE=SQbRepX_mouseNglycome_brain_2.3357.3357.2.453	803.81237143315	2	1294.220832	0	0	34748.074219	0	3948.534424	0	0	0	0	0	0	0	0	0	0	0	0	11905.017578	0	0	0	0	0	0	2520.782715	0	0	0	0	0	0	0	0	0	0	0	0	0	0	0	0	0	0	0	0	0
TITLE=SQbRepX_mouseNglycome_brain_2.3358.3358.2.454	1249.967399223581	2	1294.310736	0	3746.209473	11067.958008	0	0	0	0	0	0	0	0	0	0	0	0	0	0	3675.805420	0	0	0	0	0	0	0	0	0	0	0	0	0	0	0	0	0	0	0	0	0	0	0	0	0	0	0	0
TITLE=SQbRepX_mouseNglycome_brain_2.3359.3359.2.455	1167.939168032758	2	1294.404117	0	0	16758.123047	0	0	0	0	0	0	0	0	0	0	0	0	0	0	3647.293701	0	0	0	0	0	0	0	0	0	0	0	0	0	0	0	0	0	0	0	0	0	0	0	0	0	0	0	0
TITLE=SQbRepX_mouseNglycome_brain_2.3360.3360.2.456	1018.838185658619	2	1294.49404	0	0	15261.440430	0	0	0	0	0	0	0	0	0	0	0	0	0	0	6291.534668	0	0	0	0	0	0	0	0	0	1886.100952	0	0	0	0	0	0	0	0	0	0	0	0	0	0	0	0	0	0
TITLE=SQbRepX_mouseNglycome_brain_2.3362.3362.2.457	733.284991057832	2	1294.884511	0	0	344735.906250	0	68102.210938	0	0	0	0	0	0	0	0	0	0	0	3629.334473	41802.765625	2292.190674	0	0	0	0	0	8284.416016	0	0	18908.408203	0	0	0	0	0	0	0	0	0	0	16028.345703	0	0	0	0	0	0	0
TITLE=SQbRepX_mouseNglycome_brain_2.3363.3363.2.458	943.334670521401	2	1294.974793	0	0	25341.306641	0	5668.514648	0	0	0	0	0	0	0	0	0	0	0	0	14772.033203	0	0	0	0	0	0	11963.805664	0	0	0	0	0	0	0	0	0	0	0	0	0	0	0	0	0	0	0	0	0
TITLE=SQbRepX_mouseNglycome_brain_2.3364.3364.2.459	962.30890717085	2	1295.06501	0	0	12036.703125	0	2936.060547	0	0	0	0	0	0	0	0	0	0	0	0	3312.817139	0	0	0	0	0	0	0	0	0	0	0	0	0	0	0	0	0	0	0	0	0	0	0	0	0	0	0	0
TITLE=SQbRepX_mouseNglycome_brain_2.3365.3365.2.460	1048.882745820335	2	1295.154957	0	0	29253.796875	0	9154.465820	0	5185.319824	0	0	3054.561523	0	0	0	0	0	0	0	18079.779297	0	0	0	0	0	0	2546.105957	0	0	2694.259766	0	0	2370.405029	0	0	0	0	0	0	0	0	0	0	0	0	0	0	0
TITLE=SQbRepX_mouseNglycome_brain_2.3366.3366.2.461	884.285117760394	2	1295.24826	0	0	28655.835938	0	11443.900391	0	0	0	0	0	0	0	0	0	0	0	0	9721.128906	0	0	0	0	0	0	4328.607910	2002.438232	0	0	0	0	0	0	0	0	0	0	0	0	0	0	0	0	0	0	0	0
TITLE=SQbRepX_mouseNglycome_brain_2.3367.3367.2.462	760.790159097655	2	1295.338201	0	0	27427.394531	0	0	0	0	0	0	0	0	0	0	0	0	0	0	4698.757812	0	0	0	0	0	0	0	0	0	0	0	0	0	0	0	0	0	0	0	0	2158.319580	0	0	0	0	0	0	0
TITLE=SQbRepX_mouseNglycome_brain_2.3368.3368.2.463	1017.391675595347	2	1295.431535	0	0	23014.537109	0	0	0	0	0	0	0	0	0	0	0	0	0	0	8490.427734	0	0	0	0	0	0	0	0	0	0	0	0	0	0	0	0	0	0	0	0	0	0	0	0	0	0	0	0
TITLE=SQbRepX_mouseNglycome_brain_2.3369.3369.2.464	792.27188518544	2	1295.521457	0	0	24197.300781	0	6404.735840	0	0	0	0	0	0	0	0	0	0	0	0	2403.418213	0	0	0	0	0	0	0	0	0	0	0	0	0	0	0	0	0	0	0	0	0	0	0	0	0	0	0	0
TITLE=SQbRepX_mouseNglycome_brain_2.3371.3371.2.465	781.282368622879	2	1295.994511	0	0	45749.976562	0	7667.464355	0	0	0	0	0	0	0	0	0	0	0	0	21321.376953	0	0	0	0	0	0	12856.268555	0	0	0	0	0	0	0	0	0	0	0	0	0	0	0	0	0	0	0	0	0
TITLE=SQbRepX_mouseNglycome_brain_2.3372.3372.2.466	954.321319820044	2	1296.084761	0	0	39925.421875	0	9268.140625	0	0	0	0	0	0	0	0	0	0	0	0	9465.957031	0	0	0	0	0	0	2963.256348	0	0	0	0	0	0	0	0	0	0	0	0	0	0	0	0	0	0	0	0	0
TITLE=SQbRepX_mouseNglycome_brain_2.3373.3373.2.467	842.821612656802	2	1296.174641	0	0	88820.789062	0	10307.964844	0	0	0	0	0	0	0	0	0	0	0	0	21233.419922	0	0	0	0	0	0	4155.878418	0	0	3029.988525	0	0	0	0	0	0	0	0	0	0	4626.508789	0	0	0	0	0	0	0
TITLE=SQbRepX_mouseNglycome_brain_2.3374.3374.2.468	803.809564113812	2	1296.267991	0	0	44091.031250	0	6147.804688	0	0	0	0	0	0	0	0	0	0	0	0	13333.263672	0	0	0	0	0	0	2069.273682	0	0	0	0	0	0	0	0	0	0	0	0	0	0	0	0	0	0	0	0	0
TITLE=SQbRepX_mouseNglycome_brain_2.3375.3375.2.469	950.838862178025	2	1296.358635	0	0	55153.746094	0	22650.566406	0	0	0	0	0	0	0	0	0	0	0	0	33073.027344	0	0	0	0	0	0	27162.582031	0	0	0	0	0	0	0	0	0	0	0	0	0	0	0	0	0	0	0	0	0
TITLE=SQbRepX_mouseNglycome_brain_2.3376.3376.2.470	965.311044504942	2	1296.448859	0	0	17233.261719	0	7962.909180	0	0	0	0	0	0	0	0	0	0	0	0	5494.536133	0	0	0	0	0	0	0	0	0	0	0	0	0	0	0	0	0	0	0	0	0	0	0	0	0	0	0	0
TITLE=SQbRepX_mouseNglycome_brain_2.3377.3377.2.471	740.27587686781	2	1296.538789	0	0	44189.511719	0	4148.714355	3422.656250	0	0	0	0	0	0	0	0	0	0	0	9000.771484	0	0	0	0	0	0	0	0	0	0	0	0	0	0	0	0	0	0	0	0	0	0	0	0	0	0	0	0
TITLE=SQbRepX_mouseNglycome_brain_2.3379.3379.2.472	893.316418241688	2	1296.965664	0	0	127130.679688	0	6459.060547	0	0	0	0	0	0	0	0	0	0	0	0	26751.619141	0	0	0	0	0	0	7823.236328	0	0	4740.722656	0	0	0	0	0	0	0	0	0	0	5642.556152	0	0	0	0	0	0	0
TITLE=SQbRepX_mouseNglycome_brain_2.3380.3380.2.473	1272.985469976034	2	1297.055563	0	0	37325.558594	0	3266.704590	0	0	0	0	0	0	0	0	0	0	0	0	20222.689453	0	0	0	0	0	3250.048584	2190.011719	0	0	0	0	0	0	0	0	0	0	0	0	0	2147.023926	0	0	0	0	0	0	0
TITLE=SQbRepX_mouseNglycome_brain_2.3381.3381.2.474	947.360957322266	2	1297.148885	0	0	16330.353516	0	0	0	0	0	0	0	0	0	0	0	0	0	0	3568.675049	0	0	0	0	0	0	0	0	0	0	0	0	0	0	0	0	0	0	0	0	0	0	0	0	0	0	0	0
TITLE=SQbRepX_mouseNglycome_brain_2.3382.3382.3.475	1131.086475268187	3	1297.238801	0	0	11781.669922	0	0	0	0	0	0	0	0	0	0	0	0	0	0	4534.859375	0	0	0	0	0	0	0	0	0	0	0	0	0	0	0	0	0	0	0	0	0	0	0	0	0	0	0	0
TITLE=SQbRepX_mouseNglycome_brain_2.3383.3383.2.476	800.257123944225	2	1297.332164	0	0	7549.450684	0	3926.908447	0	0	0	0	0	0	0	0	0	0	0	0	3761.431641	0	0	0	0	0	0	0	0	0	0	0	0	0	0	0	0	0	0	0	0	0	0	0	0	0	0	0	0
TITLE=SQbRepX_mouseNglycome_brain_2.3384.3384.2.477	883.829900728372	2	1297.422082	0	0	19977.453125	0	8525.446289	1871.411133	0	0	0	0	0	0	0	0	0	0	0	5443.652344	0	0	0	0	0	0	2174.250244	0	0	0	0	0	0	0	0	0	0	0	0	0	0	0	0	0	0	0	0	0
TITLE=SQbRepX_mouseNglycome_brain_2.3385.3385.2.478	892.275775106094	2	1297.515516	0	0	14526.647461	0	3720.523193	0	0	0	0	0	0	0	0	0	0	0	0	3754.915039	0	0	0	0	0	0	0	0	0	0	0	0	0	0	0	0	0	0	0	0	0	0	0	0	0	0	0	0
TITLE=SQbRepX_mouseNglycome_brain_2.3386.3386.2.479	1117.428683347451	2	1297.605396	0	0	28832.791016	0	5438.180664	0	0	0	0	0	0	0	0	0	0	0	0	6513.314453	0	0	0	0	0	0	0	0	0	0	0	0	0	0	0	0	0	0	0	0	0	0	0	0	0	0	0	0
TITLE=SQbRepX_mouseNglycome_brain_2.3388.3388.2.480	857.353998599464	2	1297.999795	0	0	240543.578125	0	36006.332031	0	0	0	0	0	0	0	0	0	0	0	2012.621704	35597.449219	4801.831543	0	0	0	0	0	7774.227539	0	0	23238.972656	0	0	0	0	0	0	0	0	0	0	15390.819336	0	0	0	0	0	0	0
TITLE=SQbRepX_mouseNglycome_brain_2.3389.3389.2.481	558.716964863157	2	1298.089713	0	0	68283.632812	0	17839.013672	0	0	0	0	0	0	0	0	0	0	0	0	12309.552734	0	0	0	0	0	0	3309.915283	0	0	3569.515381	0	0	0	0	0	0	0	0	0	0	0	0	0	0	0	0	0	0
TITLE=SQbRepX_mouseNglycome_brain_2.3390.3390.2.482	700.25668907281	2	1298.183033	0	0	14074.390625	0	3618.085205	0	0	0	0	0	0	0	0	0	0	0	0	7106.062012	0	0	0	0	0	0	5262.697266	0	0	0	0	0	0	0	0	0	0	0	0	0	0	0	0	0	0	0	0	0
TITLE=SQbRepX_mouseNglycome_brain_2.3391.3391.2.483	849.817442564246	2	1298.272951	0	0	59645.703125	0	7258.746582	0	0	0	0	0	0	0	0	0	0	0	0	5650.520508	0	0	0	0	0	0	0	0	0	0	0	0	0	0	0	0	0	0	0	0	0	0	0	0	0	0	0	0
TITLE=SQbRepX_mouseNglycome_brain_2.3392.3392.2.484	618.235727426691	2	1298.366385	0	0	1471.413330	0	0	0	0	0	0	0	0	0	0	0	0	0	0	0	0	0	0	0	0	0	0	0	0	0	0	0	0	0	0	0	0	0	0	0	0	0	0	0	0	0	0	0
TITLE=SQbRepX_mouseNglycome_brain_2.3393.3393.3.485	1233.457349895445	3	1298.456331	0	0	10725.962891	0	1999.679443	0	0	0	0	0	0	0	0	0	0	0	0	4920.083496	0	0	0	0	0	0	0	0	0	0	0	0	0	0	0	0	0	0	0	0	0	0	0	0	0	0	0	0
TITLE=SQbRepX_mouseNglycome_brain_2.3394.3394.2.486	788.786696252815	2	1298.549658	0	0	80484.335938	0	33490.136719	0	0	0	0	0	0	0	0	0	0	0	0	39144.078125	0	0	0	0	0	0	20954.755859	0	0	0	0	0	0	0	0	0	0	0	0	0	0	0	0	0	0	0	0	0
TITLE=SQbRepX_mouseNglycome_brain_2.3395.3395.2.487	708.770089752853	2	1298.639586	0	0	14970.714844	0	4753.361328	0	0	0	0	0	0	0	0	0	0	0	0	5064.084961	0	0	0	0	0	0	3172.267822	0	0	0	0	0	0	0	0	0	0	0	0	0	0	0	0	0	0	0	0	0
TITLE=SQbRepX_mouseNglycome_brain_2.3397.3397.2.488	965.864657586196	2	1299.034957	0	0	20872.529297	0	8995.140625	0	0	0	0	0	0	0	0	0	0	0	0	6924.003906	0	0	0	0	0	0	1975.857666	0	0	0	0	0	0	0	0	0	0	0	0	0	0	0	0	0	0	0	0	0
TITLE=SQbRepX_mouseNglycome_brain_2.3398.3398.2.489	894.847292711584	2	1299.124838	0	0	62422.453125	0	3742.426514	0	0	0	0	0	0	0	0	0	0	0	0	15601.899414	0	0	0	0	0	0	2653.288818	0	0	0	0	0	0	0	0	0	0	0	0	0	2006.407349	0	0	0	0	0	0	0
TITLE=SQbRepX_mouseNglycome_brain_2.3399.3399.2.490	856.803330625385	2	1299.21828	0	0	115125.828125	0	14728.238281	0	0	0	0	0	0	0	0	0	0	0	0	18400.525391	0	0	0	0	0	0	2890.167969	0	0	9406.847656	0	0	0	0	0	0	0	0	0	0	8273.239258	0	0	0	0	0	0	0
TITLE=SQbRepX_mouseNglycome_brain_2.3400.3400.2.491	935.324642195132	2	1299.308228	0	0	30492.019531	0	0	0	0	0	0	0	0	0	0	0	0	0	0	6402.967285	0	0	0	0	0	0	0	0	0	0	0	0	0	0	0	0	0	0	0	0	0	0	0	0	0	0	0	0
TITLE=SQbRepX_mouseNglycome_brain_2.3401.3401.2.492	936.367748026	2	1299.401603	0	0	45055.046875	0	7005.305176	0	0	0	0	0	0	0	0	0	0	0	0	6827.314453	0	0	0	0	0	0	2223.629639	0	0	4076.268799	0	0	0	0	0	0	0	0	0	0	0	0	0	0	0	0	0	0
TITLE=SQbRepX_mouseNglycome_brain_2.3402.3402.2.493	798.307905056532	2	1299.491519	0	0	21936.970703	0	9368.923828	0	0	0	0	0	0	0	0	0	0	0	0	7622.618652	0	0	0	0	0	0	5718.382324	0	0	0	0	0	0	0	0	0	0	0	0	0	0	0	0	0	0	0	0	0
TITLE=SQbRepX_mouseNglycome_brain_2.3403.3403.2.494	1069.403937323535	2	1299.584854	0	0	26626.078125	0	2317.144043	0	0	0	0	0	0	0	0	0	0	0	0	20280.761719	0	0	0	0	0	0	0	0	0	2052.996338	0	0	0	0	0	0	0	0	0	0	0	0	0	0	0	0	0	0
TITLE=SQbRepX_mouseNglycome_brain_2.3404.3404.2.495	1150.907059430541	2	1299.674831	0	0	15469.683594	0	2248.495117	0	0	0	0	0	0	0	0	0	0	0	0	10826.378906	0	0	0	0	0	2026.593994	0	0	0	3189.405518	0	0	0	0	0	0	0	0	0	0	0	0	0	0	0	0	0	0
TITLE=SQbRepX_mouseNglycome_brain_2.3406.3406.2.496	789.795471289896	2	1300.067991	0	0	240342.828125	0	83638.140625	0	0	0	0	0	0	0	0	0	0	0	0	122378.320312	0	0	0	0	0	0	83965.695312	0	0	0	0	0	0	0	0	0	0	0	0	0	0	0	0	0	0	0	0	0
TITLE=SQbRepX_mouseNglycome_brain_2.3407.3407.2.497	845.81421647828	2	1300.157894	0	0	87213.859375	0	3522.178467	0	0	0	0	0	0	0	0	0	0	0	0	3778.476807	0	0	0	0	0	0	0	0	0	0	0	0	0	0	0	0	0	0	0	0	0	0	0	0	0	0	0	0
TITLE=SQbRepX_mouseNglycome_brain_2.3408.3408.2.498	1142.935639613948	2	1300.251228	0	0	162211.500000	0	28035.802734	0	0	0	0	0	0	0	0	0	0	0	3616.721436	129817.585938	2424.620361	0	0	0	0	31702.619141	9551.197266	0	0	6371.240723	0	0	0	4114.334473	0	0	0	0	0	0	7632.143066	0	0	0	0	0	2164.517334	0
TITLE=SQbRepX_mouseNglycome_brain_2.3409.3409.2.499	936.364681850552	2	1300.341134	0	0	59868.480469	0	9876.370117	0	0	0	0	0	0	0	0	0	0	0	0	10634.655273	0	0	0	0	0	0	2976.253174	0	0	2504.235107	0	0	0	0	0	0	0	0	0	0	3110.755615	0	0	0	0	0	0	0
TITLE=SQbRepX_mouseNglycome_brain_2.3410.3410.2.500	907.369616111046	2	1300.434472	0	0	31280.513672	0	9377.486328	0	0	0	0	0	0	0	0	0	0	0	0	6746.499023	0	0	0	0	0	0	3031.853516	0	0	0	0	0	0	0	0	0	0	0	0	0	0	0	0	0	0	0	0	0
TITLE=SQbRepX_mouseNglycome_brain_2.3411.3411.2.501	803.259759518531	2	1300.524363	0	0	18494.822266	0	6622.743652	0	0	0	0	0	0	0	0	0	0	0	0	6051.258301	0	0	0	0	0	0	0	0	0	0	0	0	0	0	0	0	0	0	0	0	0	0	108385.078125	0	0	0	0	0
TITLE=SQbRepX_mouseNglycome_brain_2.3412.3412.2.502	1023.821631758129	2	1300.61783	0	0	14645.053711	0	1709.618774	0	0	0	0	0	0	0	0	0	0	0	0	5286.471191	0	0	0	0	0	0	0	0	0	0	0	0	0	0	0	0	0	0	0	0	0	0	0	0	0	0	0	0
TITLE=SQbRepX_mouseNglycome_brain_2.3413.3413.3.503	1318.508545823728	3	1300.707729	0	0	19121.810547	0	3838.203369	0	0	0	0	0	0	0	0	0	0	0	0	11696.698242	0	0	0	0	0	0	0	0	0	0	0	0	0	0	0	0	0	0	0	0	0	0	0	0	0	0	0	0
TITLE=SQbRepX_mouseNglycome_brain_2.3415.3415.2.504	968.371740142407	2	1301.210391	0	0	81189.257812	0	15406.920898	0	0	0	0	0	0	0	0	0	0	0	2241.094482	34595.191406	0	0	0	0	0	4654.436523	6486.524902	0	0	0	0	0	0	0	0	0	0	0	0	0	3928.074951	0	0	0	0	0	0	0
TITLE=SQbRepX_mouseNglycome_brain_2.3416.3416.2.505	1165.46379842388	2	1301.300315	0	0	22742.470703	0	4846.567383	0	0	0	0	0	0	0	0	0	0	0	0	17860.359375	0	0	0	0	0	0	0	0	0	0	0	0	0	0	0	0	0	0	0	0	0	0	0	0	0	0	0	0
TITLE=SQbRepX_mouseNglycome_brain_2.3417.3417.2.506	1074.411681218032	2	1301.393728	0	0	36278.769531	0	4336.397949	0	0	0	0	0	0	0	0	0	0	0	0	13590.342773	0	0	0	0	0	0	2999.778320	0	0	0	0	0	0	0	0	0	0	0	0	0	0	0	0	0	0	0	0	0
TITLE=SQbRepX_mouseNglycome_brain_2.3418.3418.2.507	1002.881895803121	2	1301.48364	0	0	20651.062500	0	2644.944092	0	0	0	0	0	0	0	0	0	0	0	0	6310.841797	0	0	0	0	0	0	0	0	0	0	0	0	0	0	0	0	0	0	0	0	0	0	0	0	0	0	0	0
TITLE=SQbRepX_mouseNglycome_brain_2.3419.3419.2.508	1153.926578851456	2	1301.577533	0	0	20115.996094	0	0	0	0	0	0	0	0	0	0	0	0	0	0	13557.809570	0	0	0	0	0	1932.712402	0	0	0	0	0	0	0	0	0	0	0	0	0	0	0	0	0	0	0	0	0	0
TITLE=SQbRepX_mouseNglycome_brain_2.3420.3420.2.509	900.837245791935	2	1301.667456	0	0	11665.867188	0	2239.784912	0	0	0	0	0	0	0	0	0	0	0	0	4668.219727	0	0	0	0	0	0	0	0	0	0	0	0	0	0	0	0	0	0	0	0	0	0	0	0	0	0	0	0
TITLE=SQbRepX_mouseNglycome_brain_2.3421.3421.2.510	1032.913881141911	2	1301.760515	0	0	22976.160156	0	4462.454590	0	0	0	0	0	0	0	0	0	0	0	0	9976.432617	0	0	0	0	0	0	0	0	0	0	0	0	0	0	0	0	0	0	0	0	0	0	0	0	0	0	0	0
TITLE=SQbRepX_mouseNglycome_brain_2.3423.3423.2.511	873.296823865851	2	1302.159103	0	0	42427.519531	0	21311.054688	0	0	0	0	0	0	0	0	0	0	0	0	13437.820312	0	0	0	0	0	0	5760.823730	0	0	0	0	0	0	0	0	0	0	0	0	0	0	0	0	0	0	0	0	0
TITLE=SQbRepX_mouseNglycome_brain_2.3424.3424.2.512	898.330106282276	2	1302.249336	0	0	12599.102539	0	2116.839600	0	0	0	0	0	0	0	0	0	0	0	0	7011.085938	0	0	0	0	0	2034.979248	0	0	0	0	0	0	0	0	0	0	0	0	0	0	0	0	0	0	0	0	0	0
TITLE=SQbRepX_mouseNglycome_brain_2.3425.3425.2.513	1153.92569347406	2	1302.33958	0	0	25782.994141	0	2080.413574	0	0	0	0	0	0	0	0	0	0	0	0	19735.855469	0	0	0	0	0	3659.881348	0	0	0	0	0	0	0	0	0	0	0	0	0	0	0	0	0	0	0	0	0	0
TITLE=SQbRepX_mouseNglycome_brain_2.3426.3426.3.514	951.356946848472	3	1302.429514	0	0	36730.261719	0	13575.680664	0	0	0	0	0	0	0	0	0	0	0	0	23264.615234	0	0	0	0	0	0	15499.321289	0	0	0	0	0	0	0	0	0	0	0	0	0	0	0	0	0	0	0	0	0
TITLE=SQbRepX_mouseNglycome_brain_2.3427.3427.2.515	864.791314542192	2	1302.522865	0	0	14358.374023	0	0	0	0	0	0	0	0	0	0	0	0	0	0	4137.457520	0	0	0	0	0	0	0	0	0	0	0	0	0	0	0	0	0	0	0	0	0	0	0	0	0	0	0	0
TITLE=SQbRepX_mouseNglycome_brain_2.3428.3428.2.516	811.251402032982	2	1302.613164	0	0	4518.024414	0	0	0	0	0	0	0	0	0	0	0	0	0	0	0	0	0	0	0	0	0	0	0	0	0	0	0	0	0	0	0	0	0	0	0	0	0	0	0	0	0	0	0
TITLE=SQbRepX_mouseNglycome_brain_2.3429.3429.2.517	1161.905909227849	2	1302.703079	0	0	14936.872070	0	0	0	0	0	0	0	0	0	0	0	0	0	0	8406.137695	0	0	0	0	0	0	0	0	0	0	0	0	0	0	0	0	0	0	0	0	0	0	0	0	0	0	0	0
TITLE=SQbRepX_mouseNglycome_brain_2.3430.3430.2.518	879.889106937109	2	1302.79608	0	0	43773.136719	0	16208.582031	0	0	0	0	0	0	0	0	0	0	0	0	21095.841797	0	0	0	0	0	0	13015.927734	0	0	0	0	0	0	0	0	0	0	0	0	0	2132.559326	0	0	0	0	0	0	0
TITLE=SQbRepX_mouseNglycome_brain_2.3432.3432.2.519	639.743147009845	2	1303.198009	0	0	89998.054688	0	14473.386719	0	0	0	0	0	0	0	0	0	0	0	0	15987.000977	0	0	0	0	0	0	8524.692383	0	0	0	0	0	0	0	0	0	0	0	0	0	0	0	0	0	0	0	0	0
TITLE=SQbRepX_mouseNglycome_brain_2.3433.3433.3.520	870.31531314173	3	1303.272738	0	0	214052.546875	0	101870.101562	0	0	0	0	0	0	0	0	0	0	0	0	130632.609375	0	0	0	0	0	0	94093.882812	0	0	0	0	0	0	0	0	0	0	0	0	0	0	0	0	0	0	0	0	0
TITLE=SQbRepX_mouseNglycome_brain_2.3434.3434.2.521	895.329323798304	2	1303.363008	0	0	77882.500000	0	13571.648438	0	0	0	0	0	0	0	0	0	0	0	1713.227173	29908.433594	0	0	0	0	0	0	4105.779297	0	0	3217.765869	0	0	0	0	0	0	0	0	0	0	0	0	0	0	0	0	0	0
TITLE=SQbRepX_mouseNglycome_brain_2.3435.3435.2.522	1151.456038424771	2	1303.452919	0	0	77553.140625	0	13204.249023	0	0	0	0	0	0	0	0	0	0	0	3442.470947	76140.296875	0	0	0	0	0	18316.675781	5418.085938	0	0	5117.702637	0	0	0	0	0	0	0	0	0	0	5715.756836	0	0	0	0	0	0	0
TITLE=SQbRepX_mouseNglycome_brain_2.3436.3436.2.523	805.285190170479	2	1303.54628	0	0	17201.150391	0	3912.493652	0	0	0	0	0	0	0	0	0	0	0	0	7184.354492	0	0	0	0	0	0	0	0	0	0	0	0	0	0	0	0	0	0	0	0	0	0	0	0	0	0	0	0
TITLE=SQbRepX_mouseNglycome_brain_2.3437.3437.2.524	731.261006771507	2	1303.636228	0	0	38874.996094	0	0	0	0	0	0	0	0	0	0	0	0	0	0	8648.757812	0	0	0	0	0	0	2799.194580	0	0	3171.915771	0	0	0	0	0	0	0	0	0	0	22550.003906	0	0	0	0	0	0	0
TITLE=SQbRepX_mouseNglycome_brain_2.3438.3438.2.525	711.245007147567	2	1303.729602	0	0	10661.147461	0	3858.058105	0	0	0	0	0	0	0	0	0	0	0	0	0	0	0	0	0	0	0	0	0	0	0	0	0	0	0	0	0	0	0	0	0	0	0	0	0	0	0	0	0
TITLE=SQbRepX_mouseNglycome_brain_2.3439.3439.2.526	720.276063323	2	1303.819485	0	0	11339.767578	0	0	0	0	0	0	0	0	0	0	0	0	0	0	1935.741943	0	0	0	0	0	0	0	0	0	0	0	0	0	0	0	0	0	0	0	0	0	0	0	0	0	0	0	0
TITLE=SQbRepX_mouseNglycome_brain_2.3441.3441.2.527	1011.411975300977	2	1304.22083	0	0	284599.156250	0	54530.398438	0	0	0	0	0	0	0	0	0	0	0	5769.629883	115564.937500	7935.606445	0	0	0	0	23997.419922	9182.868164	0	0	20906.097656	0	0	0	0	0	0	0	0	0	0	23097.287109	0	0	0	0	0	5180.125000	0
TITLE=SQbRepX_mouseNglycome_brain_2.3442.3442.2.528	731.266800915799	2	1304.311117	0	0	45946.476562	0	0	0	0	0	0	0	0	0	0	0	0	0	0	12185.015625	0	0	0	0	0	0	0	0	0	3620.905029	0	0	0	0	0	0	0	0	0	0	32389.300781	0	0	0	0	0	0	0
TITLE=SQbRepX_mouseNglycome_brain_2.3443.3443.3.529	1325.157216114874	3	1304.401358	0	0	11039.387695	0	0	0	0	0	0	0	0	0	0	0	0	0	0	11816.870117	0	0	0	0	0	0	0	0	0	0	0	0	0	0	0	0	0	0	0	0	0	0	0	0	0	0	0	0
TITLE=SQbRepX_mouseNglycome_brain_2.3444.3444.2.530	662.27170795945	2	1304.491264	0	0	9476.569336	0	0	0	0	0	0	0	0	0	0	0	0	0	0	1806.861084	0	0	0	0	0	0	0	0	0	0	0	0	0	0	0	0	0	0	0	0	0	0	0	0	0	0	0	0
TITLE=SQbRepX_mouseNglycome_brain_2.3445.3445.2.531	890.328620739205	2	1304.58464	0	0	54356.738281	0	2048.826416	0	0	0	0	0	0	0	0	0	0	0	0	14136.439453	0	0	0	0	0	0	2399.212158	0	0	2234.569824	0	0	0	0	0	0	0	0	0	0	2615.768066	0	0	0	0	0	0	0
TITLE=SQbRepX_mouseNglycome_brain_2.3446.3446.2.532	1150.889938252317	2	1304.674538	0	0	52408.738281	0	8900.567383	0	0	0	0	0	0	0	0	0	0	0	0	40624.656250	0	0	0	0	0	9377.781250	2756.803467	0	0	3219.769531	0	0	0	0	0	0	0	0	0	0	3994.376953	0	0	0	0	0	2269.760010	0
TITLE=SQbRepX_mouseNglycome_brain_2.3447.3447.2.533	1089.921901055614	2	1304.767852	0	0	55795.996094	0	8961.567383	0	0	0	0	0	0	0	0	0	0	0	0	21959.109375	0	0	0	0	0	4863.857422	4366.142090	0	0	2964.302246	0	0	0	0	0	0	0	0	0	0	2532.716064	0	0	0	0	0	0	0
TITLE=SQbRepX_mouseNglycome_brain_2.3448.3448.2.534	1098.919706211784	2	1304.857793	0	0	26801.427734	0	2577.414307	0	0	0	0	0	0	0	0	0	0	0	0	11589.081055	0	0	0	0	0	0	0	0	0	0	0	0	0	0	0	0	0	0	0	0	0	0	0	0	0	0	0	0
TITLE=SQbRepX_mouseNglycome_brain_2.3450.3450.2.535	995.870561333299	2	1305.29214	0	0	136361.031250	0	24649.906250	0	0	0	0	0	0	0	0	0	0	0	3589.331299	67767.789062	3109.904541	0	0	0	0	9260.823242	5707.762695	0	0	7281.710449	0	0	0	0	0	0	0	0	0	0	8331.183594	0	0	0	0	0	0	0
TITLE=SQbRepX_mouseNglycome_brain_2.3451.3451.2.536	660.25649529437	2	1305.382446	0	0	56531.210938	0	8677.177734	0	0	0	0	0	0	0	0	0	0	0	0	7544.034180	0	0	0	0	0	0	2029.678589	0	0	0	0	0	0	0	0	0	0	0	0	0	0	0	0	0	0	0	0	0
TITLE=SQbRepX_mouseNglycome_brain_2.3452.3452.2.537	976.368914155428	2	1305.472633	0	0	52504.648438	0	13410.099609	0	0	0	0	0	0	0	0	0	0	0	2494.544189	20578.029297	0	0	0	0	0	0	5989.695312	0	0	0	0	0	0	0	0	0	0	0	0	0	0	0	0	0	0	0	0	0
TITLE=SQbRepX_mouseNglycome_brain_2.3453.3453.2.538	832.836811264152	2	1305.562561	0	2885.821533	38068.800781	0	0	0	0	0	0	0	0	0	0	0	0	0	0	6464.057129	0	0	0	0	0	0	0	0	0	2493.843506	0	0	0	0	0	0	0	0	0	0	0	0	0	0	0	0	0	0
TITLE=SQbRepX_mouseNglycome_brain_2.3454.3454.2.539	1141.930316641964	2	1305.656923	0	0	204559.734375	0	43808.097656	0	0	0	0	0	0	0	0	0	0	0	6606.878906	224076.671875	5582.407227	0	0	0	0	64927.191406	20175.562500	0	0	18930.705078	0	0	0	3754.243164	0	0	0	0	3484.775635	3484.775635	17758.216797	0	0	0	0	0	7246.038574	0
TITLE=SQbRepX_mouseNglycome_brain_2.3455.3455.2.540	1158.928088744555	2	1305.747205	0	0	20584.863281	0	2518.905029	0	0	0	0	0	0	0	0	0	0	0	0	14356.836914	0	0	0	0	0	2668.775146	0	0	0	0	0	0	0	0	0	0	0	0	0	0	0	0	0	0	0	0	0	0
TITLE=SQbRepX_mouseNglycome_brain_2.3456.3456.3.541	1420.883547855972	3	1305.837481	0	0	23139.472656	0	2408.020752	0	0	0	0	0	0	0	0	0	0	0	0	21299.974609	0	0	0	0	0	4809.160156	2009.960449	0	0	0	0	0	0	0	0	0	0	0	0	0	0	0	0	0	0	0	0	0
TITLE=SQbRepX_mouseNglycome_brain_2.3457.3457.2.542	958.354350119961	2	1305.927389	0	0	19989.943359	0	2144.745361	0	0	0	0	0	0	0	0	1871.715210	0	0	0	10699.115234	0	0	0	0	0	0	0	0	0	0	0	0	0	0	0	0	0	0	0	0	0	0	0	0	0	0	0	0
TITLE=SQbRepX_mouseNglycome_brain_2.3459.3459.3.543	988.374289611399	3	1306.323455	0	0	1927455.750000	0	284129.093750	0	13981.733398	0	0	0	0	0	0	0	0	0	65990.109375	853872.500000	20600.111328	0	0	0	0	168678.531250	92716.656250	0	0	149300.156250	0	0	14988.543945	0	0	0	0	0	14732.684570	14732.684570	118796.835938	0	0	0	0	0	37289.121094	0
TITLE=SQbRepX_mouseNglycome_brain_2.3460.3460.2.544	538.204538052546	2	1306.41369	0	0	2341.523682	0	0	0	0	0	0	0	0	0	0	0	0	0	0	0	0	0	0	0	0	0	0	0	0	0	0	0	0	0	0	0	0	0	0	0	0	0	0	0	0	0	0	0
TITLE=SQbRepX_mouseNglycome_brain_2.3461.3461.2.545	579.229969998705	2	1306.503955	0	0	31080.443359	0	2504.294678	0	0	0	0	0	0	0	0	0	0	0	0	3482.227295	0	0	0	0	0	0	0	0	0	1927.491211	0	0	0	0	0	0	0	0	0	0	0	0	0	0	0	0	0	0
TITLE=SQbRepX_mouseNglycome_brain_2.3462.3462.2.546	992.402041831508	2	1306.593853	0	0	30924.236328	0	7719.368164	0	0	0	0	0	0	0	0	0	0	0	0	7236.126465	0	0	0	0	0	0	0	0	0	0	0	0	0	0	0	0	0	0	0	0	0	0	0	0	0	0	0	0
TITLE=SQbRepX_mouseNglycome_brain_2.3463.3463.3.547	1420.526508671933	3	1306.687329	0	0	24517.904297	0	0	0	0	0	0	0	0	0	0	0	0	0	0	29121.796875	0	0	0	0	0	4650.615723	5479.423340	0	0	3959.066162	0	0	0	0	0	0	0	0	0	0	4878.586914	0	0	0	0	0	0	0
TITLE=SQbRepX_mouseNglycome_brain_2.3464.3464.3.548	1179.441243231628	3	1306.777209	0	0	10612.870117	0	0	0	0	0	0	0	0	0	0	0	0	0	0	8230.786133	0	0	0	0	0	0	0	0	0	0	0	0	0	0	0	0	0	0	0	0	0	0	0	0	0	0	0	0
TITLE=SQbRepX_mouseNglycome_brain_2.3465.3465.2.549	1187.446406497274	2	1306.870614	0	0	24355.234375	0	2712.744629	0	0	0	0	0	0	0	0	0	0	0	0	21596.011719	0	0	0	0	0	6488.463379	2247.845703	0	0	2397.239014	0	0	0	0	0	0	0	0	0	0	0	0	0	0	0	0	0	0
TITLE=SQbRepX_mouseNglycome_brain_2.3466.3466.2.550	1026.897373542531	2	1306.960533	0	0	13533.105469	0	2613.648682	0	0	0	0	0	0	0	0	0	0	0	0	8489.830078	0	0	0	0	0	0	0	0	0	0	0	0	0	0	2213.558350	0	0	0	0	0	0	0	0	0	0	0	0	0
TITLE=SQbRepX_mouseNglycome_brain_2.3468.3468.2.551	879.335600891607	2	1307.359758	0	0	31484.927734	0	9589.080078	0	0	0	0	0	0	0	0	0	0	0	0	13310.720703	0	0	0	0	0	0	5345.851074	0	0	0	0	0	0	0	0	0	0	0	0	0	0	0	0	0	0	0	0	0
TITLE=SQbRepX_mouseNglycome_brain_2.3469.3469.2.552	955.345598312054	2	1307.450039	0	0	35571.835938	0	5061.932129	0	0	0	0	0	0	0	0	0	0	0	0	10411.339844	0	0	0	0	0	0	0	0	0	0	0	0	0	0	0	0	0	0	0	0	0	0	0	0	0	0	0	0
TITLE=SQbRepX_mouseNglycome_brain_2.3470.3470.2.553	958.900871923714	2	1307.540286	0	0	52744.691406	0	5369.290527	0	0	0	0	0	0	0	0	0	0	0	0	16337.748047	0	0	0	0	0	3421.937988	2143.460938	0	0	0	0	0	0	0	0	0	0	0	0	0	2590.761475	0	0	0	0	0	0	0
TITLE=SQbRepX_mouseNglycome_brain_2.3471.3471.2.554	986.870013438886	2	1307.630164	0	0	62554.250000	0	6327.355469	0	0	0	0	0	0	0	0	0	0	0	2715.156006	22369.859375	0	0	0	0	0	3189.081787	2924.588379	0	0	3263.836914	0	0	0	0	0	0	0	0	0	0	2689.785400	0	0	0	0	0	0	0
TITLE=SQbRepX_mouseNglycome_brain_2.3472.3472.2.555	1101.405915046899	2	1307.72353	0	0	35812.335938	0	3642.112305	0	0	0	0	0	0	0	0	0	0	0	0	10331.782227	0	0	0	0	0	3361.661865	0	0	0	0	0	0	0	0	0	0	0	0	0	0	0	0	0	0	0	0	0	0
TITLE=SQbRepX_mouseNglycome_brain_2.3473.3473.2.556	1003.870561047843	2	1307.813458	0	0	40946.589844	0	7651.723145	0	0	0	0	0	0	0	0	0	0	0	0	13889.151367	0	0	0	0	0	3021.503418	0	0	0	2235.660889	0	0	0	0	0	0	0	0	0	0	0	0	0	0	0	0	0	0
TITLE=SQbRepX_mouseNglycome_brain_2.3474.3474.2.557	1060.900606515401	2	1307.906789	0	0	21140.882812	0	0	0	0	0	0	0	0	0	0	0	0	0	0	10458.688477	0	0	0	0	0	0	0	0	0	0	0	0	0	0	0	0	0	0	0	0	2438.639160	0	0	0	0	0	0	0
TITLE=SQbRepX_mouseNglycome_brain_2.3475.3475.2.558	1176.955629756905	2	1307.996705	0	0	88449.289062	0	1829.096802	0	0	0	0	0	0	0	0	0	0	0	0	27775.966797	0	0	0	0	0	2270.259766	9098.337891	0	0	0	0	0	0	0	0	0	0	0	0	0	0	0	0	0	0	0	0	0
TITLE=SQbRepX_mouseNglycome_brain_2.3477.3477.2.559	833.290468677124	2	1308.411859	0	0	77931.281250	0	3882.425781	0	0	0	0	0	0	0	0	0	0	0	0	9341.086914	0	0	0	0	0	0	0	0	0	3245.191895	0	0	0	0	0	0	0	0	0	0	0	0	0	0	0	0	0	0
TITLE=SQbRepX_mouseNglycome_brain_2.3478.3478.2.560	831.295386690205	2	1308.502142	0	8022.418945	19542.785156	0	3778.549805	0	0	0	0	0	0	0	0	0	0	0	0	3765.457275	0	0	0	0	0	0	0	0	0	0	0	0	0	0	0	0	0	0	0	0	0	0	0	0	0	0	0	0
TITLE=SQbRepX_mouseNglycome_brain_2.3479.3479.2.561	820.80645347174	2	1308.592416	0	0	283564.187500	0	49872.363281	2241.108398	0	0	0	0	0	0	0	0	0	0	0	117907.835938	0	0	0	0	0	0	29335.269531	0	0	5979.542480	0	0	0	0	0	0	0	0	0	0	15669.890625	0	0	0	0	0	0	0
TITLE=SQbRepX_mouseNglycome_brain_2.3480.3480.3.562	1420.505437899139	3	1308.682329	0	0	30436.322266	0	0	0	0	0	0	0	0	0	0	0	0	0	0	40751.988281	0	0	0	0	0	0	5762.971191	0	0	2327.260742	0	0	0	0	0	0	0	0	0	0	3528.258057	0	0	0	0	0	0	0
TITLE=SQbRepX_mouseNglycome_brain_2.3481.3481.2.563	1101.406494616619	2	1308.775638	0	0	29510.326172	0	4592.133301	0	0	0	0	0	0	0	0	0	0	0	0	6851.609375	0	0	0	0	0	0	0	0	0	0	0	0	0	0	0	0	0	0	0	0	0	0	0	0	0	0	0	0
TITLE=SQbRepX_mouseNglycome_brain_2.3482.3482.2.564	722.785110897782	2	1308.865953	0	0	15483.027344	0	3597.320557	0	0	0	0	0	0	0	0	0	0	0	0	3095.714600	0	0	0	0	0	0	0	0	0	0	0	0	0	0	0	0	0	0	0	0	0	0	0	0	0	0	0	0
TITLE=SQbRepX_mouseNglycome_brain_2.3483.3483.2.565	719.229747655648	2	1308.956238	0	0	7066.624023	0	0	0	0	0	0	0	0	0	0	0	0	0	0	2320.238281	0	0	0	0	0	0	0	0	0	0	0	0	0	0	0	0	0	0	0	0	0	0	0	0	0	0	0	0
TITLE=SQbRepX_mouseNglycome_brain_2.3484.3484.2.566	841.283088261386	2	1309.046164	0	0	15265.652344	0	0	0	0	0	0	0	0	0	0	0	0	0	0	4731.397461	0	0	0	0	0	0	0	0	0	0	0	0	0	0	0	0	0	0	0	0	0	0	0	0	0	0	0	0
TITLE=SQbRepX_mouseNglycome_brain_2.3486.3486.2.567	825.302768659187	2	1309.434503	0	0	56001.312500	0	2466.177246	0	0	0	0	0	0	0	0	0	0	0	0	5829.855957	0	0	0	0	0	0	2512.234375	0	0	0	0	0	0	0	0	0	0	0	0	0	0	0	0	0	0	0	0	0
TITLE=SQbRepX_mouseNglycome_brain_2.3487.3487.2.568	1098.41958378668	2	1309.525142	0	0	49222.988281	0	3905.675781	0	0	0	0	0	0	0	0	0	0	0	0	25377.076172	0	0	0	0	0	2242.647461	2620.985352	0	0	3166.963623	0	0	0	0	0	0	0	0	0	0	0	0	0	0	0	0	0	0
TITLE=SQbRepX_mouseNglycome_brain_2.3488.3488.2.569	984.362248137715	2	1309.615358	0	0	31366.716797	0	8528.162109	0	0	0	0	0	0	0	0	0	0	0	0	12860.020508	0	0	0	0	0	0	2638.925293	0	0	0	0	0	0	0	0	0	0	0	0	0	0	0	0	0	0	0	0	0
TITLE=SQbRepX_mouseNglycome_brain_2.3489.3489.3.570	1304.507361463616	3	1309.705258	0	0	42946.722656	0	8270.979492	0	0	0	0	0	0	0	0	0	0	0	0	19213.048828	0	0	0	0	0	4526.310547	3462.345215	0	0	4199.101074	0	0	0	0	0	0	0	0	0	0	2896.039062	0	0	0	0	0	0	0
TITLE=SQbRepX_mouseNglycome_brain_2.3490.3490.2.571	869.815353990721	2	1309.798639	0	0	24067.283203	0	8538.567383	0	0	0	0	0	0	0	0	0	0	0	0	10815.978516	0	0	0	0	0	0	5787.932129	0	0	0	0	0	0	0	0	0	0	0	0	0	0	0	0	0	0	0	0	0
TITLE=SQbRepX_mouseNglycome_brain_2.3491.3491.3.572	1282.825019011462	3	1309.888579	0	0	15143.779297	0	2615.973145	0	0	0	0	0	0	0	0	0	0	0	0	6925.681641	0	0	0	0	0	0	0	0	0	0	0	0	0	0	0	0	0	0	0	0	0	0	0	0	0	0	0	0
TITLE=SQbRepX_mouseNglycome_brain_2.3492.3492.2.573	923.852950362871	2	1309.981913	0	0	27901.421875	0	3469.326416	0	0	0	0	0	0	0	0	0	0	0	0	21763.289062	0	0	0	0	0	0	0	0	0	0	0	0	0	0	0	0	0	0	0	0	0	0	0	0	0	0	0	0
TITLE=SQbRepX_mouseNglycome_brain_2.3493.3493.2.574	1243.97282153674	2	1310.07182	0	0	29429.261719	0	2326.451172	0	0	0	0	0	0	0	0	0	0	0	0	17997.296875	0	0	0	0	0	2971.705322	0	0	0	0	0	0	0	0	0	0	0	0	0	0	0	0	0	0	0	0	0	0
TITLE=SQbRepX_mouseNglycome_brain_2.3495.3495.2.575	999.868834536609	2	1310.462239	0	0	166656.671875	0	12731.073242	0	0	0	0	0	0	0	0	0	0	0	0	34672.164062	0	0	0	0	0	5913.007324	2191.512939	0	0	2944.178711	0	0	0	0	0	0	0	0	0	0	0	0	0	0	0	0	0	0
TITLE=SQbRepX_mouseNglycome_brain_2.3496.3496.2.576	979.358069108136	2	1310.552516	0	0	154594.906250	0	16580.748047	0	0	0	0	0	0	0	0	0	0	0	7895.741211	38840.925781	0	0	0	0	0	5868.192871	2248.373047	0	0	0	0	0	0	0	0	0	0	2660.641113	0	0	0	0	0	0	0	0	0	0
TITLE=SQbRepX_mouseNglycome_brain_2.3497.3497.2.577	1004.873602836687	2	1310.642727	0	0	79521.125000	0	11389.279297	0	0	0	0	0	0	0	0	0	0	0	0	21810.660156	0	0	0	0	0	5161.337891	2199.332031	0	0	4102.731934	0	0	0	0	0	0	0	0	0	0	2000.258545	0	0	0	0	0	0	0
TITLE=SQbRepX_mouseNglycome_brain_2.3498.3498.2.578	843.835735777816	2	1310.732638	0	0	86139.054688	0	15286.187500	0	0	0	0	0	0	0	0	0	0	0	0	29741.974609	0	0	0	0	0	0	7869.437012	0	0	1973.243408	0	0	0	0	0	0	0	0	0	0	2443.555420	0	0	0	0	0	0	0
TITLE=SQbRepX_mouseNglycome_brain_2.3499.3499.2.579	1009.389937166719	2	1310.825977	0	0	129330.234375	0	22909.259766	0	0	0	0	0	0	0	0	0	0	0	3099.138184	43713.562500	0	2006.934570	0	0	0	7938.424805	3855.820068	0	0	9683.200195	0	0	0	0	0	0	0	0	0	0	5853.424316	0	0	0	0	0	0	0
TITLE=SQbRepX_mouseNglycome_brain_2.3500.3500.2.580	884.83804030012	2	1310.91622	0	0	31064.699219	0	10351.465820	0	0	0	0	0	0	0	0	0	0	0	0	13625.954102	0	0	0	0	0	0	3899.772461	0	0	0	0	0	0	0	0	0	0	0	0	0	0	0	0	0	0	0	0	0
TITLE=SQbRepX_mouseNglycome_brain_2.3501.3501.2.581	1032.91192778789	2	1311.00646	0	0	44200.109375	0	21827.714844	0	0	0	0	0	0	0	0	0	0	0	0	19824.128906	0	0	0	0	0	3430.561035	4203.010742	0	0	4834.931152	0	0	0	0	0	0	0	0	0	0	2182.899658	0	0	0	0	0	0	0
TITLE=SQbRepX_mouseNglycome_brain_2.3502.3502.2.582	1040.898972040987	2	1311.096358	0	0	33440.738281	0	5326.368652	0	0	0	0	0	0	0	0	0	0	0	0	17314.607422	0	0	0	0	0	0	0	0	0	0	0	0	0	0	0	0	0	0	0	0	0	0	0	0	0	0	0	0
TITLE=SQbRepX_mouseNglycome_brain_2.3504.3504.2.583	1090.415279951309	2	1311.595013	0	0	426802.281250	0	70944.664062	0	0	0	0	0	0	0	0	0	0	0	16845.691406	160201.156250	6699.059082	0	0	0	0	39213.226562	19120.328125	0	0	32234.923828	0	0	0	0	0	0	0	0	4547.807129	4547.807129	31481.644531	4084.671143	0	0	0	0	7317.496094	0
TITLE=SQbRepX_mouseNglycome_brain_2.3505.3505.3.584	1312.154492886344	3	1311.684938	0	0	15897.024414	0	2930.114990	0	0	0	0	0	0	0	0	0	0	0	0	10187.166992	0	0	0	0	0	0	0	0	0	0	0	0	0	0	0	0	0	0	0	0	0	0	0	0	0	0	0	0
TITLE=SQbRepX_mouseNglycome_brain_2.3506.3506.3.585	1407.19670347603	3	1311.778905	0	0	27754.304688	0	6226.060547	0	0	0	0	0	0	0	0	0	0	0	0	25619.742188	0	0	0	0	0	5494.602539	3801.091553	0	0	3208.399414	0	0	0	0	0	0	0	0	0	0	3619.224365	0	0	0	0	0	0	0
TITLE=SQbRepX_mouseNglycome_brain_2.3507.3507.2.586	722.236020783453	2	1311.868828	0	0	24918.248047	0	6757.823730	0	0	0	0	0	0	0	0	0	0	0	0	8595.587891	0	0	0	0	0	0	1893.973999	0	0	0	0	0	0	0	0	0	0	0	0	0	0	0	0	0	0	0	0	0
TITLE=SQbRepX_mouseNglycome_brain_2.3508.3508.3.587	1201.787284842391	3	1311.962203	0	0	36065.089844	0	3775.155518	0	0	0	0	0	0	0	0	0	0	0	2352.985352	19198.642578	0	0	0	0	0	0	2312.912598	0	0	0	0	0	0	0	0	0	0	0	0	0	2729.870361	0	0	0	0	0	0	0
TITLE=SQbRepX_mouseNglycome_brain_2.3509.3509.2.588	1187.470694207367	2	1312.052454	0	0	40223.773438	0	8627.240234	0	0	0	0	0	0	0	0	0	0	0	0	30066.910156	0	0	0	0	0	7360.187500	2400.320312	0	0	2807.288086	0	0	0	0	0	0	0	0	0	0	3141.155518	0	0	0	0	0	0	0
TITLE=SQbRepX_mouseNglycome_brain_2.3510.3510.2.589	958.903038539937	2	1312.142337	0	0	66579.179688	0	10627.261719	0	0	0	0	0	0	0	0	0	0	0	0	17841.162109	0	0	0	0	0	0	3687.273926	0	0	5862.448730	0	0	0	0	0	0	0	0	0	0	3892.636963	0	0	0	0	0	0	0
TITLE=SQbRepX_mouseNglycome_brain_2.3512.3512.2.590	833.824339579884	2	1312.570411	0	0	523912.468750	2236.873291	57102.253906	0	0	0	0	0	0	0	0	0	0	0	4620.502441	73235.125000	3414.797119	2517.892822	0	0	0	2113.378662	17490.748047	0	0	32641.974609	0	0	0	0	0	0	0	0	0	0	23691.107422	0	0	0	0	0	0	0
TITLE=SQbRepX_mouseNglycome_brain_2.3513.3513.3.591	967.866481739199	3	1312.660685	0	0	1643877.625000	5435.665039	491978.906250	0	0	0	0	0	0	0	0	0	0	0	115680.679688	753635.500000	29562.833984	0	0	0	0	132802.984375	189191.750000	0	0	44112.964844	0	0	0	5829.714844	0	0	0	0	3609.056885	3609.056885	136286.171875	10452.275391	0	0	0	0	29790.708984	0
TITLE=SQbRepX_mouseNglycome_brain_2.3514.3514.2.592	812.302855873665	2	1312.750953	0	0	224041.046875	0	38563.441406	0	0	0	0	0	0	0	0	0	0	0	0	36387.546875	0	0	0	0	0	0	7378.812988	0	0	12342.164062	0	0	0	0	0	0	0	0	0	0	9174.059570	0	0	0	0	0	0	0
TITLE=SQbRepX_mouseNglycome_brain_2.3515.3515.2.593	852.298191864787	2	1312.840888	0	0	128854.453125	0	0	0	0	0	0	0	0	0	0	0	0	0	0	38415.167969	0	0	0	0	0	0	13141.241211	0	0	0	0	0	0	0	0	0	0	0	0	0	0	0	0	0	0	0	0	0
TITLE=SQbRepX_mouseNglycome_brain_2.3516.3516.2.594	1112.956846437614	2	1312.934255	0	0	39496.136719	0	8767.205078	0	0	0	0	0	0	0	0	0	0	0	2285.091064	15144.689453	0	0	0	0	0	3812.241699	0	0	0	3913.482178	0	0	0	0	0	0	0	0	0	0	0	0	0	0	0	0	0	0
TITLE=SQbRepX_mouseNglycome_brain_2.3517.3517.3.595	1290.825877101187	3	1313.024538	0	0	43195.757812	0	10868.777344	0	0	0	0	0	0	0	0	0	0	0	0	28258.507812	0	0	0	0	0	4549.225586	5605.470703	0	0	2324.337646	0	0	0	0	0	0	0	0	0	0	2800.725098	0	0	0	0	0	0	0
TITLE=SQbRepX_mouseNglycome_brain_2.3518.3518.2.596	944.363120899736	2	1313.114447	0	0	48654.457031	0	4000.536133	0	0	0	0	0	0	0	0	0	0	0	0	19705.634766	0	0	0	0	0	0	3720.653564	0	0	2708.354980	0	0	0	0	0	0	0	0	0	0	2244.722168	0	0	0	0	0	0	0
TITLE=SQbRepX_mouseNglycome_brain_2.3519.3519.2.597	682.786055703663	2	1313.207507	0	0	30361.343750	0	6329.313477	0	0	0	0	0	0	0	0	0	0	0	0	6257.767090	0	0	0	0	0	0	0	0	0	0	0	0	0	0	0	0	0	0	0	0	0	0	0	0	0	0	0	0
TITLE=SQbRepX_mouseNglycome_brain_2.3521.3521.2.598	619.231087606166	2	1313.635357	0	0	29250.558594	0	8638.433594	0	0	0	0	0	0	0	0	0	0	0	0	15489.917969	0	0	0	0	0	0	7121.415527	0	0	0	0	0	0	0	0	0	0	0	0	0	0	0	0	0	0	0	0	0
TITLE=SQbRepX_mouseNglycome_brain_2.3522.3522.2.599	903.337220285126	2	1313.725605	0	0	85365.507812	0	13697.579102	0	0	0	0	0	0	0	0	0	0	0	0	17152.150391	0	0	0	0	0	0	2980.608643	0	0	4313.119141	0	0	0	0	0	0	0	0	0	0	3696.342285	0	0	0	0	0	0	0
TITLE=SQbRepX_mouseNglycome_brain_2.3523.3523.2.600	951.853431746567	2	1313.815863	0	0	50315.398438	0	12908.276367	0	0	0	0	0	0	0	0	0	0	0	0	20944.816406	0	0	0	0	0	0	11170.368164	0	0	0	0	0	0	0	0	0	0	0	0	0	0	0	0	0	0	0	0	0
TITLE=SQbRepX_mouseNglycome_brain_2.3524.3524.3.601	1188.114146824141	3	1313.905795	0	0	47352.355469	0	12747.619141	0	0	0	0	0	0	0	0	0	0	0	2138.821289	31068.310547	2594.047852	0	0	0	0	5341.267090	4025.438965	0	0	4430.645508	0	0	0	0	0	0	0	0	0	0	3931.393799	0	0	0	0	0	0	0
TITLE=SQbRepX_mouseNglycome_brain_2.3525.3525.2.602	998.329104322355	2	1313.999132	0	0	70475.281250	0	9173.564453	0	0	0	0	0	0	0	0	0	0	0	0	31375.740234	0	0	0	0	0	3647.597412	4578.845703	0	0	5317.807617	0	0	0	0	0	0	0	0	0	0	0	0	0	0	0	0	0	0
TITLE=SQbRepX_mouseNglycome_brain_2.3526.3526.2.603	627.743878237585	2	1314.089416	0	0	25291.996094	0	8440.800781	0	0	0	0	0	0	0	0	0	0	0	0	11139.552734	0	0	0	0	0	0	10662.367188	0	0	0	0	0	0	0	0	0	0	0	0	0	0	0	0	0	0	0	0	0
TITLE=SQbRepX_mouseNglycome_brain_2.3527.3527.2.604	724.764063288813	2	1314.179641	0	0	12951.105469	0	6081.979004	0	0	0	0	0	0	0	0	0	0	0	0	4956.232910	0	0	0	0	0	0	0	0	0	0	0	0	0	0	0	0	0	0	0	0	0	0	0	0	0	0	0	0
TITLE=SQbRepX_mouseNglycome_brain_2.3528.3528.3.605	1193.11614380791	3	1314.269578	0	0	35590.117188	0	7995.868652	0	0	0	0	0	0	0	0	0	0	0	0	17136.953125	0	0	0	0	0	2858.672363	5991.826660	0	0	2292.649658	0	0	0	0	0	0	0	0	0	0	4749.599121	0	0	0	0	0	0	0
TITLE=SQbRepX_mouseNglycome_brain_2.3530.3530.2.606	814.312653507312	2	1314.696355	0	0	3258529.250000	8948.955078	638344.250000	0	0	0	0	0	0	0	0	0	0	0	31935.814453	469969.937500	17133.031250	0	0	0	0	15365.467773	100303.960938	0	0	180190.656250	0	0	0	0	0	0	0	0	4833.914551	4833.914551	131011.210938	17001.417969	0	0	0	0	10517.412109	0
TITLE=SQbRepX_mouseNglycome_brain_2.3531.3531.2.607	988.378482602098	2	1314.786291	0	0	1196054.500000	0	177276.625000	0	6913.370605	0	0	0	0	0	0	0	0	0	35306.796875	429016.625000	11469.884766	2722.541260	0	0	0	76273.335938	38639.949219	0	0	63491.312500	0	0	4046.723145	0	0	0	0	0	5278.230469	5278.230469	52373.335938	4718.689941	0	0	0	0	8568.458984	0
TITLE=SQbRepX_mouseNglycome_brain_2.3532.3532.2.608	990.395423603913	2	1314.87964	0	0	568449.125000	0	159860.703125	0	0	0	0	0	0	0	0	0	0	0	30672.578125	226044.359375	16602.853516	0	0	0	0	33230.398438	40029.468750	0	0	15157.190430	0	0	0	0	0	0	0	0	0	0	31423.755859	2611.978027	0	0	0	0	7328.133301	0
TITLE=SQbRepX_mouseNglycome_brain_2.3533.3533.2.609	915.853141696405	2	1314.969515	1844.055664	0	243712.828125	0	28853.851562	0	0	0	0	0	0	0	0	0	0	0	0	86335.601562	0	2271.120361	0	0	0	7154.222656	9787.024414	0	0	10656.802734	0	0	0	0	0	0	0	0	0	0	11751.299805	0	0	0	0	0	0	0
TITLE=SQbRepX_mouseNglycome_brain_2.3534.3534.2.610	844.28129609274	2	1315.062988	0	0	68239.039062	0	8129.051270	0	0	0	0	0	0	0	0	0	0	0	0	22192.062500	0	0	0	0	0	0	4079.563477	0	0	0	0	0	0	0	0	0	0	0	0	0	3365.482666	0	0	0	0	0	0	0
TITLE=SQbRepX_mouseNglycome_brain_2.3535.3535.2.611	905.82614644918	2	1315.15323	0	0	53146.472656	0	4304.602051	0	0	0	0	0	0	0	0	0	0	0	0	10257.980469	0	0	0	0	0	0	2492.900635	0	0	0	0	0	0	0	0	0	0	0	0	0	0	0	0	0	0	0	0	0
TITLE=SQbRepX_mouseNglycome_brain_2.3536.3536.2.612	866.828668192987	2	1315.243509	0	0	63188.703125	0	18008.298828	0	0	0	0	0	0	0	0	0	0	0	0	32155.142578	0	0	0	0	0	2555.527832	5153.275879	0	0	0	0	0	0	0	0	0	0	0	0	0	3257.489258	0	0	0	0	0	0	0
TITLE=SQbRepX_mouseNglycome_brain_2.3537.3537.2.613	965.862282949091	2	1315.333413	0	0	35527.031250	0	7188.571289	0	0	0	0	0	0	0	0	0	0	0	0	9527.651367	0	0	0	0	0	0	2316.458984	0	0	0	0	0	0	0	0	0	0	0	0	0	0	0	0	0	0	0	0	0
TITLE=SQbRepX_mouseNglycome_brain_2.3539.3539.2.614	822.310661090533	2	1315.738459	0	0	1088522.125000	0	193487.062500	0	0	0	0	0	0	0	0	0	0	0	0	449136.718750	0	0	0	0	0	0	95712.304688	0	0	21796.330078	0	0	0	0	0	0	0	0	0	0	53925.027344	0	0	0	0	0	0	0
TITLE=SQbRepX_mouseNglycome_brain_2.3540.3540.2.615	733.286791538581	2	1315.82838	0	0	202587.703125	0	36762.773438	0	0	0	0	0	0	0	0	0	0	0	0	31419.009766	0	0	0	0	0	0	4059.439941	0	0	7172.437988	0	0	0	0	0	0	0	0	0	0	8076.575195	0	0	0	0	0	0	0
TITLE=SQbRepX_mouseNglycome_brain_2.3541.3541.2.616	862.313757312208	2	1315.921952	0	0	22925.650391	0	2082.283691	0	0	0	0	0	0	0	0	0	0	0	0	6088.756836	0	0	0	0	0	0	3831.404541	0	0	0	0	0	0	0	0	0	0	0	0	0	0	0	0	0	0	0	0	0
TITLE=SQbRepX_mouseNglycome_brain_2.3542.3542.2.617	730.224038049957	2	1316.011862	0	0	23379.996094	0	3271.986084	0	0	0	0	0	0	0	0	0	0	0	0	7065.407715	0	0	0	0	0	0	2466.203613	0	0	0	0	0	0	0	0	0	0	0	0	0	4692.827637	0	0	0	0	0	0	0
TITLE=SQbRepX_mouseNglycome_brain_2.3543.3543.3.618	1269.157135304785	3	1316.105207	0	0	17011.562500	0	0	0	0	0	0	0	0	0	0	0	0	0	0	10060.379883	0	0	0	0	0	0	0	0	0	0	0	0	0	0	0	0	0	0	0	0	0	0	0	0	0	0	0	0
TITLE=SQbRepX_mouseNglycome_brain_2.3544.3544.2.619	1109.390522464842	2	1316.195447	0	0	17056.253906	0	2690.057373	0	0	0	0	0	0	0	0	0	0	0	0	7192.541504	0	0	0	0	0	0	0	0	0	0	0	0	0	0	0	0	0	0	0	0	0	0	0	0	0	0	0	0
TITLE=SQbRepX_mouseNglycome_brain_2.3545.3545.2.620	1480.541118883692	2	1316.285729	0	0	36002.429688	0	4518.898438	2983.469971	0	0	0	0	0	0	0	0	0	0	0	16195.992188	0	0	0	0	0	0	3944.765625	0	0	0	0	0	0	0	0	0	0	0	0	0	0	0	0	0	0	0	0	0
TITLE=SQbRepX_mouseNglycome_brain_2.3546.3546.2.621	1049.400496888764	2	1316.375706	0	0	40392.382812	0	8197.512695	0	0	0	0	0	0	0	0	0	0	0	0	19545.058594	0	0	0	0	0	0	2961.932617	0	0	0	0	0	0	0	0	0	0	0	0	0	0	0	0	0	0	0	0	0
TITLE=SQbRepX_mouseNglycome_brain_2.3548.3548.2.622	781.283339308535	2	1316.751082	0	0	56947.789062	0	10019.614258	0	0	0	0	0	0	0	0	0	0	0	0	28814.906250	0	0	0	0	0	0	15231.761719	0	0	0	0	0	0	0	0	0	0	0	0	0	0	0	0	0	0	0	0	0
TITLE=SQbRepX_mouseNglycome_brain_2.3549.3549.2.623	830.30810169278	2	1316.841659	0	0	84058.960938	0	17790.320312	0	0	0	0	0	0	0	0	0	0	0	0	16954.632812	0	0	0	0	0	0	2168.358643	0	0	4611.845215	0	0	0	0	0	0	0	0	0	0	2566.035645	0	0	0	0	0	0	0
TITLE=SQbRepX_mouseNglycome_brain_2.3550.3550.2.624	803.81203285928	2	1316.931862	0	0	50318.121094	0	9898.870117	0	0	0	0	0	0	0	0	0	0	0	0	14380.831055	0	0	0	0	0	0	4164.116699	0	0	0	0	0	0	0	0	0	0	0	0	0	0	0	46968.750000	0	0	0	0	0
TITLE=SQbRepX_mouseNglycome_brain_2.3551.3551.2.625	761.305402298478	2	1317.021785	0	0	126813.195312	0	5230.962891	0	0	0	0	0	0	0	0	0	0	0	0	12941.486328	0	0	0	0	0	0	1947.603882	0	0	4089.434570	0	0	0	0	0	0	0	0	0	0	3196.388184	0	0	0	0	0	0	0
TITLE=SQbRepX_mouseNglycome_brain_2.3552.3552.2.626	857.868774916779	2	1317.11514	0	0	78421.851562	0	18428.515625	0	0	0	0	0	0	0	0	0	0	0	0	15155.874023	0	0	0	0	0	0	2905.226318	0	0	5362.093750	0	0	0	0	0	0	0	0	0	0	4589.173828	0	0	0	0	0	0	0
TITLE=SQbRepX_mouseNglycome_brain_2.3553.3553.2.627	842.826726596565	2	1317.205035	0	0	59088.546875	0	7503.376465	2572.333984	0	0	0	0	0	0	0	0	0	0	0	20115.724609	0	0	0	0	0	0	3302.631348	0	0	0	0	0	0	0	0	0	0	0	0	0	0	0	0	0	0	0	0	0
TITLE=SQbRepX_mouseNglycome_brain_2.3554.3554.3.628	1296.158362151952	3	1317.298446	0	0	39022.265625	0	8893.262695	0	0	0	0	0	0	0	0	0	0	0	3845.885986	26770.699219	0	0	0	0	0	4909.113770	6324.742188	0	0	2666.341064	0	0	0	0	0	0	0	0	0	0	3214.938232	0	0	0	0	0	0	0
TITLE=SQbRepX_mouseNglycome_brain_2.3555.3555.2.629	1017.398258039497	2	1317.388708	0	0	114213.132812	0	20757.472656	0	0	0	0	0	0	0	0	0	0	0	0	53892.593750	0	0	0	0	0	5414.764160	5208.060547	0	0	5475.584961	0	0	0	0	0	0	0	0	0	0	4070.197021	0	0	0	0	0	0	0
TITLE=SQbRepX_mouseNglycome_brain_2.3556.3556.2.630	975.353675609866	2	1317.478684	0	0	48441.687500	0	6467.213867	0	0	0	0	0	0	0	0	0	0	0	0	15840.198242	0	0	0	0	0	2671.501953	3905.672852	0	0	0	0	0	0	0	0	0	0	0	0	0	0	0	0	0	0	0	0	0
TITLE=SQbRepX_mouseNglycome_brain_2.3558.3558.2.631	741.28234310246	2	1317.853581	0	0	457672.968750	2232.576904	72727.820312	0	0	0	0	0	0	0	0	0	0	0	0	92333.890625	0	0	0	0	0	0	18466.537109	0	0	16972.201172	0	0	0	0	0	0	0	0	0	0	16667.847656	0	0	0	0	0	0	0
TITLE=SQbRepX_mouseNglycome_brain_2.3559.3559.2.632	792.270562449398	2	1317.943909	0	0	58113.527344	0	14498.243164	0	0	0	0	0	0	0	0	0	0	0	0	10482.086914	0	0	0	0	0	0	2899.355957	0	0	4420.710938	0	0	0	0	0	0	0	0	0	0	2848.034668	0	0	0	0	0	0	0
TITLE=SQbRepX_mouseNglycome_brain_2.3560.3560.2.633	800.25783608191	2	1318.034159	0	0	11779.166016	0	2916.952637	0	0	0	0	0	0	0	0	0	0	0	0	4100.206055	0	0	0	0	0	0	0	0	0	0	0	0	0	0	0	0	0	0	0	0	0	0	0	0	0	0	0	0
TITLE=SQbRepX_mouseNglycome_brain_2.3561.3561.2.634	972.356218479785	2	1318.1241	0	0	17736.734375	0	8658.774414	0	0	0	0	0	0	0	0	0	0	0	0	6731.944824	0	0	0	0	0	0	0	0	0	0	0	0	0	0	0	0	0	0	0	0	0	0	0	0	0	0	0	0
TITLE=SQbRepX_mouseNglycome_brain_2.3562.3562.2.635	1049.387653009825	2	1318.217482	0	0	65095.582031	0	18037.513672	0	0	0	0	0	0	0	0	0	0	0	2342.095459	33530.695312	0	0	0	0	0	4762.286133	6758.268066	0	0	2728.844482	0	0	0	0	0	0	0	0	0	0	4458.389648	0	0	0	0	0	0	0
TITLE=SQbRepX_mouseNglycome_brain_2.3563.3563.2.636	841.282650906924	2	1318.307359	0	0	51100.003906	0	8369.889648	6224.679688	0	0	0	0	0	0	0	0	0	0	0	10765.542969	0	0	0	0	0	0	2846.275879	0	0	0	0	0	0	0	0	0	0	0	0	0	0	0	0	0	0	0	0	0
TITLE=SQbRepX_mouseNglycome_brain_2.3564.3564.2.637	793.272269029543	2	1318.400789	0	0	73559.109375	0	20306.457031	0	0	0	0	0	0	0	0	0	0	0	0	34464.851562	0	0	0	0	0	3432.236572	7530.284180	0	0	0	0	0	0	0	0	0	0	0	0	0	0	0	0	0	0	0	0	0
TITLE=SQbRepX_mouseNglycome_brain_2.3565.3565.2.638	836.283998640921	2	1318.491084	0	0	358719.093750	2184.333984	63885.382812	0	0	0	0	0	0	0	0	0	0	0	3301.848145	59725.402344	4699.346680	0	0	0	0	0	13612.348633	0	0	24018.119141	0	0	0	0	0	0	0	0	0	0	15291.529297	0	0	0	0	0	0	0
TITLE=SQbRepX_mouseNglycome_brain_2.3566.3566.3.639	1372.526692273336	3	1318.580975	0	0	37258.667969	0	6449.008301	0	0	0	0	0	0	0	0	0	0	0	0	20826.625000	0	0	0	0	0	6925.842285	5278.245117	0	0	2668.565918	0	0	0	0	0	0	0	0	0	0	0	0	0	0	0	0	0	0
TITLE=SQbRepX_mouseNglycome_brain_2.3568.3568.2.640	708.769592327424	2	1318.956016	0	0	1007198.062500	0	357108.468750	0	0	0	0	0	0	0	0	0	0	0	0	542329.125000	0	0	0	0	0	0	357474.093750	0	0	0	0	0	0	0	0	0	0	0	0	0	0	0	0	0	0	0	0	0
TITLE=SQbRepX_mouseNglycome_brain_2.3569.3569.2.641	700.256450334955	2	1319.045903	0	0	93840.867188	0	22321.087891	0	0	0	0	0	0	0	0	0	0	0	0	45418.718750	0	0	0	0	0	0	21828.742188	0	0	0	0	0	0	0	0	0	0	0	0	0	0	0	0	0	0	0	0	0
TITLE=SQbRepX_mouseNglycome_brain_2.3570.3570.2.642	887.339971179776	2	1319.139281	0	0	433736.156250	1933.408081	112943.945312	0	0	0	0	0	0	0	0	0	0	0	24103.585938	160878.750000	6370.869629	0	0	0	0	20747.414062	29985.142578	0	0	11592.531250	0	0	0	0	0	0	0	0	0	0	23300.652344	2795.371094	0	0	0	0	4808.531738	0
TITLE=SQbRepX_mouseNglycome_brain_2.3571.3571.2.643	707.760727356223	2	1319.229224	0	0	58641.296875	0	22889.541016	0	0	0	0	0	0	0	0	0	0	0	0	29169.406250	0	0	0	0	0	0	17521.033203	0	0	0	0	0	0	0	0	0	0	0	0	0	0	0	0	0	0	0	0	0
TITLE=SQbRepX_mouseNglycome_brain_2.3572.3572.2.644	558.71697197278	2	1319.322693	0	0	88764.945312	0	24218.478516	0	0	0	0	0	0	0	0	0	0	0	0	17079.982422	0	0	0	0	0	0	7142.605957	0	0	2986.328857	0	0	0	0	0	0	0	0	0	0	0	0	0	0	0	0	0	0
TITLE=SQbRepX_mouseNglycome_brain_2.3573.3573.3.645	1201.431036650574	3	1319.412572	0	0	108560.335938	0	4239.041504	0	0	0	0	0	0	0	0	0	0	0	4630.850586	66216.234375	0	0	0	0	0	10639.291016	17799.781250	0	0	9051.045898	0	0	0	0	0	0	0	0	0	0	12637.897461	0	0	0	0	0	4343.758789	0
TITLE=SQbRepX_mouseNglycome_brain_2.3574.3574.2.646	1106.412544689982	2	1319.505975	0	0	25398.339844	0	3330.697021	0	0	0	0	0	0	0	0	0	0	0	0	8610.634766	0	0	0	0	0	0	0	0	0	2726.911621	0	0	0	0	0	0	0	0	0	0	0	0	0	0	0	0	0	0
TITLE=SQbRepX_mouseNglycome_brain_2.3575.3575.2.647	947.358537018585	2	1319.59589	0	0	29062.107422	0	1849.654175	0	0	0	0	0	0	0	0	0	0	0	0	9868.997070	0	0	0	0	0	0	0	0	0	0	0	0	0	0	0	0	0	0	0	0	0	0	0	0	0	0	0	0
TITLE=SQbRepX_mouseNglycome_brain_2.3577.3577.2.648	870.823106768221	2	1319.97361	0	0	44669.285156	0	12790.298828	0	0	0	0	0	1834.461548	0	0	0	0	0	0	20451.267578	0	0	0	0	0	0	11808.730469	0	0	0	0	0	0	0	0	0	0	0	0	0	0	0	0	0	0	0	0	0
TITLE=SQbRepX_mouseNglycome_brain_2.3578.3578.2.649	1069.907412056863	2	1320.06388	0	0	97205.820312	0	20882.656250	0	0	0	0	0	0	0	0	0	0	0	2641.757080	87838.601562	0	0	0	0	0	14358.264648	6430.915527	0	0	3905.029541	0	0	0	0	0	0	0	0	0	0	6054.237793	0	0	0	0	0	0	0
TITLE=SQbRepX_mouseNglycome_brain_2.3579.3579.2.650	1009.389347975707	2	1320.154099	0	0	67719.843750	0	8711.484375	0	0	0	0	0	0	0	0	0	0	0	3119.937500	13994.675781	0	5111.861328	0	0	0	2123.911133	3335.380127	0	0	3365.905029	0	0	0	0	0	0	0	0	0	0	3290.321289	0	0	0	0	0	0	0
TITLE=SQbRepX_mouseNglycome_brain_2.3580.3580.2.651	909.866950898736	2	1320.244011	0	0	45251.429688	0	11358.256836	0	0	0	0	0	0	0	0	0	0	0	2108.644531	18883.751953	0	0	0	0	0	0	5651.294922	0	0	0	0	0	0	0	0	0	0	0	0	0	2916.043213	0	0	0	0	0	0	0
TITLE=SQbRepX_mouseNglycome_brain_2.3581.3581.3.652	1085.7455302661	3	1320.337409	0	0	26578.095703	0	5026.739258	0	0	0	0	0	0	0	0	0	0	0	0	10374.094727	0	0	0	0	0	0	2585.170166	0	0	0	0	0	0	0	0	0	0	0	0	0	2707.784912	0	0	0	0	0	0	0
TITLE=SQbRepX_mouseNglycome_brain_2.3582.3582.2.653	1027.861595905874	2	1320.427653	0	0	63050.144531	0	13674.449219	0	0	0	14244.394531	0	5136.761719	0	0	0	0	0	0	48787.496094	0	0	0	0	0	2985.163086	4609.018066	0	0	0	0	0	0	0	17738.878906	0	0	0	0	0	0	0	0	0	0	0	0	0
TITLE=SQbRepX_mouseNglycome_brain_2.3583.3583.2.654	783.784799610586	2	1320.517579	0	0	70998.031250	0	0	0	0	0	0	0	0	0	0	0	0	0	0	22897.041016	0	0	0	0	0	0	5293.729980	0	0	2779.327881	0	0	0	0	0	0	0	0	0	0	2726.601318	0	0	0	0	0	0	0
TITLE=SQbRepX_mouseNglycome_brain_2.3584.3584.2.655	798.30929211462	2	1320.61055	0	0	25449.560547	0	8163.569336	0	0	0	0	0	0	0	0	0	0	0	0	9338.331055	0	0	0	0	0	0	8491.984375	0	0	0	0	0	0	0	0	0	0	0	0	0	0	0	0	0	0	0	0	0
TITLE=SQbRepX_mouseNglycome_brain_2.3586.3586.2.656	789.796248349729	2	1321.052875	0	0	265249.562500	0	93502.804688	0	0	0	0	0	0	0	0	0	0	0	0	124645.734375	0	0	0	0	0	0	77673.437500	0	0	0	0	0	0	0	0	0	0	0	0	0	0	0	0	0	0	0	0	0
TITLE=SQbRepX_mouseNglycome_brain_2.3587.3587.2.657	967.358762351519	2	1321.142761	0	0	605921.812500	0	163012.265625	0	0	0	0	0	0	0	0	0	0	0	34214.238281	258223.656250	9616.871094	0	0	0	0	37227.339844	50402.851562	0	0	16490.117188	0	0	0	0	0	0	0	0	0	0	36500.550781	2402.173096	0	0	0	0	6583.448730	0
TITLE=SQbRepX_mouseNglycome_brain_2.3588.3588.2.658	936.364035868971	2	1321.236276	0	0	214985.109375	0	29522.667969	0	0	0	0	0	0	0	0	0	0	0	1985.766724	30918.841797	0	0	0	0	0	0	7887.069336	0	0	15629.735352	0	0	0	0	0	0	0	0	0	0	11251.999023	0	0	0	0	0	0	0
TITLE=SQbRepX_mouseNglycome_brain_2.3589.3589.2.659	1122.421282487211	2	1321.326201	0	0	44317.945312	0	15118.537109	0	0	0	0	0	0	0	0	0	0	0	0	41781.550781	0	0	0	0	0	12214.873047	7281.187500	0	0	0	0	0	0	0	0	0	0	0	0	0	2820.560059	0	0	0	0	0	0	0
TITLE=SQbRepX_mouseNglycome_brain_2.3590.3590.2.660	1089.413669758461	2	1321.419577	0	0	98177.671875	0	13302.432617	0	0	0	0	0	0	0	0	0	0	0	3132.125488	36521.457031	0	0	0	0	0	7358.144043	4159.704590	0	0	8449.889648	0	0	0	0	0	0	0	0	0	0	6689.809082	0	0	0	0	0	0	0
TITLE=SQbRepX_mouseNglycome_brain_2.3591.3591.2.661	788.788167259517	2	1321.509827	0	0	42366.886719	0	14467.235352	0	0	0	0	0	0	0	0	0	0	0	0	22194.937500	0	0	0	0	0	0	12163.381836	0	0	0	0	0	0	0	0	0	0	0	0	0	0	0	0	0	0	0	0	0
TITLE=SQbRepX_mouseNglycome_brain_2.3592.3592.2.662	1005.392493045861	2	1321.599756	0	0	27878.398438	0	6690.099121	0	0	0	0	0	0	0	0	0	0	0	0	13794.629883	0	0	0	0	0	0	0	0	0	0	0	0	0	0	0	0	0	0	0	0	0	0	0	0	0	0	0	0
TITLE=SQbRepX_mouseNglycome_brain_2.3593.3593.3.663	762.301144404097	3	1321.692755	0	0	68889.335938	0	4885.652832	0	0	0	0	0	0	0	0	0	0	0	0	13459.753906	0	0	0	0	0	0	0	0	0	2532.409180	0	0	0	0	0	0	0	0	0	0	2544.286621	0	0	0	0	0	0	0
TITLE=SQbRepX_mouseNglycome_brain_2.3595.3595.2.664	968.366118191959	2	1322.06838	0	0	5785080.000000	0	1589368.000000	0	0	0	0	0	0	0	0	0	0	0	315450.406250	2613908.000000	85247.812500	0	0	0	0	377389.968750	552849.562500	0	0	142741.828125	0	0	0	27772.558594	0	0	0	0	0	0	415076.093750	29106.160156	0	0	0	0	75398.250000	0
TITLE=SQbRepX_mouseNglycome_brain_2.3596.3596.2.665	906.328253366612	2	1322.158636	0	0	73327.101562	0	5704.544434	0	0	0	0	0	0	0	0	0	0	0	0	16091.986328	0	0	0	0	0	0	0	0	0	0	0	0	0	0	0	0	0	0	0	0	1867.811401	0	0	0	0	0	0	0
TITLE=SQbRepX_mouseNglycome_brain_2.3597.3597.2.666	750.316475614136	2	1322.248903	0	0	156666.718750	0	27889.201172	0	0	0	0	0	0	0	0	0	0	0	0	36011.089844	0	0	0	0	0	0	48843.445312	0	0	0	0	0	0	0	0	0	0	0	0	0	0	0	0	0	0	0	0	0
TITLE=SQbRepX_mouseNglycome_brain_2.3598.3598.2.667	1255.467013825389	2	1322.338849	0	0	28335.244141	0	2966.132568	0	0	0	0	0	0	0	0	0	0	0	0	12504.862305	0	0	0	0	0	2459.197266	0	0	0	2058.629639	0	0	0	0	0	0	0	0	0	0	0	0	0	0	0	0	0	0
TITLE=SQbRepX_mouseNglycome_brain_2.3599.3599.2.668	1165.465052962826	2	1322.43216	0	0	29637.404297	0	7434.069336	0	0	0	0	0	0	0	0	0	0	0	0	27517.564453	0	0	0	0	0	4759.831543	3417.858154	0	0	0	0	0	0	0	0	0	0	0	0	0	0	0	0	0	0	0	0	0
TITLE=SQbRepX_mouseNglycome_brain_2.3600.3600.2.669	812.295152044869	2	1322.522445	0	0	34091.628906	0	4183.947754	0	0	0	0	0	0	0	0	0	0	0	0	8095.769043	0	0	0	0	0	0	2040.865967	0	0	0	0	0	0	0	0	0	0	0	0	0	0	0	0	0	0	0	0	0
TITLE=SQbRepX_mouseNglycome_brain_2.3601.3601.2.670	1171.444221772635	2	1322.612662	0	0	51381.710938	0	6569.767090	0	0	0	0	0	0	0	0	0	0	0	2122.996582	39105.398438	0	0	0	0	0	6829.837402	3619.546387	0	0	5115.629883	0	0	0	0	0	0	0	0	0	0	3923.114014	0	0	0	0	0	0	0
TITLE=SQbRepX_mouseNglycome_brain_2.3602.3602.2.671	739.742782125434	2	1322.702593	0	0	24978.552734	0	2279.013916	2739.499023	0	0	0	0	0	0	0	0	0	0	0	5106.347656	0	0	0	0	0	0	0	0	0	0	0	0	0	0	0	0	0	0	0	0	0	0	0	0	0	0	0	0
TITLE=SQbRepX_mouseNglycome_brain_2.3604.3604.2.672	1142.934838093179	2	1323.080535	0	0	274375.468750	0	55914.656250	0	4016.090088	0	0	0	0	0	0	0	0	0	9640.459961	247100.453125	3649.859619	0	0	0	0	63940.574219	18672.835938	0	0	17965.662109	0	0	0	5336.552734	0	0	0	0	2958.814697	2958.814697	19517.685547	2486.557373	0	0	0	0	4280.306641	0
TITLE=SQbRepX_mouseNglycome_brain_2.3605.3605.3.673	829.986607728959	3	1323.170451	0	2968.204590	132593.500000	0	26323.333984	0	0	0	0	0	0	0	0	0	0	0	2160.393555	46048.125000	0	0	0	0	0	8026.509277	4372.978027	0	0	5318.277832	0	0	0	0	0	0	0	0	0	0	3383.211426	0	0	0	0	0	0	0
TITLE=SQbRepX_mouseNglycome_brain_2.3606.3606.2.674	731.763276964171	2	1323.26375	0	0	165142.953125	0	7140.044922	0	0	0	0	0	0	0	0	0	0	0	0	36755.773438	0	0	0	0	0	0	4612.425293	0	0	11752.615234	0	0	0	0	0	0	0	3901.527832	0	0	141888.218750	0	0	0	0	0	0	0
TITLE=SQbRepX_mouseNglycome_brain_2.3607.3607.2.675	930.845930709738	2	1323.353636	0	0	23553.945312	0	1772.805664	0	0	0	0	0	0	0	0	0	0	0	0	6204.123535	0	0	0	0	0	0	0	0	0	0	0	0	0	0	0	0	0	0	0	0	0	0	0	0	0	0	0	0
TITLE=SQbRepX_mouseNglycome_brain_2.3608.3608.2.676	1041.388044793944	2	1323.447033	0	0	64871.753906	0	18537.945312	0	2986.131104	0	0	0	0	0	0	0	0	0	3194.063232	46129.417969	0	0	0	0	0	5396.161621	6887.104004	0	0	1899.372681	0	0	3855.167969	0	0	0	0	0	0	0	4069.881104	0	0	0	0	0	2008.799561	0
TITLE=SQbRepX_mouseNglycome_brain_2.3609.3609.2.677	857.353240162721	2	1323.536951	0	0	103775.015625	0	6529.591309	0	0	0	0	0	0	0	0	0	0	0	2870.633057	28359.873047	0	0	0	0	0	0	4671.751953	0	0	2820.518066	0	0	0	0	0	0	0	0	0	0	4332.943848	0	0	0	0	0	0	0
TITLE=SQbRepX_mouseNglycome_brain_2.3610.3610.2.678	1153.926071714602	2	1323.630275	0	0	26737.261719	0	2523.719482	0	0	0	0	0	0	0	0	0	0	0	0	14639.634766	0	0	0	0	0	2541.562500	0	0	0	0	0	0	0	0	0	0	0	0	0	0	0	0	0	0	0	0	0	0
TITLE=SQbRepX_mouseNglycome_brain_2.3611.3611.2.679	1059.410519387035	2	1323.720169	0	0	34005.382812	0	8541.833008	0	0	0	0	0	0	0	0	0	0	0	0	16699.511719	0	0	0	0	0	0	3248.163574	0	0	0	0	0	0	0	0	0	0	0	0	0	0	0	0	0	0	0	0	0
TITLE=SQbRepX_mouseNglycome_brain_2.3613.3613.2.680	639.74328608446	2	1324.10232	0	0	459602.312500	0	128688.328125	0	0	0	0	0	0	0	0	0	0	0	0	104269.625000	0	0	0	0	0	0	36438.710938	0	0	29001.035156	0	0	0	0	0	0	0	0	0	0	7086.790039	1957.981934	0	0	0	0	0	0
TITLE=SQbRepX_mouseNglycome_brain_2.3614.3614.2.681	711.245611182385	2	1324.192576	0	0	69378.257812	0	18356.908203	0	0	0	0	0	0	0	0	0	0	0	0	25625.718750	0	0	0	0	0	0	4953.979980	0	0	0	0	0	0	0	0	0	0	0	0	0	0	0	0	0	0	0	0	0
TITLE=SQbRepX_mouseNglycome_brain_2.3615.3615.2.682	1252.987400169054	2	1324.282825	0	0	55986.851562	0	4676.209961	0	0	0	0	0	0	0	0	0	0	0	0	27945.041016	0	0	0	0	0	9029.100586	3255.688965	0	0	2303.361816	0	0	0	0	0	0	0	0	0	0	3141.068604	0	0	0	0	0	0	0
TITLE=SQbRepX_mouseNglycome_brain_2.3616.3616.2.683	1151.449523149946	2	1324.372723	0	0	40837.023438	0	8646.519531	0	0	0	0	0	0	0	0	0	0	0	0	40116.601562	0	0	0	0	0	6885.202637	2214.981201	0	0	0	0	0	0	0	0	0	0	0	0	0	4257.605957	0	0	0	0	0	0	0
TITLE=SQbRepX_mouseNglycome_brain_2.3617.3617.2.684	802.30736931832	2	1324.466076	0	0	52382.875000	0	12527.853516	0	0	0	0	0	0	0	0	0	0	0	0	23091.578125	0	0	0	0	0	2477.859863	7953.364258	0	0	0	0	0	0	0	0	0	0	0	0	0	0	0	5919.750977	0	0	0	0	0
TITLE=SQbRepX_mouseNglycome_brain_2.3618.3618.2.685	804.811166015054	2	1324.556325	0	0	32626.623047	0	5288.623535	0	0	0	0	0	0	0	0	0	0	0	0	11667.493164	0	0	0	0	0	0	0	0	0	0	0	0	0	0	0	0	0	0	0	0	0	0	0	0	0	0	0	0
TITLE=SQbRepX_mouseNglycome_brain_2.3619.3619.2.686	899.330646825037	2	1324.64626	0	0	31833.865234	0	8115.127930	0	0	0	0	0	0	0	0	0	0	0	0	7594.396973	0	0	0	0	0	0	0	0	0	0	0	0	0	0	0	0	0	0	2262.132812	2262.132812	0	0	0	0	0	0	0	0
TITLE=SQbRepX_mouseNglycome_brain_2.3620.3620.3.687	1304.142954433848	3	1324.739275	0	0	29825.757812	0	4336.720215	0	0	0	0	0	0	0	0	0	0	0	0	15831.208984	0	0	0	0	0	4393.248535	0	0	0	0	0	0	0	0	0	0	0	0	0	0	3619.627930	0	0	0	0	0	0	0
TITLE=SQbRepX_mouseNglycome_brain_2.3622.3622.2.688	720.769283747896	2	1325.162951	0	0	798803.375000	0	209825.921875	0	0	0	0	0	0	0	0	0	0	0	0	225949.859375	0	0	0	0	0	0	82690.929688	0	0	44943.152344	0	0	0	0	0	0	0	0	0	0	16531.585938	0	0	0	0	0	0	0
TITLE=SQbRepX_mouseNglycome_brain_2.3623.3623.2.689	1013.425303580517	2	1325.252909	0	0	89743.515625	0	20881.974609	0	0	0	0	0	0	0	0	0	0	0	4777.051758	36245.855469	3493.011230	0	0	0	0	5192.751465	5483.388672	0	0	0	0	0	0	0	0	0	0	0	0	0	5179.423828	0	0	0	0	0	0	0
TITLE=SQbRepX_mouseNglycome_brain_2.3624.3624.2.690	650.733597951755	2	1325.346281	0	0	35526.253906	0	3441.656494	0	0	0	0	0	0	0	0	0	0	0	0	4724.211426	0	0	0	0	0	0	0	0	0	0	0	0	0	0	0	0	0	0	0	0	0	0	0	0	0	0	0	0
TITLE=SQbRepX_mouseNglycome_brain_2.3625.3625.2.691	897.846572798577	2	1325.436202	0	0	41960.089844	0	10952.214844	0	0	0	0	0	0	0	0	0	0	0	2257.243896	9123.871094	0	0	0	0	0	0	0	0	0	0	0	0	0	0	0	0	0	0	0	0	0	0	0	0	0	0	0	0
TITLE=SQbRepX_mouseNglycome_brain_2.3626.3626.2.692	569.216711829036	2	1325.529533	0	0	64449.449219	0	1903.981445	0	0	0	0	0	0	0	0	0	0	0	0	5165.525391	0	0	0	0	0	0	0	0	0	16165.546875	0	0	0	0	0	0	0	0	0	0	0	0	0	0	0	0	0	0
TITLE=SQbRepX_mouseNglycome_brain_2.3627.3627.3.693	1242.466644938797	3	1325.619499	0	0	37835.898438	0	5681.937012	0	0	0	0	0	0	0	0	0	0	0	2054.742676	20726.117188	0	0	0	0	0	2528.121582	4881.855957	0	0	4341.429688	0	0	0	0	0	0	0	0	0	0	3909.052490	0	0	0	0	0	0	0
TITLE=SQbRepX_mouseNglycome_brain_2.3628.3628.2.694	1267.001653979248	2	1325.713479	0	0	35053.941406	0	5681.101562	0	0	0	0	0	0	0	0	0	0	0	0	29590.720703	0	0	0	0	0	7157.575684	2844.653076	0	0	2782.855225	0	0	0	0	0	0	0	0	0	0	2343.174805	0	0	0	0	0	0	0
TITLE=SQbRepX_mouseNglycome_brain_2.3629.3629.2.695	729.28381617213	2	1325.803379	0	0	91119.218750	0	24094.486328	0	0	0	0	0	0	0	0	0	0	0	0	26923.822266	0	0	0	0	0	0	10260.175781	0	0	6370.120117	0	0	0	0	0	0	0	0	0	0	2502.131348	0	0	0	0	0	0	0
TITLE=SQbRepX_mouseNglycome_brain_2.3631.3631.2.696	976.880025796199	2	1326.251475	0	0	393687.468750	0	110754.960938	0	0	0	0	0	0	0	0	0	0	0	17803.306641	183807.750000	5206.206055	0	0	0	0	21735.826172	38778.941406	0	0	10960.005859	0	0	0	0	0	0	0	0	0	0	22878.634766	0	0	0	0	0	3534.809570	0
TITLE=SQbRepX_mouseNglycome_brain_2.3632.3632.2.697	894.33080093731	2	1326.341723	0	0	285455.187500	0	32610.388672	0	0	0	0	0	0	0	0	0	0	0	3000.442139	75389.750000	0	0	0	0	0	2516.700439	12359.080078	0	0	9948.024414	0	0	0	0	0	0	0	0	0	0	8247.819336	0	0	0	0	0	0	0
TITLE=SQbRepX_mouseNglycome_brain_2.3633.3633.2.698	660.258029941896	2	1326.431635	0	0	155470.765625	0	21319.855469	0	0	0	0	0	0	0	0	0	0	0	0	19438.412109	0	0	0	0	0	0	3367.260254	0	0	6282.609375	0	0	0	0	0	0	0	0	0	0	5716.241699	0	0	0	0	0	0	0
TITLE=SQbRepX_mouseNglycome_brain_2.3634.3634.2.699	893.324409852949	2	1326.525075	0	0	212995.343750	0	2806.605469	0	0	0	0	0	0	0	0	0	0	0	0	64054.453125	0	0	0	0	0	0	12477.877930	0	0	13166.945312	0	0	0	0	0	0	0	0	0	0	10571.399414	0	0	0	0	0	0	0
TITLE=SQbRepX_mouseNglycome_brain_2.3635.3635.2.700	1398.514694457389	2	1326.614973	0	0	126846.265625	0	12773.353516	0	0	0	0	0	0	0	0	0	0	0	0	47611.808594	0	0	0	0	0	4745.731445	12714.196289	0	0	0	0	0	0	0	0	0	0	0	0	0	0	0	0	0	0	0	0	0
TITLE=SQbRepX_mouseNglycome_brain_2.3636.3636.2.701	1060.387939808974	2	1326.708325	0	0	58297.820312	0	8615.523438	0	0	0	0	0	0	0	0	0	0	0	0	22035.031250	0	0	0	0	0	3531.211426	0	0	0	0	0	0	1934.223511	0	0	0	0	0	0	0	0	0	0	0	0	0	0	0
TITLE=SQbRepX_mouseNglycome_brain_2.3637.3637.2.702	1096.404628981917	2	1326.798223	0	0	72080.453125	0	0	0	0	0	0	0	0	0	0	0	0	0	0	27943.902344	0	0	0	0	0	0	2590.958740	0	0	4679.098633	0	0	0	0	0	0	0	0	0	0	3323.811768	0	0	0	0	0	0	0
TITLE=SQbRepX_mouseNglycome_brain_2.3638.3638.2.703	1071.929494022654	2	1326.891228	0	0	53581.945312	0	13837.535156	0	0	0	0	0	0	0	0	0	0	0	2219.581543	24247.255859	0	0	0	0	0	4125.762207	3679.681152	0	0	0	0	0	0	0	0	0	0	0	0	0	0	0	0	0	0	0	0	0
TITLE=SQbRepX_mouseNglycome_brain_2.3640.3640.2.704	835.837150985567	2	1327.271973	0	0	232199.890625	0	42521.765625	0	0	0	0	0	0	0	0	0	0	0	0	42780.632812	4571.915039	0	0	0	0	4660.679688	9393.928711	0	0	14885.696289	0	0	0	0	0	0	0	0	0	0	8974.447266	0	0	0	0	0	0	0
TITLE=SQbRepX_mouseNglycome_brain_2.3641.3641.2.705	579.22994271744	2	1327.362224	0	0	50827.042969	0	4746.237305	0	0	0	0	0	0	0	0	0	0	0	0	6694.998535	0	0	0	0	0	0	0	0	0	2305.090332	0	0	0	0	0	0	0	0	0	0	0	0	0	0	0	0	0	0
TITLE=SQbRepX_mouseNglycome_brain_2.3642.3642.2.706	538.203771770527	2	1327.45251	0	0	8825.659180	0	2531.832520	0	0	0	0	0	0	0	0	0	0	0	0	4877.771973	0	0	0	0	0	0	1691.990234	0	0	0	0	0	0	0	0	0	0	0	0	0	0	0	0	0	0	0	0	0
TITLE=SQbRepX_mouseNglycome_brain_2.3643.3643.2.707	783.284484950567	2	1327.542408	0	0	42395.335938	0	5235.625488	0	0	0	0	0	0	0	0	0	0	0	0	10558.603516	0	0	0	0	0	0	3050.428711	0	0	1973.705566	0	0	0	0	0	0	0	0	0	0	0	0	0	0	0	0	0	0
TITLE=SQbRepX_mouseNglycome_brain_2.3644.3644.2.708	986.886421800464	2	1327.635783	0	0	57292.445312	0	3714.892822	0	0	0	0	0	0	0	0	0	0	0	0	21409.492188	0	0	0	0	0	0	3086.688721	0	0	0	0	0	0	0	0	0	0	0	0	0	2175.900879	0	3275.977051	0	0	0	0	0
TITLE=SQbRepX_mouseNglycome_brain_2.3645.3645.2.709	712.771880635568	2	1327.726004	0	0	63358.386719	0	18720.074219	0	0	0	0	0	0	0	0	0	0	0	0	25286.748047	0	0	0	0	0	1711.877197	5973.874512	0	0	0	0	0	0	0	0	0	0	0	0	0	0	0	0	0	0	1848.065308	0	0
TITLE=SQbRepX_mouseNglycome_brain_2.3646.3646.2.710	719.767116467602	2	1327.816259	0	0	124082.046875	0	31905.916016	0	0	0	0	0	0	0	0	0	0	0	0	29023.373047	0	0	0	0	0	0	12916.857422	0	0	8012.732910	0	0	0	0	0	0	0	0	0	0	2099.118652	0	0	0	0	0	0	0
TITLE=SQbRepX_mouseNglycome_brain_2.3647.3647.2.711	662.272030576221	2	1327.906159	0	0	30786.673828	0	7195.343262	0	0	0	0	0	0	0	0	0	0	0	0	8089.462891	0	0	0	0	0	0	0	0	0	2518.680420	0	0	0	0	0	0	0	0	0	0	0	0	0	0	0	0	0	0
TITLE=SQbRepX_mouseNglycome_brain_2.3649.3649.2.712	987.335345557988	2	1328.28786	0	0	94632.070312	0	9059.343750	0	0	0	0	0	0	0	0	0	0	0	2884.704590	34897.000000	0	0	0	0	0	4864.399902	3163.661621	0	0	4072.686523	0	0	0	0	0	0	0	0	0	0	4325.749512	0	10454.766602	0	0	0	0	0
TITLE=SQbRepX_mouseNglycome_brain_2.3650.3650.2.713	1133.411263624565	2	1328.378136	0	0	24422.341797	0	5291.357422	0	0	0	0	0	0	0	0	0	0	0	0	16576.025391	0	0	0	0	0	4228.096191	0	0	0	0	0	0	0	0	0	0	0	0	0	0	0	0	0	0	0	0	0	0
TITLE=SQbRepX_mouseNglycome_brain_2.3651.3651.2.714	996.880078057234	2	1328.468359	0	0	58683.437500	0	7496.756836	0	0	0	0	0	0	0	0	0	0	0	0	30536.207031	0	0	0	0	0	4175.539551	3107.639893	0	0	3009.807129	0	0	0	0	0	0	0	0	0	0	0	0	0	0	0	0	0	0
TITLE=SQbRepX_mouseNglycome_brain_2.3652.3652.2.715	1144.440703720858	2	1328.55828	0	0	31913.767578	0	11931.136719	0	0	0	0	0	0	0	0	0	0	0	0	29229.498047	2030.173340	0	0	0	0	5027.291992	2909.495605	0	0	0	0	0	0	0	0	0	0	0	0	0	0	0	0	0	0	0	0	0
TITLE=SQbRepX_mouseNglycome_brain_2.3653.3653.2.716	965.369941293675	2	1328.651609	0	0	11452.959961	0	0	0	0	0	0	0	0	0	0	0	0	0	0	3457.696289	0	0	0	0	0	0	0	0	0	0	0	0	0	0	0	0	0	0	0	0	0	0	0	0	0	0	0	0
TITLE=SQbRepX_mouseNglycome_brain_2.3654.3654.2.717	638.736690267096	2	1328.741859	0	0	51126.859375	0	10498.993164	0	0	0	0	0	0	0	0	0	0	0	0	8548.981445	0	0	0	0	0	0	3566.199707	0	0	2499.837158	0	0	0	0	0	0	0	0	0	0	0	0	0	0	0	0	0	0
TITLE=SQbRepX_mouseNglycome_brain_2.3655.3655.2.718	942.843092300648	2	1328.831825	0	0	17649.359375	0	0	0	0	0	0	0	0	0	0	0	0	0	0	6316.788086	0	0	0	0	0	0	3200.828125	0	0	0	0	0	0	0	0	0	0	0	0	0	0	0	0	0	0	0	0	0
TITLE=SQbRepX_mouseNglycome_brain_2.3656.3656.2.719	1048.393632928497	2	1328.924819	0	0	78180.406250	0	16792.763672	0	0	0	0	0	0	0	0	0	0	0	4189.457520	45780.875000	0	0	0	0	0	5929.400391	8238.182617	0	0	2883.590088	0	0	0	0	0	0	0	0	0	0	5003.666016	0	0	0	0	0	0	0
TITLE=SQbRepX_mouseNglycome_brain_2.3658.3658.2.720	719.231908145776	2	1329.303545	0	0	33393.949219	0	7841.047363	0	0	0	0	0	0	0	0	0	0	0	0	7553.223145	0	1779.363770	0	0	0	0	0	0	0	0	0	0	0	0	0	0	0	0	0	0	0	0	0	0	0	0	0	0
TITLE=SQbRepX_mouseNglycome_brain_2.3659.3659.2.721	1420.505826024969	2	1329.393824	0	0	89121.117188	0	1999.550293	0	0	0	0	0	0	0	0	0	0	0	0	51582.109375	0	0	0	0	0	0	10338.425781	0	0	11596.362305	0	0	0	0	0	0	0	0	0	0	9193.734375	0	0	0	0	0	0	0
TITLE=SQbRepX_mouseNglycome_brain_2.3660.3660.2.722	1101.410322521986	2	1329.484074	0	0	39269.886719	0	6281.476562	0	0	0	0	0	0	0	0	0	0	0	2469.747070	12855.291992	0	0	0	0	0	0	0	0	0	0	0	0	0	0	0	0	0	0	0	0	0	0	0	0	0	0	0	0
TITLE=SQbRepX_mouseNglycome_brain_2.3661.3661.2.723	804.787489967741	2	1329.573984	0	0	36571.257812	0	4388.929688	0	0	0	0	0	0	0	0	0	0	0	0	9753.413086	0	0	0	0	0	0	0	0	0	0	0	0	0	0	0	0	0	0	0	0	0	0	0	0	0	0	0	0
TITLE=SQbRepX_mouseNglycome_brain_2.3662.3662.2.724	833.284359727699	2	1329.668152	0	0	118119.500000	0	7685.833496	0	0	0	0	0	0	0	0	0	0	0	0	14261.358398	0	3476.258301	0	0	0	0	2722.841064	0	0	4636.860840	0	9358.739258	0	0	0	0	0	0	0	0	3570.291504	0	0	0	0	0	0	0
TITLE=SQbRepX_mouseNglycome_brain_2.3663.3663.2.725	1398.511823769858	2	1329.758413	0	0	265702.843750	0	30775.158203	0	0	0	0	0	0	0	0	0	0	0	0	105456.601562	0	0	0	0	0	10666.430664	34961.453125	0	0	0	0	0	0	0	0	0	0	0	0	0	2527.610107	0	0	0	0	0	0	0
TITLE=SQbRepX_mouseNglycome_brain_2.3664.3664.2.726	1011.410664925692	2	1329.848378	0	3374.360840	57078.988281	0	8201.902344	0	0	0	0	0	0	0	0	0	0	0	0	25250.253906	0	0	0	0	0	3057.414062	0	0	0	0	0	0	0	0	0	0	0	0	0	0	3009.217285	0	0	0	0	0	0	0
TITLE=SQbRepX_mouseNglycome_brain_2.3665.3665.2.727	1009.389296130947	2	1329.941354	0	7091.357910	37995.402344	0	3568.137451	0	0	0	0	0	0	0	0	0	0	0	0	11494.684570	0	0	0	0	0	2364.135742	0	0	0	0	0	0	0	0	0	0	0	0	0	0	0	0	0	0	0	0	0	0
TITLE=SQbRepX_mouseNglycome_brain_2.3667.3667.2.728	915.35790885092	2	1330.323784	0	0	187020.625000	0	9884.961914	0	0	0	0	0	0	0	0	0	0	0	0	55066.414062	0	0	0	0	0	4779.634766	5961.594727	0	0	7071.134277	0	0	0	0	0	0	0	0	0	0	7770.333496	0	0	0	0	0	0	0
TITLE=SQbRepX_mouseNglycome_brain_2.3668.3668.2.729	825.301043512771	2	1330.413681	0	0	65426.039062	0	2690.538574	0	0	0	0	0	0	0	0	0	0	0	0	7508.513672	0	0	0	0	0	0	0	0	0	0	0	0	0	0	0	0	0	0	0	0	0	0	0	0	0	0	0	0
TITLE=SQbRepX_mouseNglycome_brain_2.3669.3669.2.730	984.359730640538	2	1330.508032	0	0	43253.847656	0	12483.020508	0	0	0	0	0	0	0	0	0	0	0	2730.653809	17655.365234	0	0	0	0	0	2159.836670	2440.295166	0	0	0	0	0	0	0	0	0	0	0	0	0	2058.060547	0	0	0	0	0	0	0
TITLE=SQbRepX_mouseNglycome_brain_2.3670.3670.2.731	1255.46608389706	2	1330.597948	0	0	21152.144531	0	0	2173.754395	0	0	0	0	0	0	0	0	0	0	0	16471.736328	0	0	0	0	0	3311.552246	0	0	0	0	0	0	0	0	0	0	0	0	0	0	0	0	0	0	0	0	0	0
TITLE=SQbRepX_mouseNglycome_brain_2.3671.3671.2.732	1130.937036664745	2	1330.69128	0	0	51053.179688	0	17663.644531	0	0	0	0	0	0	0	0	0	0	0	0	49381.515625	0	0	0	0	0	11224.633789	6890.515137	0	0	0	0	0	0	0	0	0	0	0	0	0	3726.678223	0	0	0	0	0	0	0
TITLE=SQbRepX_mouseNglycome_brain_2.3672.3672.2.733	1098.420776374727	2	1330.781232	0	0	39510.578125	0	4896.609863	0	0	0	0	0	0	0	0	0	0	0	0	22263.218750	0	0	0	0	0	3602.326172	4536.742676	0	0	2657.865479	0	0	0	0	0	0	0	0	0	0	2432.710449	0	0	0	0	0	0	0
TITLE=SQbRepX_mouseNglycome_brain_2.3673.3673.2.734	742.750475710776	2	1330.874609	0	0	95595.117188	0	26278.830078	0	0	0	0	0	0	0	0	0	0	0	0	25339.488281	0	0	0	0	0	0	7504.111328	0	0	9388.005859	0	0	0	0	0	0	0	0	0	0	2867.417480	0	0	0	0	0	0	0
TITLE=SQbRepX_mouseNglycome_brain_2.3674.3674.2.735	862.840180347496	2	1330.964479	0	0	44392.156250	0	3012.886475	0	0	0	0	0	0	0	0	0	0	0	0	9390.088867	0	0	0	0	0	0	4035.919434	0	0	0	0	0	0	0	0	0	0	0	0	0	0	0	0	0	0	0	0	0
TITLE=SQbRepX_mouseNglycome_brain_2.3676.3676.2.736	979.357476966535	2	1331.4212	0	0	103413.187500	0	10887.685547	0	0	0	0	0	0	0	0	0	0	0	3610.364258	23395.158203	0	0	0	0	0	3389.761719	3480.100586	0	0	0	0	0	0	0	0	0	0	0	0	0	0	0	0	0	0	0	0	0
TITLE=SQbRepX_mouseNglycome_brain_2.3677.3677.3.737	829.985139014585	3	1331.511484	0	0	84602.062500	0	16164.413086	4742.600098	0	0	0	0	0	0	0	0	0	0	1829.449829	42284.480469	0	0	0	0	0	7513.683594	4643.377930	0	0	4917.507324	0	0	0	0	0	0	0	0	0	0	4248.503906	0	0	0	0	0	0	0
TITLE=SQbRepX_mouseNglycome_brain_2.3678.3678.2.738	801.797374660576	2	1331.601384	0	0	58427.535156	0	13772.620117	0	0	0	0	0	0	0	0	0	0	0	0	34347.531250	0	0	0	0	0	4845.921875	10810.116211	0	0	0	0	0	0	0	0	0	0	0	0	0	0	0	20514.660156	0	0	0	0	0
TITLE=SQbRepX_mouseNglycome_brain_2.3679.3679.2.739	923.849395610845	2	1331.695403	0	0	34884.953125	0	3968.861084	2034.258057	0	0	0	0	0	0	0	0	0	0	0	13594.568359	0	0	0	0	0	0	4676.532715	0	0	0	0	0	0	0	0	0	0	0	0	0	0	0	0	0	0	0	0	0
TITLE=SQbRepX_mouseNglycome_brain_2.3680.3680.2.740	914.308557452939	2	1331.785358	0	0	101083.140625	0	12160.881836	0	0	0	0	0	0	0	0	0	0	0	0	25295.750000	0	0	0	0	0	0	7252.245605	0	0	0	0	0	0	0	0	0	0	0	0	0	0	0	0	0	0	0	0	0
TITLE=SQbRepX_mouseNglycome_brain_2.3681.3681.3.741	932.353410978957	3	1331.878693	0	0	34835.578125	0	5708.315430	0	0	0	0	0	0	0	0	0	0	0	0	23603.849609	0	0	0	0	0	6639.229980	2648.039307	0	0	0	0	0	0	0	0	0	0	0	0	0	0	0	0	0	0	0	0	0
TITLE=SQbRepX_mouseNglycome_brain_2.3682.3682.2.742	1182.410978436918	2	1331.968597	0	0	24627.164062	0	3405.236084	0	0	0	0	0	0	0	0	0	0	0	0	19628.900391	0	0	3954.908936	0	0	6270.632324	2341.877930	0	0	0	0	0	0	0	0	0	0	0	0	0	2588.585449	0	0	0	0	0	0	0
TITLE=SQbRepX_mouseNglycome_brain_2.3683.3683.2.743	862.843923284728	2	1332.061727	0	0	62855.476562	0	2016.718506	0	0	0	0	0	0	0	0	0	0	0	0	7554.822754	0	0	0	0	0	0	1925.705811	0	0	0	0	0	0	0	0	0	0	0	0	0	0	0	0	0	0	0	0	0
TITLE=SQbRepX_mouseNglycome_brain_2.3685.3685.2.744	821.262931134599	2	1332.452878	0	0	70597.304688	0	5280.436523	30616.203125	0	0	0	0	0	0	0	0	0	0	0	17384.136719	0	0	0	0	0	0	7659.696289	0	0	1858.062988	0	0	0	0	0	0	0	0	0	0	0	0	0	0	0	0	0	0
TITLE=SQbRepX_mouseNglycome_brain_2.3686.3686.2.745	765.828918005531	2	1332.543907	0	0	21785.445312	0	7444.708008	0	0	0	0	0	0	0	0	0	0	0	0	4360.859375	0	0	0	0	0	0	2746.220215	0	0	0	0	0	0	0	0	0	0	0	0	0	1959.119141	0	0	0	0	0	0	0
TITLE=SQbRepX_mouseNglycome_brain_2.3687.3687.2.746	1140.936800728235	2	1332.634128	0	0	52443.652344	0	7496.808105	0	4167.625488	0	0	0	0	0	0	0	0	0	0	50054.394531	0	0	0	0	0	7658.509277	3330.322754	0	0	3008.952148	0	0	4098.090820	0	0	0	0	0	0	0	0	0	0	0	0	0	0	0
TITLE=SQbRepX_mouseNglycome_brain_2.3688.3688.2.747	1068.36367929981	2	1332.724034	0	0	17412.580078	0	2138.430664	0	0	0	0	0	0	0	0	0	0	0	0	8888.733398	0	0	0	0	0	0	0	0	0	0	0	0	0	0	0	0	0	0	0	0	0	0	0	0	0	0	0	0
TITLE=SQbRepX_mouseNglycome_brain_2.3689.3689.2.748	999.873443587835	2	1332.818074	0	0	29923.099609	0	3404.478516	0	0	0	0	0	0	0	0	0	0	0	0	7308.905762	0	0	0	0	0	0	0	0	0	0	0	0	0	0	0	0	0	0	0	0	0	0	0	0	0	0	0	0
TITLE=SQbRepX_mouseNglycome_brain_2.3690.3690.2.749	1121.406057716481	2	1332.908003	0	0	180967.843750	0	86782.023438	0	0	0	0	0	0	0	0	0	0	0	5048.927246	212449.765625	7103.878418	0	0	0	0	49996.097656	29979.730469	0	0	7045.389160	0	0	0	4689.020996	0	0	0	0	0	0	18103.748047	2480.814453	0	0	0	0	2944.310547	0
TITLE=SQbRepX_mouseNglycome_brain_2.3691.3691.2.750	843.334575234741	2	1333.001377	0	0	33429.242188	0	5223.627441	0	0	0	0	0	0	0	0	0	0	0	0	10067.677734	0	0	0	0	0	0	0	0	0	0	0	0	0	0	0	0	0	0	0	0	0	0	0	0	0	0	0	0
TITLE=SQbRepX_mouseNglycome_brain_2.3692.3692.2.751	812.768604338662	2	1333.091274	0	0	53515.710938	0	3845.552246	0	0	0	0	0	0	0	0	0	0	0	0	7540.583984	0	0	0	0	0	0	3491.022949	0	0	0	0	0	0	0	0	0	0	0	0	0	0	0	0	0	0	0	0	0
TITLE=SQbRepX_mouseNglycome_brain_2.3694.3694.2.752	832.834715629969	2	1333.478572	0	2535.493896	76801.515625	0	3569.514160	4137.612793	0	0	0	0	0	0	0	0	0	0	0	10403.346680	0	2217.578857	0	0	0	0	2658.364258	0	0	4019.274902	0	0	0	0	0	0	0	0	0	0	2683.117432	0	0	0	0	0	0	0
TITLE=SQbRepX_mouseNglycome_brain_2.3695.3695.2.753	1048.386360520491	2	1333.568449	0	0	370436.343750	0	101297.148438	0	0	0	0	0	0	0	0	0	0	0	12456.505859	213641.875000	3449.206787	0	0	0	0	29774.216797	41098.398438	0	0	15005.101562	0	0	0	0	0	0	0	0	0	0	20764.880859	0	0	0	0	0	2968.345459	0
TITLE=SQbRepX_mouseNglycome_brain_2.3696.3696.2.754	821.309568071395	2	1333.661886	0	0	183567.875000	0	23264.501953	42129.453125	0	0	0	0	0	0	0	0	0	0	0	53355.355469	0	0	0	0	0	0	13959.292969	0	0	4042.541992	0	0	0	0	0	0	0	0	0	0	4964.257812	0	0	0	0	0	0	0
TITLE=SQbRepX_mouseNglycome_brain_2.3697.3697.2.755	952.856740084456	2	1333.751781	0	0	44153.152344	0	5498.692871	0	0	0	0	0	0	0	0	0	0	0	0	12366.380859	0	0	0	0	0	0	2406.486572	0	0	2558.196289	0	0	0	0	0	0	0	0	0	0	4082.036621	0	0	0	0	0	0	0
TITLE=SQbRepX_mouseNglycome_brain_2.3698.3698.2.756	772.297667902269	2	1333.845123	0	0	14440.999023	0	0	0	0	0	0	0	0	0	0	0	0	0	0	3991.071533	0	0	0	0	0	0	0	0	0	0	0	0	0	0	0	0	0	0	0	0	0	0	0	0	0	0	0	0
TITLE=SQbRepX_mouseNglycome_brain_2.3699.3699.2.757	873.297011529949	2	1333.935008	0	0	12560.083984	0	3910.623535	0	0	0	0	0	0	0	0	0	0	0	0	3991.992676	0	0	0	0	0	0	0	0	0	0	0	0	0	0	0	0	0	0	0	0	0	0	0	0	0	0	0	0
TITLE=SQbRepX_mouseNglycome_brain_2.3700.3700.2.758	1112.954118632409	2	1334.028358	0	0	23698.183594	0	5436.457031	0	0	0	0	0	0	0	0	0	0	0	0	12269.738281	0	0	0	0	0	2531.768555	0	0	0	2530.285400	0	0	0	0	0	0	0	0	0	0	3209.525635	0	0	0	0	0	0	0
TITLE=SQbRepX_mouseNglycome_brain_2.3701.3701.2.759	1203.442765844883	2	1334.118253	0	0	21397.638672	0	4751.366211	0	0	0	0	0	0	0	0	0	0	0	0	19471.433594	0	0	0	0	0	3089.598389	2610.015137	0	0	0	0	0	0	0	0	0	0	0	0	0	0	0	0	0	0	0	0	0
TITLE=SQbRepX_mouseNglycome_brain_2.3703.3703.2.760	1090.419795793504	2	1334.548758	0	0	241470.515625	0	40885.890625	0	0	0	0	0	0	0	0	0	0	0	7550.272461	100111.390625	2630.292725	3241.019043	0	0	0	21835.986328	11262.485352	0	0	19286.818359	0	0	0	0	0	0	0	0	0	0	14639.896484	0	0	0	0	0	3636.941650	0
TITLE=SQbRepX_mouseNglycome_brain_2.3704.3704.2.761	834.826189018743	2	1334.639824	0	0	253099.546875	0	24896.062500	0	0	0	0	0	0	0	0	0	0	0	3172.659424	39022.988281	0	0	0	0	0	0	7137.722168	0	0	14010.666992	0	0	0	0	0	0	0	0	0	0	9331.897461	1929.583252	0	0	0	0	0	0
TITLE=SQbRepX_mouseNglycome_brain_2.3705.3705.2.762	951.356021761559	2	1334.730072	0	0	23037.183594	0	3235.459473	0	0	0	0	0	0	0	0	0	0	0	0	10334.680664	0	0	0	0	0	0	5706.986816	0	0	0	0	0	0	0	0	0	0	0	0	0	0	0	0	0	0	0	0	0
TITLE=SQbRepX_mouseNglycome_brain_2.3706.3706.2.763	619.23026107593	2	1334.819972	0	0	8664.372070	0	2570.235107	0	0	0	0	0	0	0	0	0	0	0	0	4996.757324	0	0	0	0	0	0	2250.450928	0	0	0	0	0	0	0	0	0	0	0	0	0	0	0	0	0	0	0	0	0
TITLE=SQbRepX_mouseNglycome_brain_2.3707.3707.2.764	914.304914370764	2	1334.913857	0	0	135984.171875	0	11957.594727	0	0	0	0	0	0	0	0	0	0	0	0	36467.277344	0	0	0	0	0	0	8505.684570	0	0	2619.804688	0	0	0	0	0	0	0	0	0	0	0	0	0	0	0	0	0	0
TITLE=SQbRepX_mouseNglycome_brain_2.3708.3708.2.765	1008.357916371234	2	1335.003783	0	0	19487.386719	0	0	0	0	0	0	0	0	0	0	0	0	0	0	6071.439453	0	0	0	0	0	0	0	0	0	0	0	0	0	0	0	0	0	0	0	0	0	0	0	0	0	0	0	0
TITLE=SQbRepX_mouseNglycome_brain_2.3709.3709.2.766	1065.391128974338	2	1335.097199	0	0	17739.847656	0	3536.865967	0	0	0	0	0	0	0	0	0	0	0	0	8466.839844	0	0	0	0	0	0	0	0	0	0	0	0	0	0	0	0	0	0	0	0	0	0	0	0	0	0	0	0
TITLE=SQbRepX_mouseNglycome_brain_2.3710.3710.3.767	902.327047066895	3	1335.187096	0	0	27021.392578	0	0	0	0	0	0	0	0	0	0	0	0	0	0	11810.991211	0	0	0	0	0	0	2965.652588	0	0	0	0	0	0	0	0	0	0	0	0	0	0	0	0	0	0	0	0	0
TITLE=SQbRepX_mouseNglycome_brain_2.3712.3712.2.768	988.882721378064	2	1335.653002	0	0	287748.656250	0	39409.296875	0	0	0	0	0	0	0	0	0	0	0	7996.449219	103121.945312	0	0	0	0	0	18972.359375	11599.239258	0	0	15166.405273	0	0	0	0	0	0	0	0	0	0	9945.505859	0	0	0	0	0	0	0
TITLE=SQbRepX_mouseNglycome_brain_2.3713.3713.2.769	1263.000672259467	2	1335.743252	0	0	24473.210938	0	2915.116943	0	0	0	0	0	0	0	0	0	0	0	0	9929.489258	0	0	0	0	0	0	0	0	0	0	0	0	0	0	0	0	0	0	0	0	0	0	0	0	0	0	0	0
TITLE=SQbRepX_mouseNglycome_brain_2.3714.3714.2.770	1140.903659124733	2	1335.833156	0	0	34273.531250	0	0	0	0	0	0	0	0	0	0	0	0	0	0	22369.226562	0	0	0	0	0	5162.053711	2560.616943	0	0	0	0	0	0	0	0	0	0	0	0	0	2219.817139	0	0	0	0	0	0	0
TITLE=SQbRepX_mouseNglycome_brain_2.3715.3715.2.771	1057.382346329292	2	1335.926573	0	0	65818.531250	0	12173.091797	0	0	0	0	0	0	0	0	0	0	0	2052.545654	30249.906250	0	0	0	0	0	3923.355957	5504.863770	0	0	2396.569336	0	0	0	0	0	0	0	0	0	0	3004.745361	0	0	0	0	0	0	0
TITLE=SQbRepX_mouseNglycome_brain_2.3716.3716.2.772	1001.887445346591	2	1336.016478	0	0	19438.789062	0	0	0	0	0	0	0	0	0	0	0	0	0	0	3962.191895	0	0	0	0	0	0	0	0	0	0	0	0	0	0	0	0	0	0	0	0	0	0	0	0	0	0	0	0
TITLE=SQbRepX_mouseNglycome_brain_2.3717.3717.2.773	754.791541640421	2	1336.109821	0	0	40923.585938	0	9031.252930	0	0	0	0	0	0	0	0	0	0	0	0	13509.480469	0	0	0	0	0	0	2630.077148	0	0	0	0	0	0	0	0	0	0	0	0	0	0	0	0	0	0	0	0	0
TITLE=SQbRepX_mouseNglycome_brain_2.3718.3718.2.774	1243.474496366834	2	1336.199699	0	0	40796.203125	0	3068.342773	0	0	0	0	0	0	0	0	0	0	0	0	23318.511719	0	0	0	0	0	5638.143555	2483.309082	0	0	2950.788574	0	0	0	0	0	0	0	0	0	0	0	0	0	0	0	0	0	0
TITLE=SQbRepX_mouseNglycome_brain_2.3720.3720.2.775	822.308659419531	2	1336.598971	0	0	198251.671875	0	25880.925781	29979.443359	0	0	0	0	0	0	0	0	0	0	0	61741.445312	0	0	0	0	0	0	16297.327148	0	0	6010.560059	0	0	0	0	0	0	0	0	0	0	7722.131836	0	0	0	0	0	0	0
TITLE=SQbRepX_mouseNglycome_brain_2.3721.3721.2.776	903.334217149609	2	1336.6889	0	0	107162.781250	0	15585.613281	0	0	0	0	0	0	0	0	0	0	0	0	48923.218750	0	0	0	0	0	0	12146.530273	0	0	3462.893066	0	0	0	0	0	0	0	0	0	0	4128.404297	0	0	0	0	0	0	0
TITLE=SQbRepX_mouseNglycome_brain_2.3722.3722.2.777	733.286769514185	2	1336.782278	0	0	86986.218750	0	14396.717773	0	0	0	0	0	0	0	0	0	0	0	0	22420.892578	0	0	0	0	0	0	4897.181641	0	0	4378.584473	0	0	0	0	0	0	0	0	0	0	4856.977539	0	0	0	0	0	0	0
TITLE=SQbRepX_mouseNglycome_brain_2.3723.3723.2.778	944.358660625983	2	1336.872167	0	0	31789.517578	0	4088.680664	0	0	0	0	0	0	0	0	0	0	0	0	14434.595703	0	0	0	0	0	0	0	0	0	0	0	0	0	0	0	0	0	0	0	0	0	0	0	0	0	0	0	0
TITLE=SQbRepX_mouseNglycome_brain_2.3724.3724.2.779	925.307290862192	2	1336.96553	0	0	24736.480469	0	0	0	0	0	0	0	0	0	0	0	0	0	0	10271.669922	0	0	0	0	0	0	0	0	0	0	0	0	0	0	0	0	0	0	0	0	0	0	0	0	0	0	0	0
TITLE=SQbRepX_mouseNglycome_brain_2.3725.3725.2.780	1167.479940493409	2	1337.055448	0	0	16327.080078	0	6068.686523	0	0	0	0	0	0	0	0	0	0	0	0	17260.425781	0	0	0	0	0	2410.185303	0	0	0	0	0	0	0	0	0	0	0	0	0	0	0	0	0	0	0	0	0	0
TITLE=SQbRepX_mouseNglycome_brain_2.3726.3726.2.781	1406.52376141024	2	1337.148758	0	0	17415.666016	0	2284.150391	0	0	0	0	0	0	0	0	0	0	0	0	16947.023438	0	0	0	0	0	4741.237793	0	0	0	0	0	0	0	0	0	0	0	0	0	0	0	0	0	0	0	0	0	0
TITLE=SQbRepX_mouseNglycome_brain_2.3727.3727.2.782	884.340206164996	2	1337.238699	0	0	27506.015625	0	4243.303223	0	0	0	0	0	0	0	0	0	0	0	0	13529.112305	0	0	0	0	0	1715.689575	1735.373535	0	0	0	0	0	0	0	0	0	0	0	0	0	0	0	0	0	0	0	0	0
TITLE=SQbRepX_mouseNglycome_brain_2.3729.3729.2.783	761.303795361256	2	1337.638965	0	0	111427.609375	0	3840.635010	0	0	0	0	0	0	0	0	0	0	0	0	13638.658203	0	0	0	0	0	0	0	0	0	3919.371094	0	0	0	0	0	0	0	0	0	0	2541.991455	0	0	0	0	0	0	0
TITLE=SQbRepX_mouseNglycome_brain_2.3730.3730.2.784	874.824831287168	2	1337.729228	0	0	42457.312500	0	6656.512207	0	0	0	0	0	0	0	0	0	0	0	0	21240.949219	0	0	0	0	0	0	4412.446289	0	0	0	0	0	0	0	0	0	0	0	0	0	0	0	0	0	0	0	0	0
TITLE=SQbRepX_mouseNglycome_brain_2.3731.3731.2.785	1037.911437358767	2	1337.819471	0	9499.456055	36608.179688	0	4304.375488	0	0	0	0	0	0	0	0	0	0	0	0	7218.389160	0	0	0	0	0	0	0	0	0	2476.758545	0	0	0	0	0	0	0	0	0	0	3019.948486	0	0	0	0	0	0	0
TITLE=SQbRepX_mouseNglycome_brain_2.3732.3732.2.786	847.309218471062	2	1337.909377	0	4617.557617	13497.405273	0	0	0	0	0	0	0	0	0	0	0	0	0	0	0	0	0	0	0	0	0	0	0	0	0	0	0	0	0	0	0	0	0	0	0	0	0	0	0	0	0	0	0
TITLE=SQbRepX_mouseNglycome_brain_2.3733.3733.2.787	937.871757998754	2	1338.002752	0	0	39769.339844	0	5775.774414	0	0	0	0	0	0	0	0	0	0	0	0	22811.894531	0	0	0	0	0	2691.016357	0	0	0	0	0	0	1800.091675	0	0	0	0	0	0	0	2067.343018	0	0	0	0	0	0	0
TITLE=SQbRepX_mouseNglycome_brain_2.3734.3734.2.788	958.898530105338	2	1338.092664	0	0	37837.300781	0	4601.664062	0	0	0	0	0	0	0	0	0	0	0	0	10130.666992	0	0	0	0	0	0	2162.697510	0	0	2361.281250	0	0	0	0	0	0	0	0	0	0	1922.942383	0	0	0	0	0	0	0
TITLE=SQbRepX_mouseNglycome_brain_2.3735.3735.2.789	859.372075692934	2	1338.186024	0	0	23068.728516	0	3407.576416	0	0	0	0	0	0	0	0	0	0	0	0	6207.822266	0	0	0	0	0	0	0	0	0	0	0	0	0	0	0	0	0	0	0	0	0	0	0	0	0	0	0	0
TITLE=SQbRepX_mouseNglycome_brain_2.3736.3736.2.790	954.839150129038	2	1338.275948	0	0	28759.781250	0	2999.333252	0	0	0	0	0	0	0	0	0	0	0	0	6501.925293	0	0	0	0	0	0	0	0	0	0	0	0	0	0	0	0	0	0	0	0	0	0	0	0	0	0	0	0
TITLE=SQbRepX_mouseNglycome_brain_2.3738.3738.2.791	814.312715098004	2	1338.686851	0	0	888771.500000	3027.909668	125547.656250	0	0	0	0	0	0	0	0	7459.126465	0	0	8314.017578	156591.078125	5259.487305	2959.448730	0	0	0	7540.623535	28216.900391	0	0	41499.453125	0	0	0	0	0	0	0	0	0	0	28734.150391	2555.049561	0	0	0	0	0	0
TITLE=SQbRepX_mouseNglycome_brain_2.3739.3739.2.792	743.298295818548	2	1338.77678	0	0	43812.093750	0	13220.183594	0	0	0	0	0	0	0	0	0	0	0	0	10753.032227	0	0	0	0	0	0	4458.677734	0	0	3614.310547	0	0	0	0	0	0	0	0	0	0	0	0	0	0	0	0	0	0
TITLE=SQbRepX_mouseNglycome_brain_2.3740.3740.2.793	1016.896063296734	2	1338.870107	0	0	97988.531250	0	3149.007812	0	0	0	0	0	0	0	0	0	0	0	0	33546.781250	0	0	0	0	0	3706.013428	2595.940674	0	0	5227.114746	0	0	0	0	0	0	0	0	0	0	4248.735840	0	0	0	0	0	0	0
TITLE=SQbRepX_mouseNglycome_brain_2.3741.3741.2.794	917.365052854745	2	1338.960027	0	0	86743.500000	0	15524.611328	0	0	0	0	0	0	0	0	0	0	0	0	24177.964844	0	0	0	0	0	0	3796.280518	0	0	3212.671387	0	0	0	0	0	0	0	0	0	0	2645.970947	0	0	0	0	0	0	0
TITLE=SQbRepX_mouseNglycome_brain_2.3742.3742.2.795	781.282116568982	2	1339.053351	0	0	19933.812500	0	1933.710815	0	0	0	0	0	0	0	0	0	2084.660400	0	0	7292.645020	0	0	0	0	0	0	3665.662598	0	0	0	0	0	0	0	0	0	0	0	0	0	1610.544189	0	0	0	0	0	0	0
TITLE=SQbRepX_mouseNglycome_brain_2.3743.3743.2.796	741.283243914466	2	1339.143625	0	0	81816.289062	0	12485.865234	11946.542969	0	0	0	0	0	0	0	0	0	0	0	20084.001953	0	0	0	0	0	0	4739.714355	0	0	2875.328125	0	0	0	0	0	0	0	0	0	0	2384.686279	0	0	0	0	0	0	0
TITLE=SQbRepX_mouseNglycome_brain_2.3744.3744.2.797	1296.990102108262	2	1339.233507	0	0	20493.482422	0	3893.901367	0	0	0	0	0	0	0	0	0	0	0	0	25110.718750	0	0	0	0	0	3949.570557	2494.011719	0	0	0	0	0	0	0	0	0	0	0	0	0	0	0	0	0	0	0	0	0
TITLE=SQbRepX_mouseNglycome_brain_2.3745.3745.2.798	1057.384106417808	2	1339.326507	0	0	35332.511719	0	7694.347656	0	0	0	0	0	0	0	0	0	0	0	0	17755.892578	0	0	0	0	0	3843.560791	2178.517578	0	0	2134.009033	0	0	0	0	0	0	0	0	0	0	0	0	0	0	0	0	0	0
TITLE=SQbRepX_mouseNglycome_brain_2.3747.3747.2.799	708.769927556677	2	1339.730529	0	0	78223.171875	0	27036.031250	0	0	0	0	0	0	0	0	0	0	0	0	42896.941406	0	0	0	0	0	0	26869.138672	0	0	0	0	0	0	0	0	0	0	0	0	0	0	0	0	0	0	0	0	0
TITLE=SQbRepX_mouseNglycome_brain_2.3748.3748.2.800	558.716903311084	2	1339.82045	0	0	136053.250000	0	35690.023438	0	0	0	0	0	0	0	0	0	0	0	0	24595.009766	0	0	0	0	0	0	7484.768555	0	0	4488.422363	0	0	0	0	0	0	0	0	0	0	0	0	0	0	0	0	0	0
TITLE=SQbRepX_mouseNglycome_brain_2.3749.3749.2.801	700.257855436018	2	1339.913827	0	0	17357.109375	0	4215.456055	0	0	0	0	0	0	0	0	0	0	0	0	8869.857422	0	0	0	0	0	0	4002.539062	0	0	0	0	0	0	0	0	0	0	0	0	0	0	0	0	0	0	0	0	0
TITLE=SQbRepX_mouseNglycome_brain_2.3750.3750.2.802	846.30594254613	2	1340.003723	0	0	23416.236328	0	3163.593262	0	0	0	0	0	0	0	0	0	0	0	0	3976.110107	0	0	0	0	0	0	0	0	0	0	0	0	0	0	0	0	0	0	0	0	0	0	0	0	0	0	0	0
TITLE=SQbRepX_mouseNglycome_brain_2.3751.3751.2.803	1140.946194023597	2	1340.097045	0	0	31559.718750	0	0	0	0	0	0	0	0	0	0	0	0	0	0	25808.701172	0	0	0	0	0	5443.225098	0	0	0	2096.960938	0	0	0	0	0	0	0	0	0	0	0	0	0	0	0	0	0	0
TITLE=SQbRepX_mouseNglycome_brain_2.3752.3752.2.804	974.862260341347	2	1340.187325	0	0	77042.875000	0	4050.987793	0	0	0	0	0	0	0	0	0	0	0	0	25391.492188	0	0	0	0	0	2673.288086	3307.803223	0	0	0	0	0	0	0	0	0	0	0	0	0	2780.678467	0	0	0	0	0	0	0
TITLE=SQbRepX_mouseNglycome_brain_2.3753.3753.2.805	1214.442786955627	2	1340.277575	0	0	20186.644531	0	2297.221680	0	2922.798584	0	0	0	0	0	0	0	0	0	0	11714.096680	0	0	0	0	0	0	0	0	0	0	0	0	0	0	0	0	0	0	0	0	0	0	0	0	0	0	0	0
TITLE=SQbRepX_mouseNglycome_brain_2.3754.3754.2.806	750.737530608498	2	1340.327075	0	0	719675.500000	0	142054.812500	0	0	0	0	0	0	0	0	0	0	0	0	148466.500000	0	0	0	0	0	0	151996.906250	0	0	0	0	0	0	0	0	0	0	0	0	0	0	0	0	0	0	0	0	0
TITLE=SQbRepX_mouseNglycome_brain_2.3756.3756.2.807	990.39764427641	2	1340.810845	0	0	113157.546875	0	25996.617188	0	0	0	0	0	0	0	0	0	0	0	2955.717041	47122.679688	2243.570312	0	0	0	0	6213.513672	8739.500977	0	0	2352.021240	0	0	0	0	0	0	0	0	0	0	3411.742188	0	0	0	0	0	0	0
TITLE=SQbRepX_mouseNglycome_brain_2.3757.3757.2.808	1028.859224146936	2	1340.90073	0	0	30134.947266	0	4777.920410	0	0	0	0	0	0	0	0	0	0	0	0	14716.471680	0	0	3321.879639	0	0	0	0	0	0	0	0	0	0	0	0	0	0	0	0	0	0	0	0	0	0	0	0	0
TITLE=SQbRepX_mouseNglycome_brain_2.3758.3758.2.809	947.357064655284	2	1340.994155	0	0	30726.707031	0	2366.508545	0	2181.008301	0	0	0	0	0	0	0	0	0	0	8535.079102	0	0	0	0	0	0	0	0	0	1977.808105	0	0	0	0	0	0	0	0	0	0	0	0	0	0	0	0	0	2282.044922
TITLE=SQbRepX_mouseNglycome_brain_2.3759.3759.2.810	883.341606376727	2	1341.084072	0	0	39579.585938	0	6223.375977	0	0	0	0	0	0	0	0	0	0	0	0	27296.326172	0	0	0	0	0	4618.909668	4703.554688	0	0	0	0	0	0	0	0	0	0	0	0	0	0	0	0	0	0	0	0	0
TITLE=SQbRepX_mouseNglycome_brain_2.3760.3760.2.811	1194.941369306013	2	1341.177404	0	0	26843.873047	0	4762.439941	0	2905.014160	0	0	0	0	0	0	0	0	0	0	20005.617188	0	0	0	0	0	4405.298340	0	0	0	0	0	0	3492.292480	2668.842041	0	0	0	0	0	0	0	0	0	0	0	0	0	0
TITLE=SQbRepX_mouseNglycome_brain_2.3761.3761.2.812	884.337970320953	2	1341.267322	0	0	27003.552734	0	2083.518311	0	0	0	0	0	0	0	0	0	0	0	0	10784.794922	0	0	0	0	0	0	0	0	0	0	0	0	0	0	0	0	0	0	0	0	0	0	0	0	0	0	0	0
TITLE=SQbRepX_mouseNglycome_brain_2.3762.3762.2.813	1182.925163654295	2	1341.360698	0	0	17272.828125	0	2664.030518	0	0	0	0	1542.514771	0	0	0	0	1747.414795	0	0	13184.877930	0	0	4797.650391	0	0	0	0	0	0	2016.653076	0	0	0	0	0	0	0	0	0	0	0	0	0	0	0	0	0	0
TITLE=SQbRepX_mouseNglycome_brain_2.3763.3763.2.814	841.772989950443	2	1341.450632	0	0	30601.707031	0	3146.796387	0	0	0	0	0	0	0	0	0	0	0	0	7186.370605	0	0	0	0	0	0	0	0	0	0	0	0	0	0	0	0	0	0	0	0	0	0	0	0	0	0	0	0
TITLE=SQbRepX_mouseNglycome_brain_2.3765.3765.2.815	1069.412154918236	2	1341.887251	0	0	74553.921875	0	7679.151367	0	0	0	0	0	0	0	0	0	0	0	0	47630.937500	0	0	0	0	0	5677.575684	2252.257812	0	0	3284.209961	0	0	0	0	0	0	0	0	0	0	0	0	0	0	0	0	0	0
TITLE=SQbRepX_mouseNglycome_brain_2.3766.3766.3.816	748.615711328221	3	1341.977507	0	0	18255.074219	0	5217.778809	2789.388428	0	0	0	0	0	0	0	0	0	0	0	6567.323242	0	0	0	0	0	0	3736.349365	0	0	0	0	0	0	0	0	0	0	0	0	0	2034.744507	0	0	0	0	0	0	0
TITLE=SQbRepX_mouseNglycome_brain_2.3767.3767.2.817	1032.879840342845	2	1342.067743	0	0	37539.390625	0	9894.876953	0	0	0	0	0	0	0	0	0	0	0	0	17316.306641	0	0	0	0	0	0	6848.817871	0	0	0	0	0	0	0	0	0	0	0	0	0	0	0	0	0	0	0	0	0
TITLE=SQbRepX_mouseNglycome_brain_2.3768.3768.2.818	845.82203267604	2	1342.157694	0	0	33315.089844	0	3719.223633	0	0	0	0	0	0	0	0	0	0	0	0	6531.316406	0	0	0	0	0	0	0	0	0	0	0	0	0	0	0	0	0	0	0	0	0	0	0	0	0	0	0	0
TITLE=SQbRepX_mouseNglycome_brain_2.3769.3769.2.819	983.299288863263	2	1342.251005	0	0	23174.390625	0	2481.320068	4351.275879	0	0	0	0	0	0	0	0	0	0	0	9447.497070	0	0	0	0	0	0	0	0	0	0	0	0	0	0	0	0	0	0	0	0	0	0	0	0	0	0	0	0
TITLE=SQbRepX_mouseNglycome_brain_2.3770.3770.2.820	658.721561718105	2	1342.340915	0	0	29434.605469	0	2942.312256	11749.448242	0	0	0	0	0	0	0	0	0	0	0	7494.431152	0	0	0	0	0	0	2898.833984	0	0	0	0	0	0	0	0	0	0	0	0	0	0	0	0	0	0	0	0	0
TITLE=SQbRepX_mouseNglycome_brain_2.3771.3771.3.821	938.381434149767	3	1342.434251	0	0	79070.507812	0	14132.638672	0	0	0	0	0	0	0	0	0	0	0	0	41894.656250	0	0	0	0	0	4686.301270	2818.075928	0	0	5626.317871	0	0	0	0	0	0	0	0	0	0	4169.653809	0	0	0	0	0	0	0
TITLE=SQbRepX_mouseNglycome_brain_2.3772.3772.2.822	1008.860689061342	2	1342.524191	0	3496.311279	29345.429688	0	0	0	0	0	0	0	0	0	0	0	0	0	0	7791.664551	0	0	0	0	0	2332.933838	0	0	0	0	0	0	0	0	0	0	0	0	0	0	0	0	0	0	0	0	0	0
TITLE=SQbRepX_mouseNglycome_brain_2.3774.3774.2.823	968.36619045046	2	1342.937631	0	0	688954.687500	0	138258.968750	0	0	0	0	0	0	0	0	2995.627441	0	0	33868.164062	291352.593750	7786.307617	0	0	0	0	42217.636719	57483.273438	0	0	18004.978516	0	0	0	0	0	0	0	0	0	0	37326.976562	0	0	0	0	0	6779.512695	0
TITLE=SQbRepX_mouseNglycome_brain_2.3775.3775.2.824	935.862320304956	2	1343.027904	0	0	306847.218750	0	44966.363281	0	0	0	0	0	0	0	0	0	0	0	4003.651611	48147.664062	0	0	0	0	0	0	9544.158203	0	0	24344.412109	0	0	0	0	0	0	0	0	0	0	19896.511719	0	0	0	0	0	3693.160645	0
TITLE=SQbRepX_mouseNglycome_brain_2.3776.3776.2.825	793.800508507787	2	1343.118149	0	0	146564.515625	0	24205.951172	0	0	0	0	0	0	0	0	0	0	0	0	57206.878906	0	0	0	0	0	4812.818359	15887.023438	0	0	0	0	0	0	0	0	0	0	0	0	0	0	0	0	0	0	0	0	0
TITLE=SQbRepX_mouseNglycome_brain_2.3777.3777.2.826	986.883894127315	2	1343.208095	0	0	104333.375000	0	0	0	0	0	0	0	0	0	0	0	0	0	2122.834229	35154.332031	0	0	0	0	0	4488.459473	4299.258789	0	0	4296.121582	0	0	0	0	0	0	0	0	0	0	5932.582520	0	0	0	0	0	0	0
TITLE=SQbRepX_mouseNglycome_brain_2.3778.3778.2.827	906.328510886313	2	1343.301691	0	0	36621.746094	0	3278.366455	0	0	0	0	0	0	0	0	0	0	0	0	9112.908203	0	0	0	0	0	0	1597.779907	0	0	0	0	0	0	0	0	0	0	0	0	0	0	0	0	0	0	0	0	0
TITLE=SQbRepX_mouseNglycome_brain_2.3779.3779.2.828	750.31709183765	2	1343.391598	0	0	63264.113281	0	8474.768555	0	0	0	0	0	0	0	0	0	0	0	0	12652.474609	0	0	0	0	0	0	16536.089844	0	0	0	0	0	0	0	0	0	0	0	0	0	0	0	0	0	0	0	0	0
TITLE=SQbRepX_mouseNglycome_brain_2.3780.3780.2.829	1170.957704163571	2	1343.484908	0	0	40972.078125	0	4354.661133	0	0	0	0	0	0	0	0	0	0	0	0	29283.984375	0	0	0	0	0	4846.877441	0	0	0	0	0	0	0	0	0	0	0	0	0	0	0	0	0	0	0	0	0	0
TITLE=SQbRepX_mouseNglycome_brain_2.3781.3781.2.830	1040.898530527097	2	1343.574822	0	0	38325.703125	0	4706.961914	0	0	0	0	0	0	0	0	0	0	0	0	17957.550781	0	0	0	0	0	0	2650.024902	0	0	0	0	0	0	0	0	0	0	0	0	0	1903.562378	0	0	0	0	0	0	0
TITLE=SQbRepX_mouseNglycome_brain_2.3783.3783.2.831	930.841647918661	2	1344.01279	0	0	37888.078125	0	3659.308838	0	0	0	0	0	0	0	0	0	0	0	0	7709.788086	0	0	0	0	0	0	0	4740.588867	0	0	0	0	0	0	0	0	0	0	0	0	2566.734131	0	0	0	0	0	0	0
TITLE=SQbRepX_mouseNglycome_brain_2.3784.3784.2.832	801.796397230028	2	1344.103106	0	0	46218.507812	0	11714.340820	0	0	0	0	0	0	0	0	0	0	0	0	27399.652344	0	0	0	0	0	0	8220.905273	0	0	0	0	0	0	0	0	0	0	0	0	0	0	0	0	0	0	0	0	0
TITLE=SQbRepX_mouseNglycome_brain_2.3785.3785.2.833	856.857425710109	2	1344.193344	0	0	83158.117188	0	5061.470703	0	0	0	0	0	0	0	0	0	0	0	0	13082.598633	0	0	0	0	0	0	2303.555420	0	0	3134.805664	0	0	0	0	0	0	0	0	0	0	3330.501709	0	0	0	0	0	0	0
TITLE=SQbRepX_mouseNglycome_brain_2.3786.3786.2.834	833.328070238117	2	1344.283214	0	0	93786.257812	0	3917.409180	0	0	0	0	0	0	0	0	0	0	0	0	15213.264648	0	0	0	0	0	0	0	0	0	0	0	3338.380615	0	0	0	0	0	0	0	0	2026.763550	0	0	0	0	0	0	0
TITLE=SQbRepX_mouseNglycome_brain_2.3787.3787.2.835	791.301652194902	2	1344.37653	0	0	21817.708984	0	3139.543945	0	0	0	0	0	0	0	0	0	0	0	0	4953.662109	0	0	0	0	0	0	0	0	0	2173.170654	0	0	0	0	0	0	0	0	0	0	1916.531616	0	0	0	0	0	0	0
TITLE=SQbRepX_mouseNglycome_brain_2.3788.3788.2.836	1214.43510782119	2	1344.466452	0	0	15538.247070	0	2351.559570	0	0	0	0	0	0	0	0	0	0	0	0	11349.154297	0	0	0	0	0	0	0	0	0	2459.607178	0	0	0	0	0	0	0	0	0	0	0	0	0	0	0	0	0	0
TITLE=SQbRepX_mouseNglycome_brain_2.3789.3789.2.837	1211.957159457318	2	1344.559845	0	0	15268.944336	0	2290.216064	0	0	0	0	0	0	0	0	0	0	0	0	11239.444336	0	0	0	0	0	2607.906250	2702.964111	0	0	0	0	0	0	0	0	0	0	0	0	0	0	0	0	0	0	0	0	0
TITLE=SQbRepX_mouseNglycome_brain_2.3790.3790.2.838	935.364039178756	2	1344.650219	0	0	167872.312500	0	19014.753906	0	0	0	0	0	0	0	0	0	0	0	0	27048.986328	0	0	0	0	0	2182.505859	6089.303711	0	0	11553.480469	0	0	0	0	0	0	0	0	0	0	9078.315430	0	0	0	0	0	0	0
TITLE=SQbRepX_mouseNglycome_brain_2.3792.3792.2.839	639.744016169781	2	1345.068126	0	0	128999.304688	0	30891.417969	0	0	0	0	0	0	0	0	0	0	0	0	31884.152344	0	0	0	0	0	0	12148.483398	0	0	5551.931641	0	0	0	0	0	0	0	0	0	0	0	0	0	0	0	0	0	0
TITLE=SQbRepX_mouseNglycome_brain_2.3793.3793.2.840	1074.419083701526	2	1345.15841	0	0	45661.152344	0	0	0	0	0	0	0	0	0	0	0	0	0	0	13311.769531	0	0	0	0	0	0	3309.125000	0	0	0	0	0	0	0	0	0	0	0	0	0	0	0	0	0	0	0	0	0
TITLE=SQbRepX_mouseNglycome_brain_2.3794.3794.2.841	870.824365012116	2	1345.248635	0	0	38124.308594	0	8923.337891	0	0	0	0	0	0	0	0	0	0	0	0	17098.357422	0	0	0	0	0	0	8141.111328	0	0	0	0	0	0	0	0	0	0	0	0	0	0	0	0	0	0	0	0	0
TITLE=SQbRepX_mouseNglycome_brain_2.3795.3795.2.842	844.323160453154	2	1345.338571	0	0	43020.171875	0	0	0	0	0	0	0	0	0	0	0	0	0	0	5533.970703	0	0	0	0	0	0	0	0	0	0	0	0	0	0	0	0	0	0	0	0	0	0	0	0	0	0	0	0
TITLE=SQbRepX_mouseNglycome_brain_2.3796.3796.2.843	1024.358167069246	2	1345.4319	0	0	17985.562500	0	0	0	0	0	0	0	0	0	0	0	0	0	0	9557.900391	0	0	0	0	0	0	3304.103516	0	0	0	0	0	0	0	0	0	0	0	0	0	0	0	0	0	0	0	0	0
TITLE=SQbRepX_mouseNglycome_brain_2.3797.3797.2.844	739.7443238131	2	1345.521883	0	0	28745.146484	0	4599.189941	28973.376953	0	0	0	0	0	0	0	0	0	0	0	8337.073242	0	0	0	0	0	0	5701.034180	0	0	0	0	0	0	0	0	0	0	0	0	0	0	0	0	0	0	0	0	0
TITLE=SQbRepX_mouseNglycome_brain_2.3798.3798.2.845	1191.960798843363	2	1345.615257	0	0	31725.564453	0	5280.864258	0	0	0	0	0	0	0	0	0	0	0	0	10971.935547	0	0	0	0	0	2285.600098	0	0	0	0	0	0	0	0	0	0	0	0	0	0	0	0	0	0	0	0	0	0
TITLE=SQbRepX_mouseNglycome_brain_2.3799.3799.2.846	853.312086420888	2	1345.705203	0	0	34904.503906	0	0	0	0	0	0	0	0	0	0	0	0	0	0	6022.283203	0	0	0	0	0	0	0	0	0	0	0	0	0	0	0	0	0	0	0	0	0	0	0	0	0	0	0	0
TITLE=SQbRepX_mouseNglycome_brain_2.3801.3801.2.847	720.769925063836	2	1346.183656	0	0	155387.453125	0	45475.332031	0	0	0	0	0	0	0	0	0	0	0	0	44662.769531	0	0	0	0	0	0	17701.298828	0	0	8981.115234	0	0	0	0	0	0	0	0	0	0	2505.166748	0	0	0	0	0	0	0
TITLE=SQbRepX_mouseNglycome_brain_2.3802.3802.2.848	887.344802458814	2	1346.273915	0	0	70717.000000	0	13452.280273	0	0	0	0	0	0	0	0	0	0	0	2020.513916	25098.535156	0	0	0	0	0	0	3545.941406	0	0	0	0	0	0	0	0	0	0	0	0	0	0	0	0	0	0	0	0	0
TITLE=SQbRepX_mouseNglycome_brain_2.3803.3803.2.849	893.334204944248	2	1346.363885	0	0	246345.765625	0	37050.050781	0	0	0	0	0	0	0	0	0	0	0	0	73247.250000	0	0	0	0	0	2974.456787	11080.084961	0	0	8620.600586	0	0	0	0	0	0	0	0	0	0	9583.114258	0	0	0	0	0	0	0
TITLE=SQbRepX_mouseNglycome_brain_2.3804.3804.2.850	893.296454556862	2	1346.457409	0	0	94267.000000	0	2843.367920	0	0	0	0	0	0	0	0	0	0	0	0	28888.199219	0	0	0	0	0	2308.878662	4516.703125	0	0	4701.985840	0	0	0	0	0	0	0	0	0	0	2852.698975	0	0	0	0	0	0	0
TITLE=SQbRepX_mouseNglycome_brain_2.3805.3805.2.851	872.328931483659	2	1346.547321	0	0	225920.718750	0	45967.031250	0	0	0	5280.392090	0	0	0	0	0	0	0	0	131025.390625	0	0	0	0	0	13250.434570	28057.707031	0	0	0	0	0	0	0	0	0	0	0	0	0	0	0	0	0	0	0	0	0
TITLE=SQbRepX_mouseNglycome_brain_2.3806.3806.2.852	1277.498233454264	2	1346.64063	0	0	20142.017578	0	0	0	0	0	0	0	0	0	0	0	0	0	0	4200.529785	0	0	0	0	0	0	0	0	0	0	0	0	0	0	0	0	0	0	0	0	0	0	0	0	0	0	0	0
TITLE=SQbRepX_mouseNglycome_brain_2.3807.3807.2.853	768.791252101181	2	1346.730598	0	0	9756.381836	0	0	0	0	0	0	0	0	0	0	0	0	0	0	2804.855469	0	0	0	0	0	0	0	0	0	0	0	0	0	0	0	0	0	0	0	0	0	0	0	0	0	0	0	0
TITLE=SQbRepX_mouseNglycome_brain_2.3809.3809.2.854	975.870668183639	2	1347.148469	0	0	206459.375000	0	16756.785156	0	0	0	0	0	0	0	0	0	0	0	6811.860352	79448.320312	0	0	0	0	0	7677.869141	10058.755859	0	0	4703.131348	0	0	0	0	0	0	0	0	0	0	6364.184570	0	0	0	0	0	0	0
TITLE=SQbRepX_mouseNglycome_brain_2.3810.3810.2.855	789.303909517768	2	1347.238752	0	0	41373.734375	0	9218.718750	0	0	0	0	0	0	0	0	0	0	0	0	20223.623047	0	0	0	0	0	0	11911.093750	0	0	0	0	0	0	0	0	0	0	0	0	0	0	0	0	0	0	0	0	0
TITLE=SQbRepX_mouseNglycome_brain_2.3811.3811.2.856	740.239598207799	2	1347.328987	0	0	44523.757812	0	7977.263184	37120.675781	0	0	0	0	0	0	0	0	0	0	0	12324.274414	0	0	0	0	0	0	9216.804688	0	0	0	0	0	0	0	0	0	0	0	0	0	0	0	0	0	0	0	0	0
TITLE=SQbRepX_mouseNglycome_brain_2.3812.3812.2.857	849.819764691685	2	1347.418881	0	0	34419.394531	0	0	0	0	0	0	0	0	0	0	0	0	0	0	5281.889648	0	0	0	0	0	0	0	0	0	0	0	0	0	0	0	0	0	0	0	0	0	0	0	0	0	0	0	0
TITLE=SQbRepX_mouseNglycome_brain_2.3813.3813.2.858	1046.89844483099	2	1347.512197	0	0	28774.892578	0	9837.656250	0	0	0	0	0	0	0	0	0	0	0	0	13100.507812	0	0	0	0	0	0	4361.005371	0	0	0	0	0	0	0	0	0	0	0	0	0	0	0	0	0	0	0	0	0
TITLE=SQbRepX_mouseNglycome_brain_2.3814.3814.2.859	852.295417617092	2	1347.602148	0	0	63798.660156	0	0	0	0	0	0	0	0	0	0	0	0	0	0	14501.366211	0	0	0	0	0	0	4937.928711	0	0	0	0	0	0	0	0	0	0	0	0	0	0	0	0	0	0	0	0	0
TITLE=SQbRepX_mouseNglycome_brain_2.3815.3815.2.860	1035.347696058355	2	1347.695504	0	0	14894.364258	0	7546.954102	0	0	0	0	0	0	0	0	0	0	0	0	4733.525879	0	0	0	0	0	0	0	0	0	0	0	0	0	0	0	0	0	0	0	0	0	0	0	0	0	0	0	0
TITLE=SQbRepX_mouseNglycome_brain_2.3816.3816.2.861	856.309953996251	2	1347.785431	0	0	67735.031250	0	0	0	0	0	0	0	0	0	0	0	0	0	0	8735.282227	0	0	0	0	0	0	0	0	0	0	0	0	0	0	0	0	0	0	0	0	1967.381592	0	0	0	0	0	0	0
TITLE=SQbRepX_mouseNglycome_brain_2.3818.3818.2.862	712.77314088777	2	1348.200576	0	0	75878.820312	0	18263.068359	0	0	0	0	0	0	0	0	0	0	0	0	29578.517578	0	0	0	0	0	2330.274414	8664.351562	0	0	0	0	0	0	0	0	0	0	0	0	0	0	0	0	0	0	0	0	0
TITLE=SQbRepX_mouseNglycome_brain_2.3819.3819.2.863	824.808226010551	2	1348.290499	0	0	49109.398438	0	2719.950439	0	0	0	0	0	0	0	0	5421.913086	0	0	1905.409302	2691.910400	0	0	0	0	0	0	0	0	0	0	0	0	0	0	0	0	0	0	0	0	0	0	0	0	0	0	0	0
TITLE=SQbRepX_mouseNglycome_brain_2.3820.3820.2.864	836.340912102657	2	1348.383844	0	0	105445.875000	0	8583.819336	0	0	0	0	0	0	0	0	0	0	0	0	15204.941406	0	0	0	0	0	0	0	0	0	5004.323242	0	0	0	0	0	0	0	0	0	0	0	0	0	0	0	0	0	0
TITLE=SQbRepX_mouseNglycome_brain_2.3821.3821.2.865	1129.414441780697	2	1348.473778	0	0	31160.281250	0	4488.502930	0	0	0	0	0	0	0	0	0	0	0	0	31041.035156	0	0	0	0	0	3633.552979	3733.759521	0	0	0	0	0	0	0	0	0	0	0	0	0	2615.901367	0	0	0	0	0	0	0
TITLE=SQbRepX_mouseNglycome_brain_2.3822.3822.2.866	578.738440538401	2	1348.5672	0	0	28061.580078	0	0	3290.134766	0	0	0	0	0	0	0	0	0	0	0	2565.724365	0	0	0	0	0	0	0	0	0	0	0	0	0	0	0	0	0	0	0	0	0	0	0	0	0	0	0	0
TITLE=SQbRepX_mouseNglycome_brain_2.3823.3823.2.867	1003.828741388788	2	1348.65707	0	0	29160.009766	0	5581.757324	6087.541992	0	0	0	0	0	0	0	0	0	0	0	8827.521484	0	0	0	0	0	0	2292.175781	0	0	0	0	0	0	0	0	0	0	0	0	0	0	0	0	0	0	0	0	0
TITLE=SQbRepX_mouseNglycome_brain_2.3824.3824.2.868	1088.435497375973	2	1348.750523	0	0	28109.537109	0	0	0	0	0	0	0	0	0	0	0	0	0	0	9388.655273	0	0	0	0	0	0	0	0	0	2349.854004	0	0	0	0	0	0	0	0	0	0	0	0	0	0	0	0	0	0
TITLE=SQbRepX_mouseNglycome_brain_2.3825.3825.2.869	866.315377619637	2	1348.840446	0	0	29616.273438	0	4939.864258	0	3988.175293	0	0	0	0	0	0	0	0	0	0	14633.882812	0	0	0	0	0	0	0	0	0	0	0	0	0	0	0	0	0	0	0	0	0	0	0	0	0	0	0	0
TITLE=SQbRepX_mouseNglycome_brain_2.3827.3827.2.870	1049.394716964524	2	1349.249484	0	0	150180.734375	0	28558.859375	0	1878.529419	0	0	0	0	0	0	0	0	0	5980.975098	75923.054688	0	0	0	0	0	11590.930664	13415.399414	0	0	4913.747070	0	0	0	0	0	0	0	0	0	0	5699.850098	0	0	0	0	0	0	0
TITLE=SQbRepX_mouseNglycome_brain_2.3828.3828.2.871	780.790193916894	2	1349.343147	0	0	17430.656250	0	1965.942993	0	0	0	0	0	0	0	0	0	0	0	0	8357.537109	0	0	0	0	0	0	2096.630615	0	0	0	0	0	0	0	0	0	0	0	0	0	0	0	0	0	0	0	0	0
TITLE=SQbRepX_mouseNglycome_brain_2.3829.3829.2.872	965.868169235633	2	1349.433469	0	0	146588.765625	0	10200.417969	0	2992.278809	0	0	0	0	0	0	3297.825439	0	0	3446.427002	51735.843750	0	0	0	0	0	6835.101562	6394.241211	0	0	5003.659180	0	0	0	0	0	0	0	0	0	0	5044.517578	0	0	0	0	0	0	0
TITLE=SQbRepX_mouseNglycome_brain_2.3830.3830.2.873	942.833670486912	2	1349.523408	0	0	25089.607422	0	0	0	0	0	0	0	0	0	0	0	0	0	0	8683.427734	0	0	0	0	0	0	2263.659180	0	0	0	0	0	0	0	0	0	0	0	0	0	0	0	0	0	0	0	0	0
TITLE=SQbRepX_mouseNglycome_brain_2.3831.3831.2.874	996.375785819819	2	1349.616781	0	0	61202.324219	0	6620.889648	0	0	0	0	0	0	0	0	0	0	0	0	31511.142578	0	0	0	0	0	4622.790039	2931.553223	0	0	2696.502441	0	0	0	0	0	0	0	0	0	0	2889.883545	0	0	0	0	0	0	0
TITLE=SQbRepX_mouseNglycome_brain_2.3832.3832.2.875	1132.923022513269	2	1349.706695	0	0	18811.703125	0	1974.860474	0	0	0	0	0	0	0	0	0	0	0	2148.966309	7929.890137	0	0	0	0	0	0	0	0	0	1928.929077	0	0	0	0	0	0	0	0	0	0	0	0	0	0	0	0	0	0
TITLE=SQbRepX_mouseNglycome_brain_2.3833.3833.2.876	812.809735600026	2	1349.800052	0	0	188571.015625	0	7246.385742	0	0	0	0	0	0	0	0	5084.686523	0	0	0	21057.509766	0	0	0	0	0	0	0	0	0	5914.920410	0	0	0	0	0	0	0	0	0	0	5833.248047	0	0	0	0	0	0	0
TITLE=SQbRepX_mouseNglycome_brain_2.3834.3834.2.877	659.765851160746	2	1349.889968	0	0	71511.578125	0	5229.521484	13710.096680	0	0	0	0	0	0	0	0	0	0	0	14837.276367	0	0	0	0	0	0	5617.053711	0	0	3134.439453	0	0	0	0	0	0	0	0	0	0	3339.362549	0	0	0	0	0	0	0
TITLE=SQbRepX_mouseNglycome_brain_2.3836.3836.2.878	760.788128451576	2	1350.297951	0	0	147171.796875	1937.795044	0	0	0	0	0	0	0	0	0	0	0	0	0	17879.898438	0	2609.260986	0	0	0	0	5356.620117	0	0	6960.074707	0	0	0	0	0	0	0	0	0	0	7630.532227	0	0	0	0	0	0	0
TITLE=SQbRepX_mouseNglycome_brain_2.3837.3837.2.879	1010.917081190887	2	1350.387854	0	4653.284668	82962.687500	0	11460.430664	0	0	0	0	0	0	0	0	0	0	0	2951.081055	40714.761719	0	0	0	0	0	7097.145020	2244.280762	0	0	4807.876465	0	0	0	0	0	0	0	0	0	0	4242.150879	0	0	0	0	0	0	0
TITLE=SQbRepX_mouseNglycome_brain_2.3838.3838.2.880	618.738167711786	2	1350.48127	0	0	4454.211914	0	0	0	0	0	0	0	0	0	0	0	0	0	0	0	0	0	0	0	0	0	0	0	0	0	0	0	0	0	0	0	0	0	0	0	0	0	0	0	0	0	0	0
TITLE=SQbRepX_mouseNglycome_brain_2.3839.3839.2.881	922.801901683319	2	1350.571195	0	0	34416.316406	0	5352.993164	5266.600586	0	0	0	0	0	0	0	0	0	0	0	8510.701172	0	0	0	0	0	0	2098.371826	0	0	0	0	0	0	0	0	0	0	0	0	0	0	0	0	0	0	0	0	0
TITLE=SQbRepX_mouseNglycome_brain_2.3840.3840.2.882	718.740031430112	2	1350.664575	0	0	5696.615234	0	0	0	0	0	0	0	0	0	0	0	0	0	0	0	0	0	0	0	0	0	0	0	0	0	0	0	0	0	0	0	0	0	0	0	0	0	0	0	0	0	0	0
TITLE=SQbRepX_mouseNglycome_brain_2.3841.3841.2.883	841.294814407528	2	1350.754471	0	0	26881.333984	0	0	0	0	0	0	0	0	0	0	0	0	0	0	7376.271973	0	0	0	0	0	0	0	0	0	0	0	0	0	0	0	0	0	0	0	0	0	0	0	0	0	0	0	0
TITLE=SQbRepX_mouseNglycome_brain_2.3842.3842.2.884	1081.410405093832	2	1350.84788	0	0	28246.148438	0	2112.917236	0	2739.023926	0	0	0	0	0	0	0	0	0	0	6035.856934	0	2222.609375	0	2066.963623	0	0	0	0	0	0	0	0	0	0	0	0	0	0	0	0	0	0	0	0	0	0	0	0
TITLE=SQbRepX_mouseNglycome_brain_2.3843.3843.2.885	771.266843618709	2	1350.93779	0	0	15223.768555	0	0	0	0	0	0	0	0	0	0	0	0	0	0	0	0	0	0	0	0	0	0	0	0	0	0	0	0	0	0	0	0	0	0	0	0	0	0	0	0	0	0	0
TITLE=SQbRepX_mouseNglycome_brain_2.3845.3845.2.886	1121.924840307765	2	1351.360212	0	0	90797.945312	0	14819.877930	0	3873.619141	0	0	0	0	0	0	0	0	0	2100.956787	84502.382812	0	0	0	0	0	15985.938477	5728.563965	0	0	2269.111572	0	0	0	0	0	0	0	0	0	0	3405.999023	0	0	0	0	0	0	0
TITLE=SQbRepX_mouseNglycome_brain_2.3846.3846.2.887	1142.437578681997	2	1351.450105	0	0	88044.875000	0	9039.020508	0	0	0	0	0	0	0	0	0	0	0	3705.276855	71302.937500	0	0	0	0	0	15635.229492	5598.756836	0	0	2815.276855	0	0	2383.799072	0	0	0	0	0	0	0	4559.753906	0	0	0	0	0	0	0
TITLE=SQbRepX_mouseNglycome_brain_2.3847.3847.2.888	897.353223421767	2	1351.543444	0	0	74957.265625	0	20432.724609	0	0	0	0	0	0	0	0	0	0	0	0	35373.781250	0	0	0	0	0	4594.125977	7083.116699	0	0	0	0	0	0	0	0	0	0	0	0	0	0	0	0	0	0	0	0	0
TITLE=SQbRepX_mouseNglycome_brain_2.3848.3848.2.889	1010.92457258853	2	1351.633374	0	7060.199707	139641.453125	0	17542.437500	0	0	0	0	0	0	0	0	0	0	0	4342.973633	72166.968750	0	0	0	0	0	12909.758789	5427.524414	0	0	10388.298828	0	0	0	0	0	0	0	0	0	0	6440.263184	0	0	0	0	0	3539.409912	0
TITLE=SQbRepX_mouseNglycome_brain_2.3849.3849.2.890	861.815258499582	2	1351.726749	0	0	40553.503906	0	2156.102295	0	0	0	0	0	0	0	0	0	0	0	0	7646.827637	0	0	0	0	0	0	3840.148926	0	0	0	0	0	0	0	0	0	0	0	0	0	0	0	0	0	0	0	0	0
TITLE=SQbRepX_mouseNglycome_brain_2.3850.3850.2.891	1110.930484996109	2	1351.817029	0	0	68487.695312	3158.091064	9589.598633	0	0	0	0	0	0	0	0	0	0	0	4310.080566	13248.312500	0	6773.471680	0	0	0	0	0	0	2276.826172	5673.476074	0	0	0	0	0	0	0	0	0	0	3427.907227	0	0	0	0	0	0	0
TITLE=SQbRepX_mouseNglycome_brain_2.3851.3851.2.892	690.243211658903	2	1351.906945	0	0	58669.574219	0	0	0	0	0	0	0	0	0	0	0	0	0	0	10370.468750	0	0	0	0	0	0	3058.760010	0	0	0	0	0	0	0	0	0	0	0	0	0	0	0	0	0	0	0	0	0
TITLE=SQbRepX_mouseNglycome_brain_2.3852.3852.2.893	1098.421136773988	2	1351.999961	0	0	32618.003906	0	3212.987549	0	0	0	0	0	0	0	0	0	0	0	0	15373.036133	0	0	0	0	0	0	0	0	0	0	0	0	0	0	0	0	0	0	0	0	0	0	0	0	0	0	0	0
TITLE=SQbRepX_mouseNglycome_brain_2.3854.3854.2.894	631.746658009229	2	1352.398695	0	0	55072.328125	0	15872.274414	0	0	0	0	0	0	0	0	0	0	0	0	14265.571289	0	0	0	0	0	0	6336.923828	0	0	3696.057373	0	0	0	0	0	0	0	0	0	0	0	0	0	0	0	0	0	0
TITLE=SQbRepX_mouseNglycome_brain_2.3855.3855.2.895	687.764842847108	2	1352.488945	0	0	6447.079590	0	0	0	0	0	0	0	0	0	0	0	0	0	0	3285.531982	0	0	0	0	0	0	0	0	0	0	0	0	0	0	0	0	0	0	0	0	0	0	0	0	0	0	0	0
TITLE=SQbRepX_mouseNglycome_brain_2.3856.3856.2.896	799.766227092924	2	1352.579218	0	0	7473.767578	0	0	0	0	0	0	0	0	0	0	0	0	0	0	2333.011963	0	0	0	0	0	0	0	0	0	0	0	0	0	0	0	0	0	0	0	0	0	0	0	0	0	0	0	0
TITLE=SQbRepX_mouseNglycome_brain_2.3857.3857.2.897	537.712930488165	2	1352.669099	0	0	0	0	0	0	0	0	0	0	0	0	0	0	0	0	0	0	0	0	0	0	0	0	0	0	0	0	0	0	0	0	0	0	0	0	0	0	0	0	0	0	0	0	0	0
TITLE=SQbRepX_mouseNglycome_brain_2.3858.3858.2.898	735.301151285467	2	1352.762528	0	0	32202.187500	0	6604.971680	0	0	0	0	0	0	0	0	0	0	0	0	10044.211914	0	0	0	0	0	0	1870.650269	0	0	0	0	0	0	0	0	0	0	0	0	0	0	0	0	0	0	0	0	0
TITLE=SQbRepX_mouseNglycome_brain_2.3859.3859.2.899	1077.901375592783	2	1352.852445	0	0	38226.484375	0	4996.323242	0	0	0	0	0	0	0	0	0	0	0	0	22935.099609	0	0	0	0	0	2445.490234	3358.927979	0	0	0	0	0	0	0	0	0	0	0	0	0	0	0	0	0	0	0	0	0
TITLE=SQbRepX_mouseNglycome_brain_2.3860.3860.2.900	1242.470829853406	2	1352.945842	0	0	52192.183594	0	0	0	0	0	0	0	0	0	0	0	0	0	5611.415039	20020.960938	0	0	0	0	0	4201.573242	2511.615479	0	0	5200.148926	0	0	0	0	0	0	0	0	0	0	0	0	0	0	0	0	0	0
TITLE=SQbRepX_mouseNglycome_brain_2.3861.3861.2.901	879.884579832594	2	1353.035754	0	0	76732.945312	0	11946.819336	0	0	0	0	0	0	0	0	0	0	0	0	13343.055664	0	0	0	0	0	0	0	0	0	4684.391602	0	0	0	0	0	0	0	0	0	0	5449.783203	0	0	0	0	0	0	0
TITLE=SQbRepX_mouseNglycome_brain_2.3863.3863.2.902	999.873766663539	2	1353.468165	0	0	106388.156250	0	5269.949219	0	0	0	0	0	0	0	0	0	0	0	0	51763.035156	0	0	0	0	0	8575.708008	0	0	0	0	0	0	0	0	0	0	0	0	0	0	0	0	0	0	0	0	0	0
TITLE=SQbRepX_mouseNglycome_brain_2.3864.3864.2.903	1010.369495469302	2	1353.559123	0	13110.175781	61843.093750	0	5346.293457	0	0	0	0	0	0	0	0	0	0	0	0	22568.054688	0	0	0	0	0	1992.897095	2781.348145	0	0	2578.264404	0	0	0	0	0	0	0	0	0	0	0	0	0	0	0	0	0	0
TITLE=SQbRepX_mouseNglycome_brain_2.3865.3865.2.904	979.359482779921	2	1353.649379	0	0	38632.843750	0	3248.450928	0	0	0	0	0	0	0	0	1993.770020	0	0	0	8098.220703	0	0	0	0	0	0	0	0	0	0	0	0	0	0	0	0	0	0	0	0	0	0	0	0	0	0	0	0
TITLE=SQbRepX_mouseNglycome_brain_2.3866.3866.2.905	803.321462916354	2	1353.739275	0	0	33225.796875	0	5285.257324	0	0	0	0	0	0	0	0	0	0	0	0	11780.088867	0	0	0	0	0	0	2342.000977	0	0	0	0	0	0	0	0	0	0	0	0	0	0	0	24435.263672	0	0	0	0	0
TITLE=SQbRepX_mouseNglycome_brain_2.3867.3867.2.906	1077.900432110084	2	1353.832695	0	0	38510.167969	0	5717.184570	0	0	0	0	0	0	0	0	0	0	0	0	24491.583984	0	0	0	0	0	2116.390381	2773.918945	0	0	0	0	0	0	0	0	0	0	0	0	0	0	0	0	0	0	0	0	0
TITLE=SQbRepX_mouseNglycome_brain_2.3868.3868.2.907	1022.403053864244	2	1353.922629	0	0	22022.777344	0	2213.724121	0	0	0	0	0	0	0	0	0	0	0	0	9208.021484	0	0	0	0	0	3184.926025	0	0	0	0	0	0	0	0	0	0	0	0	0	0	0	0	0	0	0	0	0	0
TITLE=SQbRepX_mouseNglycome_brain_2.3869.3869.2.908	731.270268904621	2	1354.015994	0	0	113717.492188	0	0	0	0	0	0	0	0	0	0	0	0	0	0	26550.787109	0	0	0	0	0	0	2553.743408	0	0	11028.726562	0	0	0	0	0	0	0	0	0	0	33445.402344	0	0	0	0	0	0	0
TITLE=SQbRepX_mouseNglycome_brain_2.3870.3870.2.909	821.264980434015	2	1354.105903	0	0	309371.656250	0	5598.035156	13837.916016	0	0	0	0	0	0	0	0	0	0	0	38429.285156	0	0	0	0	0	0	8788.884766	0	0	8710.593750	0	0	0	0	0	0	0	0	0	0	4781.281738	0	0	0	0	0	0	0
TITLE=SQbRepX_mouseNglycome_brain_2.3872.3872.2.910	895.340009905515	2	1354.490247	0	0	354193.812500	2431.503174	51951.714844	0	0	0	0	0	0	0	0	0	0	0	3637.868896	71931.054688	0	0	0	0	0	0	13305.945312	0	0	14912.618164	0	0	0	0	0	0	0	0	0	0	10268.114258	0	0	0	0	0	0	0
TITLE=SQbRepX_mouseNglycome_brain_2.3873.3873.2.911	832.808064064344	2	1354.580151	0	0	78542.437500	0	3700.846680	0	0	0	0	0	0	0	0	0	0	0	0	9482.440430	0	0	0	0	0	0	0	0	0	3714.198486	0	0	0	0	0	0	0	0	0	0	4801.062988	0	0	0	0	0	0	0
TITLE=SQbRepX_mouseNglycome_brain_2.3874.3874.2.912	864.794389715487	2	1354.673503	0	0	40658.488281	0	5453.699707	0	0	0	0	0	0	0	0	0	0	0	0	8790.369141	0	0	0	0	0	0	2237.727051	0	0	0	0	0	0	0	0	0	0	0	0	0	0	0	0	0	0	0	0	0
TITLE=SQbRepX_mouseNglycome_brain_2.3875.3875.2.913	722.296346879692	2	1354.763413	0	0	34858.468750	0	7868.237305	0	0	0	0	0	0	0	0	0	0	0	0	6449.155762	0	0	0	0	0	0	2532.664062	0	0	0	0	0	0	0	0	0	0	0	0	0	0	0	0	0	0	0	0	0
TITLE=SQbRepX_mouseNglycome_brain_2.3876.3876.2.914	1077.404763544221	2	1354.856777	0	0	43144.503906	0	4132.585938	0	0	0	0	0	0	0	0	0	0	0	0	20995.330078	0	0	0	0	0	0	2942.349854	0	0	2221.400879	0	0	0	0	0	0	0	0	0	0	0	0	0	0	0	0	0	0
TITLE=SQbRepX_mouseNglycome_brain_2.3877.3877.2.915	1033.939881417051	2	1354.947069	0	0	133484.515625	0	33921.558594	0	0	0	0	0	0	0	0	0	0	0	0	62122.230469	0	0	0	0	0	5733.572266	18836.056641	0	0	6586.066895	0	0	0	0	0	0	0	0	0	0	5662.134277	0	0	0	0	0	0	0
TITLE=SQbRepX_mouseNglycome_brain_2.3878.3878.3.916	1112.767592679677	3	1355.036999	0	0	99130.265625	0	11597.761719	0	0	0	0	0	0	0	0	0	0	0	0	22381.306641	2602.766602	0	0	0	0	4044.672607	4510.422852	0	0	7964.519531	0	0	0	0	0	0	0	0	0	0	8467.724609	0	0	0	0	0	0	0
TITLE=SQbRepX_mouseNglycome_brain_2.3879.3879.2.917	1004.891187112878	2	1355.130028	0	0	85970.882812	0	14700.853516	4765.396973	0	0	0	0	0	0	0	0	0	0	2388.658936	28581.253906	0	0	0	0	0	3659.132324	4193.199219	0	0	2639.935791	0	0	0	0	0	0	0	0	0	0	3553.640869	0	0	0	0	0	0	0
TITLE=SQbRepX_mouseNglycome_brain_2.3881.3881.2.918	1090.421937781496	2	1355.57932	0	0	287111.218750	0	40500.238281	0	0	0	0	0	0	0	0	0	0	0	11579.307617	94835.484375	0	0	0	0	0	19051.011719	9903.202148	0	0	16925.001953	0	0	0	2420.542969	0	0	0	0	0	0	14739.214844	0	0	0	0	0	4113.102051	0
TITLE=SQbRepX_mouseNglycome_brain_2.3882.3882.2.919	1007.854818342944	2	1355.669569	0	0	64920.359375	0	5020.009277	0	0	0	0	0	0	0	0	0	0	0	0	25004.472656	0	0	0	0	0	3010.322510	0	0	0	0	0	0	0	0	0	0	0	0	0	0	0	0	0	0	0	0	0	0
TITLE=SQbRepX_mouseNglycome_brain_2.3883.3883.3.920	1215.132984464152	3	1355.759468	0	0	132079.328125	0	19443.716797	0	0	0	0	0	0	0	0	0	0	0	3580.306152	63922.277344	0	0	0	0	0	10749.818359	4859.721191	0	0	11445.742188	0	0	0	0	0	0	0	0	0	0	13971.490234	0	0	0	0	0	2466.300781	0
TITLE=SQbRepX_mouseNglycome_brain_2.3884.3884.2.921	864.789158969815	2	1355.852914	0	0	52720.363281	0	6412.456543	0	0	0	0	0	0	0	0	0	0	0	0	8510.158203	0	0	0	0	0	0	2148.935791	0	0	3146.793701	0	0	0	0	0	0	0	0	0	0	2675.787354	0	0	0	0	0	0	0
TITLE=SQbRepX_mouseNglycome_brain_2.3885.3885.2.922	1244.474820251088	2	1355.94282	0	0	73606.304688	0	8397.143555	0	0	0	0	0	0	0	0	0	0	0	4174.053711	31260.017578	0	0	0	0	0	8536.012695	6417.634766	0	0	3122.737305	0	0	0	0	0	0	0	0	0	0	3428.602295	0	0	0	0	0	0	0
TITLE=SQbRepX_mouseNglycome_brain_2.3886.3886.2.923	1203.449421481828	2	1356.036242	0	0	34565.492188	0	4811.525391	0	0	0	0	0	0	0	0	0	0	0	0	21087.386719	0	0	0	0	0	3698.842285	2147.445068	0	0	0	0	0	0	0	0	0	0	0	0	0	0	0	0	0	0	0	0	0
TITLE=SQbRepX_mouseNglycome_brain_2.3887.3887.2.924	618.73861675768	2	1356.126123	0	0	8006.770020	0	0	0	0	0	0	0	0	0	0	0	0	0	0	3863.086426	0	0	0	0	0	0	0	0	0	0	0	0	0	0	0	0	0	0	0	0	0	0	0	0	0	0	0	0
TITLE=SQbRepX_mouseNglycome_brain_2.3888.3888.2.925	885.8066128244	2	1356.219099	0	0	108232.429688	0	20944.529297	0	0	0	0	0	2517.092041	0	0	0	0	0	4363.197754	36187.441406	0	0	0	0	0	6868.301270	3298.297363	0	0	4878.458984	0	0	0	0	0	0	0	0	0	0	5984.254395	0	0	0	0	0	2230.840088	0
TITLE=SQbRepX_mouseNglycome_brain_2.3890.3890.2.926	1004.877005043707	2	1356.595843	0	0	127333.156250	0	24443.775391	4833.418945	0	0	0	0	0	0	0	0	0	0	3299.863281	43465.089844	0	0	0	0	0	5718.549316	2558.309814	0	0	4957.916016	0	0	0	0	0	0	0	0	0	0	5365.855469	0	0	0	0	0	0	0
TITLE=SQbRepX_mouseNglycome_brain_2.3891.3891.2.927	884.34546520735	2	1356.686123	0	0	53914.574219	0	7335.965332	0	0	0	0	0	0	0	0	0	0	0	0	16831.431641	0	0	0	0	0	0	3626.095703	0	0	3178.155273	0	0	0	0	0	0	0	0	0	0	2626.390869	0	0	0	0	0	0	0
TITLE=SQbRepX_mouseNglycome_brain_2.3892.3892.2.928	878.856196400074	2	1356.776347	0	0	137992.062500	0	15265.516602	0	0	0	0	0	0	0	0	0	0	0	4356.786133	22366.126953	0	0	0	0	0	0	3006.049316	0	0	9455.500977	0	0	0	0	0	0	0	0	0	0	6401.093262	2309.267090	0	0	0	0	0	0
TITLE=SQbRepX_mouseNglycome_brain_2.3893.3893.2.929	1024.87361146822	2	1356.866253	0	0	33774.687500	0	5644.135254	0	0	0	0	0	0	0	0	0	0	0	0	16193.728516	0	0	0	0	0	0	5963.537109	0	0	0	0	0	0	0	0	0	0	0	0	0	0	0	0	0	0	0	0	0
TITLE=SQbRepX_mouseNglycome_brain_2.3894.3894.2.930	951.851534174731	2	1356.959628	0	0	45378.285156	0	10353.957031	0	0	0	0	0	0	0	0	0	0	0	0	13303.893555	0	0	0	0	0	0	6995.113770	0	0	2768.685059	0	0	0	0	0	0	0	0	0	0	2523.039795	0	0	0	0	0	0	0
TITLE=SQbRepX_mouseNglycome_brain_2.3895.3895.2.931	839.319496983632	2	1357.049527	0	0	49164.207031	0	10122.790039	0	0	0	0	0	0	0	0	0	0	0	0	3957.321533	0	0	0	0	0	0	0	0	0	0	0	0	0	0	0	0	0	0	0	0	0	0	0	0	0	0	0	0
TITLE=SQbRepX_mouseNglycome_brain_2.3896.3896.2.932	722.288861610986	2	1357.142863	0	0	36705.742188	0	5570.892578	0	0	0	0	0	0	0	0	0	0	0	0	7119.832031	0	0	0	0	0	0	3815.690918	0	0	0	0	0	0	0	0	0	0	0	0	0	0	0	0	0	0	0	0	0
TITLE=SQbRepX_mouseNglycome_brain_2.3897.3897.2.933	707.76800824862	2	1357.232813	0	0	35448.292969	0	0	0	0	0	0	0	0	0	0	0	0	0	0	12810.279297	0	0	0	0	0	0	5792.141602	0	0	0	0	0	0	0	0	0	0	0	0	0	0	0	0	0	0	0	0	0
TITLE=SQbRepX_mouseNglycome_brain_2.3899.3899.2.934	733.285582447044	2	1357.607914	0	0	461478.281250	0	76785.351562	0	0	0	0	0	0	0	0	0	0	0	6791.094238	62491.898438	2223.642822	0	0	0	0	0	19475.550781	0	0	21672.830078	0	0	0	0	0	0	0	0	0	0	21522.064453	0	0	0	0	0	2954.853516	0
TITLE=SQbRepX_mouseNglycome_brain_2.3900.3900.2.935	914.350928826313	2	1357.666029	0	0	906340.250000	4441.621094	148987.140625	0	0	0	0	0	0	0	0	0	0	0	17588.492188	416471.875000	0	0	0	0	0	20221.656250	36636.933594	0	0	60165.148438	0	0	0	0	0	0	0	0	0	0	58186.726562	9625.426758	0	0	0	0	5757.226562	0
TITLE=SQbRepX_mouseNglycome_brain_2.3901.3901.2.936	825.315723158062	2	1357.759444	0	0	96582.312500	0	8399.105469	0	0	0	0	0	0	0	0	0	0	0	0	11627.086914	0	0	0	0	0	0	2972.719482	0	0	4794.384766	0	0	0	0	0	0	0	0	0	0	3500.178955	0	0	0	0	0	0	0
TITLE=SQbRepX_mouseNglycome_brain_2.3902.3902.3.937	1221.140638814119	3	1357.849694	0	0	158884.234375	0	24161.216797	0	0	0	0	0	0	0	0	0	0	0	4484.447754	80608.890625	4586.448730	0	0	0	0	14427.853516	12669.281250	0	0	18629.716797	0	0	0	0	0	0	0	0	1969.062134	1969.062134	22728.820312	2536.807861	0	0	0	0	3258.442383	0
TITLE=SQbRepX_mouseNglycome_brain_2.3903.3903.2.938	842.821765016703	2	1357.939603	0	0	258270.125000	0	31871.404297	0	0	0	0	0	0	0	0	0	0	0	0	68724.492188	0	0	0	0	0	0	7407.226562	0	0	14677.065430	0	0	0	0	0	0	0	0	0	0	11474.971680	0	0	0	0	0	0	0
TITLE=SQbRepX_mouseNglycome_brain_2.3904.3904.2.939	944.363656175985	2	1358.03297	0	0	72138.312500	0	10295.669922	0	0	0	0	0	0	0	0	0	0	0	0	33407.531250	0	0	0	0	0	0	4096.779785	0	0	4552.893555	0	0	0	0	0	0	0	0	0	0	5122.402832	0	0	0	0	0	0	0
TITLE=SQbRepX_mouseNglycome_brain_2.3905.3905.3.940	1230.156340313223	3	1358.122873	0	0	64023.652344	0	12713.227539	0	0	0	0	0	0	0	0	0	0	0	3556.367188	32968.890625	0	0	0	0	0	7213.538086	4016.300781	0	0	10615.096680	0	0	0	0	0	0	0	0	0	0	8247.004883	0	0	0	0	0	0	0
TITLE=SQbRepX_mouseNglycome_brain_2.3906.3906.3.941	1119.758924352696	3	1358.216275	0	0	143451.062500	1730.069702	17093.652344	0	0	0	0	0	0	0	0	0	0	0	0	31118.488281	0	0	0	0	0	2004.989258	4668.763672	0	0	13162.698242	0	0	0	0	0	0	0	0	0	0	10301.735352	0	0	0	0	0	0	0
TITLE=SQbRepX_mouseNglycome_brain_2.3907.3907.2.942	652.259584477676	2	1358.306194	0	0	164484.937500	0	27366.937500	0	0	0	0	0	0	0	0	0	0	0	1991.756958	17149.236328	0	0	0	0	0	0	5603.469727	0	0	9191.844727	0	0	0	0	0	0	0	0	0	0	5074.204102	0	0	0	0	0	0	0
TITLE=SQbRepX_mouseNglycome_brain_2.3909.3909.2.943	988.380522668378	2	1358.682599	0	0	8025823.000000	31872.087891	1672220.000000	0	0	0	0	0	0	0	0	0	0	0	312265.687500	4091635.750000	99848.007812	29806.470703	0	0	0	685039.250000	367574.406250	0	0	621512.875000	0	0	0	0	0	0	0	0	66600.984375	66600.984375	542588.437500	68903.054688	0	0	0	0	146493.015625	0
TITLE=SQbRepX_mouseNglycome_brain_2.3910.3910.2.944	821.816574252611	2	1358.772905	0	0	243739.484375	0	9659.193359	8775.075195	0	0	0	0	0	0	0	0	0	0	0	32200.912109	0	0	0	0	0	0	6408.481934	0	0	5692.412109	0	0	0	0	0	0	0	0	0	0	4748.148438	0	0	0	0	0	0	0
TITLE=SQbRepX_mouseNglycome_brain_2.3911.3911.2.945	856.803187635929	2	1358.828503	0	0	1092307.250000	5633.714355	174107.218750	0	0	0	0	0	0	0	0	0	0	0	17121.345703	165785.828125	17088.826172	0	0	0	0	7344.030273	35994.187500	0	0	97567.914062	0	0	0	0	0	0	0	0	4472.780762	4472.780762	93231.773438	13690.629883	0	0	0	0	12190.863281	0
TITLE=SQbRepX_mouseNglycome_brain_2.3912.3912.3.946	1317.847571425488	3	1358.918468	0	0	174666.875000	2898.250732	24562.519531	0	0	0	0	0	0	0	0	0	0	0	4943.390625	97499.781250	0	0	0	0	0	19998.070312	12185.706055	0	0	27878.320312	0	0	0	0	0	0	0	0	2243.715088	2243.715088	18572.054688	2647.381104	0	0	0	0	5074.672852	0
TITLE=SQbRepX_mouseNglycome_brain_2.3913.3913.2.947	868.344362981058	2	1359.011777	0	0	92915.890625	0	6211.729492	0	0	0	0	0	0	0	0	0	0	0	0	6599.510254	0	0	0	0	0	0	0	0	0	0	0	0	0	0	0	0	0	0	0	0	0	0	0	0	0	0	0	0
TITLE=SQbRepX_mouseNglycome_brain_2.3914.3914.3.948	1125.413388504445	3	1359.102053	0	0	67353.093750	0	7663.241699	0	0	0	0	0	0	0	0	0	0	0	1953.118774	17901.871094	0	0	0	0	0	0	3822.685547	0	0	7430.400391	0	0	0	0	0	0	0	0	0	0	7702.841797	0	0	0	0	0	0	0
TITLE=SQbRepX_mouseNglycome_brain_2.3915.3915.3.949	1127.448854813461	3	1359.192319	0	0	141157.375000	0	19164.357422	0	0	0	0	0	0	0	0	0	0	0	0	21768.939453	0	0	0	0	0	2588.671387	4607.270020	0	0	14186.844727	0	0	0	0	0	0	0	0	0	0	12170.054688	2116.351318	0	0	0	0	0	0
TITLE=SQbRepX_mouseNglycome_brain_2.3916.3916.2.950	923.850144611695	2	1359.282568	0	0	106439.523438	0	14855.907227	0	0	0	0	0	0	0	0	0	0	0	0	25348.931641	0	0	0	0	0	0	9341.036133	0	0	5721.974609	0	0	0	0	0	0	0	0	0	0	3492.216309	0	0	0	0	0	0	0
TITLE=SQbRepX_mouseNglycome_brain_2.3917.3917.3.951	1202.459144657197	3	1359.372449	0	0	50457.152344	0	5023.550293	0	0	0	0	0	0	0	0	0	0	0	0	26497.103516	0	0	0	0	0	2234.013428	4075.291748	0	0	3800.875244	0	0	0	0	0	0	0	0	0	0	2208.585938	0	0	0	0	0	0	0
TITLE=SQbRepX_mouseNglycome_brain_2.3919.3919.3.952	1118.436083117378	3	1359.746348	0	0	420899.156250	0	60394.562500	0	0	0	0	0	0	0	0	0	0	0	6600.414551	80057.203125	5985.856934	2435.162354	0	0	0	2852.221680	16236.463867	0	0	50109.437500	0	0	0	0	0	0	0	0	0	0	41431.992188	7257.296387	0	0	0	0	7045.339844	0
TITLE=SQbRepX_mouseNglycome_brain_2.3920.3920.3.953	1153.102906635855	3	1359.836236	0	0	91737.617188	0	13194.846680	0	0	0	0	0	0	0	0	0	0	0	2286.398682	24861.369141	0	0	0	0	0	2149.866211	5426.032227	0	0	9709.105469	0	0	0	0	0	0	0	0	0	0	8578.369141	0	0	0	0	0	0	0
TITLE=SQbRepX_mouseNglycome_brain_2.3921.3921.3.954	1255.814865352018	3	1359.929568	0	0	101203.953125	0	18210.076172	0	0	0	0	0	0	0	0	0	0	0	0	46143.726562	0	0	0	0	0	5572.293945	7937.558594	0	0	11525.272461	0	0	0	0	0	0	0	0	0	0	12286.206055	0	0	0	0	0	0	0
TITLE=SQbRepX_mouseNglycome_brain_2.3922.3922.2.955	874.818038689358	2	1360.019492	0	0	175726.109375	0	30122.343750	0	0	2066.551270	3204.606201	0	0	0	0	0	0	0	0	54294.808594	0	0	0	0	0	5568.794434	12815.566406	0	0	7719.770508	0	0	0	0	0	0	0	0	0	0	5999.070312	0	0	0	0	0	0	0
TITLE=SQbRepX_mouseNglycome_brain_2.3923.3923.2.956	1333.523712534196	2	1360.112819	0	0	119280.367188	0	15453.101562	0	0	0	0	0	0	0	0	0	0	0	3652.129150	48478.660156	0	0	0	0	0	7257.835938	5034.882324	0	0	12773.090820	0	0	0	0	0	0	0	0	0	0	10409.324219	2181.125488	0	0	0	0	2517.092041	0
TITLE=SQbRepX_mouseNglycome_brain_2.3924.3924.3.957	1323.505825620847	3	1360.202729	0	0	100376.851562	0	16848.576172	0	0	0	0	0	0	0	0	0	0	0	3087.035645	71379.960938	0	0	0	0	0	16949.273438	8808.412109	0	0	13591.616211	0	0	0	0	0	0	0	0	0	0	14290.185547	0	0	0	0	0	2769.337891	0
TITLE=SQbRepX_mouseNglycome_brain_2.3925.3925.3.958	1217.138598040664	3	1360.296144	0	0	173963.984375	0	23077.863281	0	0	0	0	0	0	0	0	0	0	0	3871.712402	69391.460938	0	0	0	0	0	5944.688477	9461.290039	0	0	17507.644531	0	0	0	0	0	0	0	0	0	0	11141.327148	0	0	0	0	0	0	0
TITLE=SQbRepX_mouseNglycome_brain_2.3926.3926.3.959	1282.824921304197	3	1360.386091	0	0	99590.632812	0	14148.876953	0	0	0	0	0	0	0	0	0	0	0	3098.441895	35477.000000	0	0	0	0	0	6255.601074	4937.430176	0	0	11433.805664	0	0	0	0	0	0	0	0	0	0	8033.718750	0	0	0	0	0	0	0
TITLE=SQbRepX_mouseNglycome_brain_2.3928.3928.2.960	834.824983394092	2	1360.758818	0	0	50789472.000000	0	7374165.000000	0	0	0	0	0	0	0	0	0	0	0	813986.687500	7384564.500000	0	0	0	0	0	269803.281250	1343520.125000	0	0	3551995.500000	0	0	0	0	0	0	0	0	0	0	2887023.500000	372136.125000	0	0	0	0	746594.187500	0
TITLE=SQbRepX_mouseNglycome_brain_2.3929.3929.2.961	708.277583707517	2	1360.84872	0	0	44936.667969	0	6947.245117	0	0	0	0	0	0	0	0	0	0	0	0	17151.718750	0	0	0	0	0	0	11688.636719	0	0	0	0	0	0	0	0	0	0	0	0	0	0	0	0	0	0	0	0	0
TITLE=SQbRepX_mouseNglycome_brain_2.3930.3930.4.962	1251.987683836399	4	1360.942221	0	0	72632.804688	0	11914.178711	0	0	0	0	0	0	0	0	0	0	0	0	26513.462891	0	0	0	0	0	2096.120361	3326.347656	0	0	8984.458984	0	0	0	0	0	0	0	0	0	0	8534.710938	0	0	0	0	0	0	0
TITLE=SQbRepX_mouseNglycome_brain_2.3931.3931.4.963	1328.76117465912	4	1361.032122	0	0	108048.554688	0	20092.775391	0	0	0	0	0	0	0	0	0	0	0	2789.289307	43999.562500	0	0	0	0	0	7550.971191	7505.925781	0	0	18001.980469	0	0	0	0	0	0	0	0	2187.774414	2187.774414	18817.863281	3031.430176	0	0	0	0	4104.809082	0
TITLE=SQbRepX_mouseNglycome_brain_2.3932.3932.3.964	1115.092469518877	3	1361.125623	0	0	177540.921875	0	30684.242188	0	0	0	0	0	0	0	0	0	0	0	0	36682.695312	2219.625000	0	0	0	0	0	6981.770020	0	0	15660.850586	0	0	0	0	0	0	0	0	0	0	12941.517578	0	0	0	0	0	0	0
TITLE=SQbRepX_mouseNglycome_brain_2.3933.3933.2.965	699.764012004307	2	1361.215527	0	0	11875.014648	0	2775.396973	0	0	0	0	0	0	0	0	0	0	0	0	6279.377441	0	0	0	0	0	0	0	0	0	0	0	0	0	0	0	0	0	0	0	0	0	0	0	0	0	0	0	0
TITLE=SQbRepX_mouseNglycome_brain_2.3934.3934.2.966	1017.388756598166	2	1361.308882	0	0	120686.757812	0	19009.044922	0	0	0	0	0	0	0	0	0	0	0	3393.849121	40730.058594	0	0	0	0	0	4204.834473	4509.382812	0	0	7751.323730	0	0	0	0	0	0	0	0	0	0	5635.937500	0	0	0	0	0	0	0
TITLE=SQbRepX_mouseNglycome_brain_2.3935.3935.3.967	1143.140773228698	3	1361.398805	0	0	227095.921875	0	18398.601562	0	0	0	0	0	0	0	0	0	0	0	8024.771484	141601.609375	0	0	0	0	0	30329.312500	11260.405273	0	0	12661.606445	0	0	0	2455.252930	0	0	0	0	0	0	11759.993164	0	0	0	0	0	3352.268311	0
TITLE=SQbRepX_mouseNglycome_brain_2.3937.3937.2.968	813.819278710402	2	1361.771053	0	0	419467.937500	0	65405.816406	0	0	0	0	0	0	0	0	0	0	0	4984.898926	90596.921875	0	0	0	0	0	3778.290283	11748.257812	0	0	25851.494141	0	0	0	0	0	0	0	0	0	0	17389.802734	0	0	0	0	0	0	0
TITLE=SQbRepX_mouseNglycome_brain_2.3938.3938.2.969	856.346798113904	2	1361.861322	0	0	567117.687500	0	84248.609375	0	0	0	0	0	0	0	0	0	0	0	9695.980469	75127.945312	6668.435059	2777.042969	0	0	0	0	14785.481445	0	0	39438.238281	0	0	0	0	0	0	0	0	0	0	33157.125000	4181.200684	0	0	0	0	2867.749512	0
TITLE=SQbRepX_mouseNglycome_brain_2.3939.3939.2.970	861.824603752633	2	1361.951568	0	0	106628.617188	0	8922.251953	0	0	0	0	0	0	0	0	0	0	0	0	9766.774414	0	0	0	0	0	0	2224.370605	0	0	2695.943604	0	0	0	0	0	0	0	0	0	0	2274.930664	0	0	0	0	0	0	0
TITLE=SQbRepX_mouseNglycome_brain_2.3940.3940.3.971	1123.7618430528	3	1362.041443	0	0	119284.726562	0	19569.818359	0	0	0	0	0	0	0	0	0	0	0	0	30162.109375	0	0	0	0	0	3042.845215	3533.335449	0	0	9461.770508	0	0	0	0	0	0	0	0	0	0	12680.372070	0	0	0	0	0	0	0
TITLE=SQbRepX_mouseNglycome_brain_2.3941.3941.3.972	1228.795760015381	3	1362.13477	0	0	62084.503906	0	8724.471680	0	0	0	0	0	0	0	0	0	0	0	0	26132.476562	0	0	0	0	0	4229.976562	3712.299561	0	0	6651.676270	0	0	0	0	0	0	0	0	0	0	5585.927734	0	0	0	0	0	0	0
TITLE=SQbRepX_mouseNglycome_brain_2.3942.3942.2.973	873.348454754445	2	1362.225027	0	0	126273.078125	0	19908.035156	0	0	0	0	0	0	0	0	0	0	0	0	15752.321289	0	0	0	0	0	0	3882.480957	0	0	8365.489258	0	0	0	0	0	0	0	0	0	0	4028.265381	0	0	0	0	0	0	0
TITLE=SQbRepX_mouseNglycome_brain_2.3943.3943.3.974	659.248180327907	3	1362.314929	0	0	216573.484375	1783.093750	21464.304688	0	0	0	0	0	0	0	0	0	0	0	0	44240.160156	0	0	0	0	0	0	7073.929688	0	0	9150.899414	0	0	0	0	0	0	0	0	0	0	8809.789062	0	0	0	0	0	0	0
TITLE=SQbRepX_mouseNglycome_brain_2.3944.3944.2.975	1089.926397588521	2	1362.408215	0	0	643952.375000	0	101771.304688	0	0	0	0	0	0	0	0	0	0	0	20552.769531	244507.484375	7507.370117	3383.724854	0	0	0	58715.398438	24293.087891	0	0	44969.937500	0	0	0	3063.825195	0	0	0	0	5629.929199	5629.929199	46346.113281	6264.911133	0	0	0	0	8247.172852	0
TITLE=SQbRepX_mouseNglycome_brain_2.3945.3945.2.976	1003.863422027376	2	1362.498103	0	0	77001.218750	0	10138.320312	0	0	0	0	0	0	0	0	0	0	0	2843.537842	24948.041016	0	0	0	0	0	2902.498291	4345.193359	0	0	3395.351074	0	0	0	0	0	0	0	0	0	0	2489.805420	0	0	0	0	0	0	0
TITLE=SQbRepX_mouseNglycome_brain_2.3947.3947.2.977	1069.404826935255	2	1362.89747	0	0	192925.203125	0	19488.226562	0	2452.322510	0	0	0	0	0	0	0	0	0	2999.995850	132212.406250	0	0	0	0	0	15261.503906	10429.588867	0	0	11572.983398	0	0	0	0	0	0	0	0	0	0	9597.892578	0	0	0	0	0	2448.073975	0
TITLE=SQbRepX_mouseNglycome_brain_2.3948.3948.3.978	1324.163783079405	3	1362.987437	0	0	78669.570312	0	13161.649414	0	0	0	0	0	0	0	0	0	0	0	0	47877.378906	0	0	0	0	0	9669.805664	3600.253174	0	0	10008.233398	0	0	0	0	0	0	0	0	0	0	9294.983398	2104.961182	0	0	0	0	2713.750000	0
TITLE=SQbRepX_mouseNglycome_brain_2.3949.3949.3.979	1180.456962643983	3	1363.080749	0	0	123630.281250	0	17202.185547	0	0	0	0	0	0	0	0	0	0	0	0	25547.779297	0	0	0	0	0	0	7406.218262	0	0	11649.305664	0	0	0	0	0	0	0	0	0	0	10150.775391	2663.539062	0	0	0	0	3263.319092	0
TITLE=SQbRepX_mouseNglycome_brain_2.3950.3950.3.980	1386.20059021799	3	1363.170653	0	0	82072.335938	0	14196.333008	0	0	0	0	0	0	0	0	0	0	0	3093.520996	40820.191406	3183.079590	0	0	0	0	12055.621094	4112.421875	0	0	10101.570312	0	0	0	0	0	0	0	0	0	0	7702.575195	0	0	0	0	0	0	0
TITLE=SQbRepX_mouseNglycome_brain_2.3951.3951.3.981	1269.483174053511	3	1363.263966	0	0	62595.054688	0	9243.277344	0	0	0	0	0	0	0	0	0	0	0	0	31777.947266	0	0	0	0	0	4486.961426	4352.470215	0	0	6312.633789	0	0	0	0	0	0	0	0	0	0	3711.821533	0	0	0	0	0	0	0
TITLE=SQbRepX_mouseNglycome_brain_2.3952.3952.2.982	865.349005692357	2	1363.353907	0	0	137965.015625	0	19956.421875	0	4795.289062	0	0	0	0	0	0	0	0	0	2406.064209	26078.087891	0	0	0	0	0	0	4993.805664	0	0	11116.913086	0	0	0	0	0	0	0	0	0	0	4971.155273	0	0	0	0	0	0	0
TITLE=SQbRepX_mouseNglycome_brain_2.3953.3953.2.983	861.82920050267	2	1363.44725	0	0	150680.093750	0	16978.578125	0	0	0	0	0	0	0	0	0	0	0	2328.994629	20663.250000	0	0	0	0	0	0	3827.707764	0	0	10825.555664	0	0	0	0	0	0	0	0	0	0	7460.849121	0	0	0	0	0	0	0
TITLE=SQbRepX_mouseNglycome_brain_2.3954.3954.2.984	1039.388858916636	2	1363.537194	0	0	301504.625000	3549.022217	8003.973145	0	0	0	0	0	0	0	0	0	0	0	19757.353516	90720.164062	0	0	0	0	0	12509.043945	12146.614258	0	0	22257.218750	0	0	0	0	0	0	0	0	0	0	16627.617188	0	0	0	0	0	10037.915039	0
TITLE=SQbRepX_mouseNglycome_brain_2.3956.3956.2.985	967.876767914728	2	1363.908406	0	0	233748.781250	0	47097.417969	0	2417.169678	0	0	0	0	0	0	2481.226807	0	0	7215.926270	95273.039062	0	0	0	0	0	10545.229492	15324.698242	0	0	7343.972656	0	0	0	0	0	0	0	0	0	0	10481.087891	0	0	0	0	0	0	0
TITLE=SQbRepX_mouseNglycome_brain_2.3957.3957.2.986	650.245572039417	2	1363.998309	0	0	193678.765625	0	0	0	0	0	0	0	0	0	0	0	0	0	0	24532.841797	0	0	0	0	0	0	2666.624756	0	0	5545.339355	0	0	0	0	0	0	0	0	0	0	3995.744385	0	0	0	0	0	0	0
TITLE=SQbRepX_mouseNglycome_brain_2.3958.3958.3.987	1228.120412406284	3	1364.091645	0	0	87855.531250	0	10030.835938	0	0	0	0	0	0	0	0	0	0	0	2186.397461	40714.628906	0	0	0	0	0	5291.760742	3572.606689	0	0	9824.541016	0	0	0	0	0	0	0	0	0	0	12742.388672	2446.319336	0	0	0	0	0	0
TITLE=SQbRepX_mouseNglycome_brain_2.3959.3959.2.988	803.319732843468	2	1364.181567	0	0	156465.062500	0	2198.783691	0	0	0	0	0	0	0	0	0	0	0	3992.959961	52531.210938	0	0	0	0	0	4557.519043	5281.583984	0	0	8000.622559	0	0	0	0	0	0	0	0	0	0	4076.472900	0	0	0	0	0	0	0
TITLE=SQbRepX_mouseNglycome_brain_2.3960.3960.2.989	874.80785743258	2	1364.274902	0	0	160983.531250	0	22488.779297	0	0	2247.953613	0	0	0	0	0	0	0	0	0	35226.417969	0	0	0	0	0	2495.259277	7232.305176	0	0	6847.304688	0	0	0	0	0	0	0	0	0	0	6122.156738	0	0	0	0	0	0	0
TITLE=SQbRepX_mouseNglycome_brain_2.3961.3961.2.990	947.351460658378	2	1364.364822	0	0	75160.742188	0	10480.674805	0	0	0	0	0	0	0	0	0	0	0	0	9999.505859	0	0	0	0	0	0	2152.367920	0	0	0	0	0	0	0	0	0	0	0	0	0	0	0	0	0	0	0	0	0
TITLE=SQbRepX_mouseNglycome_brain_2.3962.3962.2.991	975.876058414813	2	1364.458144	0	0	141665.250000	0	32173.623047	0	0	1914.625610	0	0	0	0	0	0	0	0	3866.488770	79835.875000	0	0	0	0	0	3549.283447	10173.315430	0	0	8267.884766	0	0	0	0	0	0	0	0	0	0	6197.044922	0	0	0	0	0	0	0
TITLE=SQbRepX_mouseNglycome_brain_2.3963.3963.2.992	1281.991654967544	2	1364.548068	0	0	70445.328125	0	11814.322266	0	0	0	0	0	0	0	0	0	0	0	2280.264404	24662.369141	0	0	0	0	0	3259.232422	4344.006836	0	0	12859.375000	0	0	0	0	0	0	0	0	0	0	8649.333008	0	0	0	0	0	0	0
TITLE=SQbRepX_mouseNglycome_brain_2.3965.3965.2.993	857.353810112229	2	1364.921318	0	0	4066462.500000	16692.830078	659049.125000	0	0	0	0	0	0	0	0	0	0	0	60445.796875	606821.437500	61599.835938	9132.277344	0	0	0	21706.462891	132550.515625	0	0	333613.500000	0	0	0	0	0	0	0	0	13747.795898	13747.795898	323322.031250	48376.980469	0	0	0	0	36716.003906	0
TITLE=SQbRepX_mouseNglycome_brain_2.3966.3966.2.994	853.798330564046	2	1365.011625	14322.904297	0	532922.562500	0	36032.210938	0	0	0	0	0	0	0	0	0	0	0	2838.646729	36462.281250	0	0	0	0	0	0	4150.162109	0	0	14244.992188	0	0	0	0	0	0	0	0	0	0	9505.328125	0	0	0	0	0	0	0
TITLE=SQbRepX_mouseNglycome_brain_2.3967.3967.3.995	1222.795807435642	3	1365.10184	0	0	157894.390625	0	18763.642578	0	0	0	0	0	0	0	0	0	0	0	4645.339355	72596.281250	0	0	0	0	0	13606.718750	9438.341797	0	0	16254.993164	0	0	0	0	0	0	0	0	0	0	11135.205078	0	0	0	0	0	0	0
TITLE=SQbRepX_mouseNglycome_brain_2.3968.3968.2.996	1333.767870410211	2	1365.191752	0	0	210271.921875	0	31717.267578	0	0	0	0	0	0	0	0	0	0	0	4645.019531	82140.445312	3137.706787	0	0	0	0	12237.908203	13800.857422	0	0	27597.039062	0	0	0	0	0	0	0	0	0	0	23848.107422	2734.593506	0	0	0	0	0	0
TITLE=SQbRepX_mouseNglycome_brain_2.3969.3969.2.997	906.326230048211	2	1365.285095	0	0	217537.375000	0	13301.119141	0	0	0	0	0	0	0	0	0	0	0	3247.749268	31279.621094	0	0	0	0	0	0	2392.942871	0	0	5211.273926	0	0	0	0	0	0	0	0	0	0	4253.311523	0	0	0	0	0	0	0
TITLE=SQbRepX_mouseNglycome_brain_2.3970.3970.2.998	1057.906865338721	2	1365.375377	0	0	154179.546875	0	42860.847656	0	0	0	0	0	0	0	0	0	0	0	5266.010742	86402.976562	3134.176025	0	0	0	0	16455.771484	10167.157227	0	0	8819.898438	0	0	0	0	0	0	0	0	0	0	5838.121582	0	0	0	0	0	3235.598877	0
TITLE=SQbRepX_mouseNglycome_brain_2.3971.3971.2.999	996.38979188747	2	1365.465283	0	0	178713.000000	0	24735.433594	0	0	0	0	0	0	0	0	0	0	0	5379.907715	74117.031250	2039.137329	0	0	0	0	10426.515625	5876.971680	0	0	12774.003906	0	0	0	0	0	0	0	0	0	0	13377.849609	2587.107178	0	0	0	0	0	0
TITLE=SQbRepX_mouseNglycome_brain_2.3972.3972.2.1000	1380.531193943137	2	1365.558491	0	0	51598.421875	0	6910.365234	0	0	0	0	0	0	0	0	0	0	0	0	17209.039062	0	0	0	0	0	0	3540.325928	0	0	6570.812500	0	0	0	0	0	0	0	0	0	0	4174.638184	0	0	0	0	0	0	0
TITLE=SQbRepX_mouseNglycome_brain_2.3974.3974.3.1001	1125.415845215672	3	1365.99891	0	0	117415.078125	0	13482.717773	0	0	0	0	0	0	0	0	0	0	0	0	23412.802734	0	0	0	0	0	2970.496094	5400.694824	0	0	10111.674805	0	0	0	0	0	0	0	0	1964.542725	1964.542725	7899.348145	0	0	0	0	0	0	0
TITLE=SQbRepX_mouseNglycome_brain_2.3975.3975.2.1002	854.802851818187	2	1366.089196	0	0	323401.875000	0	40096.687500	0	0	0	0	0	0	0	0	0	0	0	0	27284.558594	0	3164.398926	0	0	0	0	2732.475342	0	0	12949.782227	0	0	0	0	0	0	0	0	0	0	10702.154297	0	0	0	0	0	0	0
TITLE=SQbRepX_mouseNglycome_brain_2.3976.3976.4.1003	1379.528712012044	4	1366.17949	0	0	66076.679688	0	8714.205078	0	0	0	0	0	0	0	0	0	0	0	0	25258.451172	0	0	0	0	0	5240.923340	5046.081543	0	0	8820.155273	0	0	0	0	0	0	0	0	0	0	10147.599609	0	0	0	0	0	0	0
TITLE=SQbRepX_mouseNglycome_brain_2.3977.3977.2.1004	870.327396682124	2	1366.269371	0	0	100050.648438	0	13068.115234	0	0	0	0	0	0	0	0	0	0	0	0	15680.952148	0	0	0	0	0	0	6049.467285	0	0	3068.133789	0	0	0	0	0	0	0	0	0	0	0	0	0	0	0	0	0	0
TITLE=SQbRepX_mouseNglycome_brain_2.3978.3978.2.1005	1359.271561290347	2	1366.362752	0	0	102488.296875	0	15424.647461	0	0	0	0	0	0	0	0	0	0	0	0	49628.945312	0	0	0	0	0	6709.785645	5341.585449	0	0	15356.942383	0	0	0	0	0	0	0	0	0	0	8641.824219	2574.365479	0	0	0	0	0	0
TITLE=SQbRepX_mouseNglycome_brain_2.3979.3979.3.1006	1226.468901841225	3	1366.453096	0	0	81002.796875	0	16868.371094	0	0	0	0	0	0	0	0	0	0	0	2413.570801	38368.390625	0	0	0	0	0	6699.155762	4450.876465	0	0	12324.948242	0	0	0	0	0	0	0	0	0	0	7748.987793	0	0	0	0	0	0	0
TITLE=SQbRepX_mouseNglycome_brain_2.3980.3980.4.1007	1409.798974172441	4	1366.543346	0	0	74020.226562	0	11035.008789	0	0	0	0	0	0	0	0	0	0	0	0	38018.078125	0	0	0	0	0	9447.261719	6431.145020	0	0	11091.834961	0	0	0	0	0	0	0	0	0	0	11755.227539	0	0	0	0	0	3229.373047	0
TITLE=SQbRepX_mouseNglycome_brain_2.3981.3981.4.1008	1405.794149382783	4	1366.633267	0	0	76868.804688	0	10023.923828	0	0	0	0	0	0	0	0	0	0	0	3616.036621	56290.644531	0	0	0	0	0	10889.406250	6265.609375	0	0	9922.408203	0	0	0	0	0	0	0	0	0	0	12353.243164	0	0	0	0	0	0	0
TITLE=SQbRepX_mouseNglycome_brain_2.3983.3983.2.1009	845.813557545641	2	1367.005061	0	0	1337067.250000	0	43994.160156	0	0	0	0	0	0	0	0	0	8109.251465	0	0	62843.507812	0	0	0	0	0	0	6701.041992	0	0	19010.820312	0	0	0	0	0	0	0	0	0	0	15831.238281	0	0	0	0	0	0	0
TITLE=SQbRepX_mouseNglycome_brain_2.3984.3984.2.1010	887.33972638147	2	1367.09563	0	0	244671.375000	0	59367.203125	0	0	0	0	0	0	0	0	0	0	0	7021.342285	94486.453125	2917.663574	0	0	0	0	14205.647461	9170.113281	0	0	11316.850586	0	0	0	0	0	0	0	0	0	0	12336.982422	0	0	0	0	0	3675.884521	0
TITLE=SQbRepX_mouseNglycome_brain_2.3985.3985.3.1011	1289.170418432303	3	1367.185875	0	0	149037.421875	0	27594.347656	0	0	0	0	0	0	0	0	0	0	0	3742.856445	61695.660156	4567.525391	0	0	0	0	12870.598633	9152.795898	0	0	21978.250000	0	0	0	0	0	0	0	0	0	0	15848.562500	3152.849121	0	0	0	0	3143.387695	0
TITLE=SQbRepX_mouseNglycome_brain_2.3986.3986.3.1012	1160.4308744384	3	1367.276149	0	0	121874.875000	0	15377.396484	0	0	0	0	0	0	0	0	0	0	0	2212.988525	22756.722656	0	0	0	0	0	3044.152344	5294.153809	0	0	7092.458496	0	0	0	0	0	0	0	0	0	0	5855.412109	0	0	0	0	0	0	0
TITLE=SQbRepX_mouseNglycome_brain_2.3987.3987.2.1013	958.891697723104	2	1367.366036	0	0	148498.093750	0	23152.234375	0	0	0	0	0	0	0	0	0	0	0	2317.688721	28513.632812	0	0	0	0	0	1919.083984	6073.963867	0	0	12579.267578	0	0	0	0	0	0	0	0	0	0	10097.190430	0	0	0	0	0	0	0
TITLE=SQbRepX_mouseNglycome_brain_2.3988.3988.2.1014	1040.885816182536	2	1367.459433	0	0	144078.484375	0	30966.042969	0	18751.970703	0	0	6752.919434	0	0	0	0	0	0	3463.415771	64789.078125	0	0	0	0	0	3792.638428	7069.104980	0	0	7950.661621	0	0	10895.417969	3365.972168	0	0	0	0	0	0	7488.974121	0	0	0	0	0	0	0
TITLE=SQbRepX_mouseNglycome_brain_2.3989.3989.3.1015	1319.843293597005	3	1367.549686	0	0	587801.875000	6496.104004	93227.882812	0	0	0	0	0	0	0	0	0	0	0	0	221097.718750	0	2874.506592	0	0	0	9739.305664	45412.847656	0	0	103771.296875	0	0	0	0	0	0	0	0	0	0	107911.382812	21312.248047	0	0	0	0	0	0
TITLE=SQbRepX_mouseNglycome_brain_2.3990.3990.2.1016	1106.414177635525	2	1367.639894	0	0	78268.656250	0	12794.193359	0	0	0	0	0	0	0	0	0	0	0	2598.432617	24614.898438	2611.424561	0	0	0	0	5730.283203	2516.951172	0	0	4446.401367	0	0	0	0	0	0	0	0	0	0	5055.152832	0	0	0	0	0	0	0
TITLE=SQbRepX_mouseNglycome_brain_2.3991.3991.4.1017	1340.024599630929	4	1367.729844	0	0	48060.957031	0	4867.958008	0	0	0	0	0	0	0	0	0	0	0	0	22554.605469	2046.163574	0	0	0	0	3208.820801	2289.671143	0	0	5883.381348	0	0	0	0	0	0	0	0	0	0	6316.064453	0	0	0	0	0	0	0
TITLE=SQbRepX_mouseNglycome_brain_2.3993.3993.2.1018	894.327569690818	2	1368.102215	0	0	932500.687500	4708.498535	107556.312500	0	0	0	0	0	0	0	0	0	0	0	5948.018066	151772.468750	3375.374512	0	0	0	0	3261.058105	29578.099609	0	0	41628.933594	0	0	0	0	0	0	0	0	0	0	26166.173828	0	0	0	0	0	0	0
TITLE=SQbRepX_mouseNglycome_brain_2.3994.3994.2.1019	1101.406621836425	2	1368.192448	0	0	337818.343750	0	53729.890625	0	0	0	0	0	0	0	0	0	0	0	4430.732910	61960.089844	0	0	0	0	0	8148.723145	4142.770508	0	0	17181.990234	0	0	0	0	0	0	0	0	0	0	10511.093750	0	0	0	0	0	3339.609375	0
TITLE=SQbRepX_mouseNglycome_brain_2.3995.3995.2.1020	832.806897730261	2	1368.282692	0	0	810588.812500	4967.830566	91177.585938	0	0	0	0	0	0	0	0	0	2641.278564	0	14496.495117	89284.710938	0	7900.175781	0	0	0	0	13258.791016	0	0	42941.417969	0	0	0	0	0	0	0	0	2303.703613	2303.703613	27385.449219	2855.489502	0	0	0	0	0	0
TITLE=SQbRepX_mouseNglycome_brain_2.3996.3996.2.1021	911.330464271617	2	1368.372592	0	0	126869.007812	0	22162.923828	0	0	0	0	0	0	0	0	0	0	0	0	19805.033203	0	1894.568237	0	0	0	0	4526.497070	0	0	3884.333740	0	0	0	0	0	0	0	0	0	0	2404.455078	0	0	0	0	0	0	0
TITLE=SQbRepX_mouseNglycome_brain_2.3997.3997.2.1022	976.362952980815	2	1368.465941	0	0	243546.812500	0	60652.328125	0	0	0	0	0	0	0	0	0	0	0	3035.674561	126153.578125	0	0	0	0	0	5860.793457	15204.300781	0	0	14972.472656	0	0	0	0	0	0	0	0	0	0	12851.688477	0	0	0	0	0	2636.836182	0
TITLE=SQbRepX_mouseNglycome_brain_2.3998.3998.3.1023	1289.170507050961	3	1368.555834	0	0	181152.593750	0	27582.255859	0	0	0	0	0	0	0	0	0	0	0	6710.696289	61797.250000	3719.429688	0	0	0	0	16408.669922	6838.954590	0	0	21277.751953	0	0	0	0	0	0	0	0	0	0	18830.716797	2798.599854	0	0	0	0	5035.761719	0
TITLE=SQbRepX_mouseNglycome_brain_2.3999.3999.2.1024	1151.458370355135	2	1368.649246	0	0	147634.890625	0	24794.248047	0	0	0	0	0	0	0	0	0	0	0	3718.290527	128711.593750	3226.302246	0	0	0	0	37667.894531	9119.246094	0	0	11677.222656	0	0	0	0	0	0	0	0	2218.313965	2218.313965	14713.627930	3186.763184	0	0	0	0	3207.438721	0
TITLE=SQbRepX_mouseNglycome_brain_2.4000.4000.2.1025	789.306006370184	2	1368.739519	0	0	24276.755859	0	2721.605225	0	0	0	0	0	0	0	0	0	0	0	0	3991.505615	0	0	0	0	0	0	1922.432861	0	0	0	0	0	0	0	0	0	0	0	0	0	0	0	0	0	0	0	0	0
TITLE=SQbRepX_mouseNglycome_brain_2.4001.4001.2.1026	938.872432727675	2	1368.829469	0	0	146813.312500	0	29599.126953	0	1996.854004	0	0	0	0	0	0	0	0	0	5768.958984	35790.910156	0	0	0	0	0	0	3748.536377	0	0	9304.143555	0	0	0	0	0	0	0	0	0	0	4303.255371	0	0	0	0	0	0	0
TITLE=SQbRepX_mouseNglycome_brain_2.4003.4003.2.1027	712.771378627112	2	1369.2104	0	0	147576.421875	0	32994.082031	0	0	0	0	0	0	0	0	0	0	0	0	35383.542969	0	0	0	0	0	0	9695.618164	0	0	6609.783203	0	0	0	0	0	0	0	0	0	0	3049.067627	0	0	0	0	0	0	0
TITLE=SQbRepX_mouseNglycome_brain_2.4004.4004.3.1028	1296.155695722609	3	1369.30157	0	0	101186.351562	0	14130.939453	0	0	0	0	0	0	0	0	0	0	0	0	47573.156250	0	0	0	0	0	7125.963867	6807.461426	0	0	10619.559570	0	0	0	0	0	0	0	0	0	0	9942.321289	0	0	0	0	0	0	0
TITLE=SQbRepX_mouseNglycome_brain_2.4005.4005.2.1029	1060.389218149688	2	1369.391839	0	0	110825.195312	0	13219.738281	0	6040.767578	0	0	0	0	0	0	0	0	0	2993.568604	51083.453125	2927.517578	0	0	0	0	4073.606445	4462.648926	0	0	4987.533203	0	0	5153.106934	0	0	0	0	2321.657227	0	0	3938.444092	0	0	0	0	0	0	0
TITLE=SQbRepX_mouseNglycome_brain_2.4006.4006.3.1030	1193.446551613493	3	1369.481751	0	0	89174.421875	0	14301.280273	0	0	0	0	0	0	0	0	0	0	0	0	21538.027344	0	0	0	0	0	0	4716.795898	0	0	9962.113281	0	0	0	0	0	0	0	0	0	0	6056.557129	0	0	0	0	0	0	0
TITLE=SQbRepX_mouseNglycome_brain_2.4007.4007.3.1031	1168.459409624227	3	1369.575089	0	0	63414.281250	0	11081.219727	0	0	0	0	0	0	0	0	0	0	0	0	16903.914062	0	0	0	0	0	0	2267.614502	0	0	3791.384766	0	0	0	0	0	0	0	0	0	0	4845.810059	0	0	0	0	0	0	0
TITLE=SQbRepX_mouseNglycome_brain_2.4008.4008.2.1032	914.306755951855	2	1369.664995	0	0	169049.843750	0	20848.664062	0	0	0	0	0	0	0	0	0	0	0	0	31370.687500	0	0	0	0	0	0	6214.246094	0	0	4187.459473	0	2375.730225	0	0	0	0	0	0	0	0	3960.571045	0	0	0	0	0	0	0
TITLE=SQbRepX_mouseNglycome_brain_2.4009.4009.3.1033	1261.14817163218	3	1369.758404	0	0	454680.656250	3518.693604	98870.484375	0	0	0	0	0	0	0	0	0	0	0	16321.256836	181710.468750	11732.125000	0	0	0	0	23574.078125	36807.308594	0	0	65736.437500	0	0	0	0	0	0	0	0	4149.243164	4149.243164	65354.882812	10738.178711	0	0	0	0	18032.457031	0
TITLE=SQbRepX_mouseNglycome_brain_2.4010.4010.2.1034	1109.396785157968	2	1369.848316	0	0	62721.824219	0	8131.525879	0	0	0	0	0	0	0	0	0	0	0	0	25140.167969	0	0	0	0	0	5180.333008	0	0	0	4282.056152	0	0	0	0	0	0	0	0	0	0	2808.081787	0	0	0	0	0	0	0
TITLE=SQbRepX_mouseNglycome_brain_2.4012.4012.2.1035	936.363464646938	2	1370.221151	0	0	3949935.750000	0	661597.312500	0	0	0	0	0	0	0	0	0	0	0	50341.378906	607835.375000	21055.275391	0	0	0	0	0	141507.390625	0	0	299655.968750	0	0	0	0	0	0	0	0	0	0	252182.421875	24394.029297	0	0	0	0	22356.283203	0
TITLE=SQbRepX_mouseNglycome_brain_2.4013.4013.3.1036	1112.764672422799	3	1370.311423	0	0	988195.937500	4340.972168	150332.546875	0	4641.548340	0	0	0	0	0	0	0	0	0	27380.029297	238440.000000	16768.478516	2797.838623	0	0	0	38703.113281	39826.875000	0	0	103148.890625	0	0	0	0	0	0	0	0	7093.644531	7093.644531	93318.445312	15269.429688	0	0	0	0	15759.307617	0
TITLE=SQbRepX_mouseNglycome_brain_2.4014.4014.2.1037	1101.407221570879	2	1370.40162	0	0	324099.062500	0	49142.417969	0	0	0	0	0	0	0	0	0	0	0	5899.446289	66403.164062	2293.395752	0	0	0	0	10678.813477	8851.673828	0	0	14931.746094	0	0	0	0	0	0	0	0	0	0	11035.490234	0	0	0	0	0	0	0
TITLE=SQbRepX_mouseNglycome_brain_2.4015.4015.2.1038	1071.923323279365	2	1370.491564	0	0	139934.000000	0	40122.167969	0	0	0	0	0	0	0	0	0	0	0	3896.690918	79943.757812	4465.893066	0	0	0	0	14343.552734	12085.078125	0	0	6659.331543	0	0	0	0	0	0	0	0	0	0	7930.355469	0	0	0	0	0	0	0
TITLE=SQbRepX_mouseNglycome_brain_2.4016.4016.2.1039	768.791056047749	2	1370.58491	0	0	32005.312500	0	6190.759766	0	0	0	0	0	0	0	0	0	0	0	0	15998.650391	0	0	0	0	0	2922.095215	0	0	0	0	0	0	0	0	0	0	0	0	0	0	0	0	0	0	0	0	0	0
TITLE=SQbRepX_mouseNglycome_brain_2.4017.4017.3.1040	1298.177372372973	3	1370.675199	0	0	822930.937500	5946.342773	14323.449219	0	0	0	0	0	0	0	0	0	0	0	0	317595.343750	0	10297.819336	0	0	0	8634.397461	58249.332031	0	0	146993.859375	0	0	0	0	0	0	0	0	0	0	77421.398438	0	0	0	0	0	0	0
TITLE=SQbRepX_mouseNglycome_brain_2.4018.4018.3.1041	1350.840982570076	3	1370.765435	0	0	94973.578125	0	16195.673828	0	0	0	0	0	0	0	0	0	0	0	3586.935547	36924.484375	2958.892822	0	0	0	0	10227.614258	5419.378906	0	0	8039.422363	0	0	0	0	0	0	0	0	0	0	12789.272461	2295.302002	0	0	0	0	2270.694580	0
TITLE=SQbRepX_mouseNglycome_brain_2.4019.4019.2.1042	955.327344823092	2	1370.855346	0	0	181964.125000	0	34636.824219	0	0	0	0	0	0	0	0	0	0	0	0	39689.953125	0	0	0	0	0	0	4043.394531	0	0	9087.121094	0	0	0	0	0	0	0	0	0	0	7676.088867	0	0	0	0	0	0	0
TITLE=SQbRepX_mouseNglycome_brain_2.4021.4021.2.1043	761.795338364987	2	1371.246246	0	0	1982185.500000	0	233543.359375	0	0	0	0	0	0	0	0	0	0	0	0	272576.562500	0	0	0	0	0	0	42173.054688	0	0	91284.687500	0	0	0	0	0	0	0	0	0	0	79271.890625	0	0	0	0	0	0	0
TITLE=SQbRepX_mouseNglycome_brain_2.4022.4022.2.1044	1011.408625288863	2	1371.302777	0	0	808196.750000	0	155997.796875	0	0	0	0	0	0	0	0	0	0	0	24422.642578	324008.281250	18016.427734	0	0	0	0	71225.976562	32717.035156	0	0	55156.625000	0	0	0	0	0	0	0	0	4432.310059	4432.310059	58087.347656	8783.741211	0	0	0	0	12753.519531	0
TITLE=SQbRepX_mouseNglycome_brain_2.4023.4023.2.1045	917.864774175004	2	1371.391643	0	0	517545.750000	0	104458.554688	0	0	0	0	0	0	0	0	0	0	0	6618.515137	119771.859375	7648.287109	0	0	0	0	7324.246094	19290.705078	0	0	35366.339844	0	0	0	0	0	0	0	0	0	0	21298.119141	4184.369141	0	0	0	0	2650.014648	0
TITLE=SQbRepX_mouseNglycome_brain_2.4024.4024.2.1046	822.309322549018	2	1371.481626	0	0	371449.093750	0	58781.156250	0	0	0	0	0	0	0	0	0	0	0	0	60302.851562	0	0	0	0	0	0	11779.377930	0	0	18781.558594	0	0	0	0	0	0	0	0	0	0	11849.947266	2265.739502	0	0	0	0	0	0
TITLE=SQbRepX_mouseNglycome_brain_2.4025.4025.3.1047	1358.507353311103	3	1371.575024	0	0	139062.609375	0	26422.458984	0	0	0	0	0	0	0	0	0	0	0	4423.631836	75654.484375	2109.954102	0	0	0	0	19394.917969	13195.907227	0	0	16667.015625	0	0	0	0	0	0	0	0	0	0	13259.353516	2127.459961	0	0	0	0	3045.404297	0
TITLE=SQbRepX_mouseNglycome_brain_2.4026.4026.2.1048	1165.464218051801	2	1371.664927	0	0	175909.156250	0	36119.667969	0	0	0	0	0	0	0	0	0	0	0	5117.359375	132878.953125	4616.946289	0	0	0	0	38520.929688	13341.154297	0	0	12226.570312	0	0	0	2412.163818	0	0	0	0	0	0	14055.510742	0	0	0	0	0	4133.648926	0
TITLE=SQbRepX_mouseNglycome_brain_2.4027.4027.3.1049	762.626036066418	3	1371.732649	0	0	917694.500000	0	118492.742188	0	0	0	0	0	0	0	0	0	0	0	0	189674.859375	0	0	0	0	0	20232.384766	23477.435547	0	0	50120.097656	0	0	0	0	0	0	0	0	0	0	34901.457031	0	0	0	0	0	0	0
TITLE=SQbRepX_mouseNglycome_brain_2.4028.4028.2.1050	996.373719870976	2	1371.811344	0	0	521894.531250	0	94347.882812	0	0	0	0	0	0	0	0	0	0	0	15276.692383	288724.812500	6045.694824	0	0	0	0	48260.917969	23739.187500	0	0	38091.253906	0	0	0	0	0	0	0	0	2619.480957	2619.480957	40013.191406	4452.375977	0	0	0	0	10439.735352	0
TITLE=SQbRepX_mouseNglycome_brain_2.4029.4029.3.1051	1188.120079651963	3	1371.904316	0	0	63032.839844	0	7992.147461	0	0	0	0	0	0	0	0	0	0	0	2597.997559	31514.759766	0	0	0	0	0	6312.590332	2626.056396	0	0	3174.033936	0	0	0	0	0	0	0	0	0	0	5207.555176	0	0	0	0	0	0	0
TITLE=SQbRepX_mouseNglycome_brain_2.4031.4031.3.1052	1318.16902235486	3	1372.278548	0	0	682527.125000	3376.368652	117761.210938	0	0	0	0	0	0	0	0	0	0	0	10355.277344	323390.125000	7547.373535	3820.602783	0	0	0	48509.699219	50111.925781	0	0	96061.742188	0	0	0	0	0	0	0	0	0	0	105428.664062	17694.845703	0	0	0	0	8037.645020	0
TITLE=SQbRepX_mouseNglycome_brain_2.4032.4032.3.1053	1421.205539528633	3	1372.368441	0	0	305288.562500	0	33053.503906	0	0	0	0	0	0	0	0	0	0	0	4903.735840	173199.765625	4446.545898	0	0	0	0	38470.093750	24072.748047	0	0	35378.078125	0	0	0	3450.483154	0	0	0	0	0	0	24534.101562	2552.989258	0	0	0	0	4937.089844	0
TITLE=SQbRepX_mouseNglycome_brain_2.4033.4033.2.1054	874.796154790814	2	1372.461902	0	0	226321.953125	1983.094849	33231.066406	0	0	2565.661133	0	0	0	0	0	0	0	0	1847.408447	53525.390625	0	0	0	0	0	2704.886963	10242.371094	0	0	9015.930664	0	0	0	0	0	0	0	0	0	0	7395.863770	0	0	0	0	0	0	0
TITLE=SQbRepX_mouseNglycome_brain_2.4034.4034.2.1055	1098.423922129045	2	1372.55185	0	0	421596.968750	2560.249512	45409.628906	0	0	0	0	0	0	0	0	0	0	0	10932.905273	153185.578125	3250.061523	0	0	0	0	24363.802734	11335.870117	0	0	24014.134766	0	0	0	0	0	0	0	0	0	0	20131.423828	3596.560303	0	0	0	0	3473.166992	0
TITLE=SQbRepX_mouseNglycome_brain_2.4035.4035.3.1056	1427.219576254707	3	1372.645214	0	0	200327.781250	0	37100.636719	0	0	0	0	0	0	0	0	0	0	0	8564.777344	120566.789062	4340.107910	0	0	0	0	30545.947266	17489.345703	0	0	24170.707031	0	0	0	0	0	0	0	0	3503.766357	3503.766357	15420.464844	0	0	0	0	0	5150.633789	0
TITLE=SQbRepX_mouseNglycome_brain_2.4036.4036.3.1057	1391.208884421387	3	1372.735124	0	0	81285.820312	0	15224.979492	0	0	0	0	0	0	0	0	0	0	0	4928.708496	48222.746094	0	0	0	0	0	17494.343750	6457.407227	0	0	13483.568359	0	0	0	0	0	0	0	0	0	0	15722.328125	0	0	0	0	0	0	0
TITLE=SQbRepX_mouseNglycome_brain_2.4037.4037.2.1058	1141.934948241214	2	1372.784249	0	0	1231656.750000	0	265127.781250	0	0	0	0	0	0	0	0	0	0	0	42625.179688	1161391.125000	25356.357422	0	0	0	0	302603.875000	78008.445312	0	0	110962.835938	0	0	0	31615.412109	0	0	0	0	17641.521484	17641.521484	100605.507812	15853.905273	0	0	0	0	39803.367188	0
TITLE=SQbRepX_mouseNglycome_brain_2.4038.4038.2.1059	1171.446004091075	2	1372.874143	0	0	199405.109375	0	36775.136719	0	0	0	0	0	0	0	0	0	0	0	6695.142578	124886.429688	2217.712158	0	0	0	0	25503.873047	11829.386719	0	0	12927.152344	0	0	0	0	0	0	0	0	0	0	12060.920898	0	0	0	0	0	3266.143555	0
TITLE=SQbRepX_mouseNglycome_brain_2.4039.4039.2.1060	760.787254343728	2	1372.968307	0	0	118363.960938	0	10049.219727	0	0	0	0	0	0	0	0	0	0	0	0	13814.775391	0	2259.616943	0	0	0	0	0	0	0	5843.052246	0	0	0	0	0	0	0	0	0	0	3151.298096	0	0	0	0	0	0	0
TITLE=SQbRepX_mouseNglycome_brain_2.4041.4041.2.1061	997.390110533167	2	1373.341355	0	0	870215.437500	3586.448242	171770.406250	0	0	0	0	0	0	0	0	0	0	0	26456.804688	486746.843750	12044.602539	3355.276855	0	0	0	89999.093750	41133.871094	0	0	69519.968750	0	0	0	0	0	0	0	0	6113.165039	6113.165039	65891.007812	8226.315430	0	0	0	0	15464.489258	0
TITLE=SQbRepX_mouseNglycome_brain_2.4042.4042.3.1062	1358.174213880185	3	1373.431244	0	0	198724.734375	0	48059.160156	0	0	0	0	0	0	0	0	0	0	0	5987.062988	120354.718750	3605.151855	0	0	0	0	28519.378906	18655.619141	0	0	19552.974609	0	0	0	0	0	0	0	0	0	0	17340.888672	2880.732178	0	0	0	0	3214.562012	0
TITLE=SQbRepX_mouseNglycome_brain_2.4043.4043.2.1063	1113.948918799114	2	1373.524588	0	0	450916.718750	0	74817.359375	0	4691.484375	0	0	0	0	0	0	0	0	0	11590.208984	128824.250000	6324.502930	0	0	0	0	19787.228516	18149.289062	0	0	33288.824219	0	0	0	0	0	0	0	0	2849.084717	2849.084717	26381.003906	4142.804199	0	0	0	0	4840.178223	0
TITLE=SQbRepX_mouseNglycome_brain_2.4044.4044.3.1064	1420.864928021642	3	1373.614495	0	0	369255.312500	0	47599.078125	0	0	0	0	0	0	0	0	0	0	0	12167.363281	248939.859375	7524.477539	0	0	0	0	62770.199219	33412.687500	0	0	45643.968750	0	0	0	4685.739258	0	0	0	0	2692.314209	2692.314209	29463.394531	4210.409180	0	0	0	0	9201.937500	0
TITLE=SQbRepX_mouseNglycome_brain_2.4045.4045.2.1065	1153.925127898447	2	1373.707822	0	0	349888.968750	0	53204.980469	0	0	0	0	0	0	0	0	0	0	0	3307.685791	142291.718750	4367.478027	0	0	0	0	26763.060547	12122.093750	0	0	23187.396484	0	0	0	0	0	0	0	0	0	0	17487.343750	2224.586426	0	0	0	0	0	0
TITLE=SQbRepX_mouseNglycome_brain_2.4046.4046.2.1066	947.353438923637	2	1373.797744	0	0	123644.695312	0	8389.926758	0	0	0	0	0	0	0	0	0	0	0	0	13264.050781	0	0	0	0	0	0	4073.255859	0	0	2431.078125	0	0	0	0	0	0	0	0	0	0	0	0	0	0	0	0	0	7266.255859
TITLE=SQbRepX_mouseNglycome_brain_2.4047.4047.2.1067	823.808484701737	2	1373.891142	0	0	114796.968750	0	13134.404297	0	0	0	0	0	0	0	0	2161.929688	0	0	2421.897461	9881.244141	0	0	0	0	0	0	2130.666260	0	0	2753.145508	0	0	0	0	0	0	0	0	0	0	1881.797607	0	0	0	0	0	0	0
TITLE=SQbRepX_mouseNglycome_brain_2.4048.4048.2.1068	1048.381636606597	2	1373.92772	0	0	1071952.500000	0	286062.625000	0	10514.616211	0	0	0	0	0	0	0	0	0	45232.046875	566183.875000	13548.285156	0	0	0	0	70801.265625	103919.367188	0	0	42909.621094	0	0	0	0	0	0	0	0	0	0	67768.585938	0	0	0	0	0	0	0
TITLE=SQbRepX_mouseNglycome_brain_2.4050.4050.2.1069	935.356000725167	2	1374.320432	0	0	645831.375000	0	76185.117188	0	0	0	0	0	0	0	0	0	0	0	6540.166504	100014.484375	0	2495.600098	0	0	0	0	18328.181641	0	0	43911.183594	0	0	0	0	0	0	0	0	0	0	34309.933594	5217.748047	0	0	0	0	2871.077881	0
TITLE=SQbRepX_mouseNglycome_brain_2.4051.4051.2.1070	893.321343730603	2	1374.410315	0	0	642717.062500	7881.786133	7402.472168	0	0	0	0	0	0	0	0	0	0	0	0	170394.093750	0	0	0	0	0	0	26876.208984	0	0	31452.384766	0	0	0	0	0	0	0	0	0	0	40937.859375	0	0	0	0	0	0	0
TITLE=SQbRepX_mouseNglycome_brain_2.4052.4052.2.1071	879.885990631971	2	1374.503626	0	0	201523.328125	0	33510.406250	0	0	0	0	0	0	0	0	0	0	0	2826.418701	35501.640625	2486.886719	0	0	0	0	0	8766.219727	0	0	18153.791016	0	0	0	0	0	0	0	0	0	0	14875.670898	2993.371094	0	0	0	0	2467.521973	0
TITLE=SQbRepX_mouseNglycome_brain_2.4053.4053.2.1072	1261.494387615389	2	1374.593566	0	0	224102.359375	0	39111.582031	0	0	0	0	0	0	0	0	0	0	0	8472.309570	94545.226562	3672.914307	0	0	0	0	22939.878906	14155.813477	0	0	22368.142578	0	0	0	0	0	0	0	0	0	0	27137.714844	3806.245850	0	0	0	0	4279.254883	0
TITLE=SQbRepX_mouseNglycome_brain_2.4054.4054.2.1073	1158.92921448963	2	1374.686901	0	0	159160.000000	0	32780.472656	0	0	0	0	0	0	0	0	0	0	0	3182.278320	72286.171875	2980.752197	0	0	0	0	13695.752930	6774.727051	0	0	14362.084961	0	0	0	0	0	0	0	0	0	0	8719.327148	0	0	0	0	0	0	0
TITLE=SQbRepX_mouseNglycome_brain_2.4055.4055.2.1074	913.34949519675	2	1374.776816	0	0	195634.406250	0	39042.308594	0	0	0	0	0	0	0	0	0	0	0	0	37608.671875	0	0	0	0	0	0	23137.765625	0	0	0	0	0	0	0	0	0	0	0	0	0	3543.822754	0	0	0	0	0	0	0
TITLE=SQbRepX_mouseNglycome_brain_2.4056.4056.2.1075	1018.904347482086	2	1374.870142	0	0	128865.953125	0	22313.802734	0	0	0	0	0	0	0	0	0	0	0	2707.029541	48225.546875	0	0	0	0	0	5940.791504	5846.852051	0	0	8100.634277	0	0	0	0	0	0	0	0	0	0	6569.357422	0	0	0	0	0	0	0
TITLE=SQbRepX_mouseNglycome_brain_2.4057.4057.3.1076	1264.139359465828	3	1374.960392	0	0	262795.812500	0	49726.539062	0	0	0	0	0	0	0	0	0	0	0	5545.128418	85929.312500	0	0	0	0	0	11309.669922	9924.279297	0	0	17558.189453	0	0	0	0	0	0	0	0	0	0	14653.424805	0	0	0	0	0	0	0
TITLE=SQbRepX_mouseNglycome_brain_2.4058.4058.2.1077	986.866697666628	2	1375.050344	0	0	318997.093750	2051.517578	38262.210938	0	0	0	0	0	0	0	0	0	0	0	9231.705078	93859.250000	0	2829.118652	0	0	0	17661.261719	10296.735352	0	0	12894.793945	0	0	0	0	0	0	0	0	0	0	17349.591797	2179.899170	0	0	0	0	3927.409668	0
TITLE=SQbRepX_mouseNglycome_brain_2.4060.4060.2.1078	1153.422244147447	2	1375.424691	0	0	258997.218750	0	28385.410156	0	0	0	0	0	0	0	0	0	0	0	3234.468262	161768.421875	2692.592285	0	0	0	0	36981.593750	6028.368164	0	0	10014.417969	0	0	0	0	0	0	0	0	0	0	8930.895508	0	0	0	0	0	0	0
TITLE=SQbRepX_mouseNglycome_brain_2.4061.4061.2.1079	1033.439800350793	2	1375.514589	0	0	184146.093750	0	32298.324219	0	0	0	0	0	0	0	0	0	0	0	3852.299072	71817.742188	2562.742188	0	0	0	0	19067.898438	8541.885742	0	0	13701.093750	0	0	0	2496.534912	0	0	0	0	0	0	12833.751953	0	0	0	0	0	2391.990479	0
TITLE=SQbRepX_mouseNglycome_brain_2.4062.4062.2.1080	934.346779827993	2	1375.607881	0	0	455841.156250	0	6126.930664	0	0	0	0	0	0	0	0	0	0	0	0	108729.828125	0	4933.211426	0	0	0	0	8242.435547	0	0	52929.722656	0	0	0	0	0	0	0	0	0	0	31226.419922	0	0	0	0	0	0	0
TITLE=SQbRepX_mouseNglycome_brain_2.4063.4063.2.1081	1161.437156637648	2	1375.698148	0	0	84653.414062	0	10129.198242	0	0	0	0	0	0	0	0	0	0	0	0	45476.347656	0	0	0	0	0	8989.793945	0	0	0	3756.164795	0	0	0	0	0	0	0	0	0	0	2458.345947	0	0	0	0	0	0	0
TITLE=SQbRepX_mouseNglycome_brain_2.4064.4064.4.1082	1456.555948970328	4	1375.78844	0	0	79284.250000	0	11315.100586	0	0	0	0	0	0	0	0	0	0	0	3291.924316	39574.582031	0	0	0	0	0	8901.418945	6628.504395	0	0	10239.534180	0	0	0	0	0	0	0	0	0	0	9688.403320	0	0	0	0	0	0	0
TITLE=SQbRepX_mouseNglycome_brain_2.4065.4065.3.1083	1392.859768465277	3	1375.878344	0	0	115530.007812	0	15224.912109	0	0	0	0	0	0	0	0	0	0	0	2319.864746	60145.031250	2428.024170	0	0	0	0	17867.281250	3765.618896	0	0	11209.610352	0	0	0	0	0	0	0	0	0	0	10032.515625	0	0	0	0	0	0	0
TITLE=SQbRepX_mouseNglycome_brain_2.4066.4066.2.1084	978.865294862954	2	1375.971821	0	0	145805.390625	0	19905.169922	0	0	0	0	0	0	0	0	0	0	0	6582.639648	42136.812500	0	0	0	0	0	10188.789062	4060.354004	0	0	7077.171875	0	0	0	0	0	0	0	0	0	0	5167.764648	0	0	0	0	0	2643.378662	0
TITLE=SQbRepX_mouseNglycome_brain_2.4067.4067.2.1085	1267.007205415299	2	1376.062065	0	0	102602.218750	0	16749.187500	0	0	0	0	0	0	0	0	0	0	0	4149.759277	58341.781250	4051.484863	0	0	0	0	19923.511719	6815.355957	0	0	6542.935059	0	0	0	2227.454346	0	0	0	0	0	0	8566.625000	0	0	0	0	0	0	0
TITLE=SQbRepX_mouseNglycome_brain_2.4068.4068.3.1086	1364.192681210705	3	1376.151963	0	0	65191.250000	0	9783.144531	0	0	0	0	0	0	0	0	0	0	0	0	34979.667969	0	0	0	0	0	8494.829102	4817.374023	0	0	5922.546387	0	0	4009.853027	0	0	0	0	0	0	0	6024.344238	0	0	0	0	0	0	0
TITLE=SQbRepX_mouseNglycome_brain_2.4070.4070.2.1087	895.336404689229	2	1376.530913	0	0	2121482.750000	0	427588.406250	0	0	0	0	0	0	0	0	0	0	0	30357.164062	367430.625000	38186.964844	0	0	0	0	21984.119141	82465.632812	0	0	186075.015625	0	0	0	0	0	0	0	0	0	0	118405.210938	16960.837891	0	0	0	0	0	0
TITLE=SQbRepX_mouseNglycome_brain_2.4071.4071.2.1088	1049.391258022102	2	1376.567628	0	0	2476746.250000	0	739792.687500	0	0	0	0	0	0	0	0	0	0	0	131312.421875	1210834.125000	36163.507812	0	0	0	0	170029.953125	253246.375000	0	0	97474.718750	0	0	0	0	0	0	0	0	0	0	128599.554688	9225.672852	0	0	0	0	29314.519531	0
TITLE=SQbRepX_mouseNglycome_brain_2.4072.4072.2.1089	1244.473039315718	2	1376.604572	0	0	2514303.500000	0	391026.125000	0	0	0	0	0	0	0	0	0	0	0	91961.734375	1554631.250000	46763.980469	0	0	0	0	445920.781250	115822.570312	0	0	164568.968750	0	0	0	46946.136719	0	0	0	0	23713.679688	23713.679688	147050.140625	21476.396484	0	0	0	0	53497.148438	0
TITLE=SQbRepX_mouseNglycome_brain_2.4073.4073.2.1090	999.868344419317	2	1376.662901	0	0	627955.187500	0	27679.107422	0	0	0	0	0	0	0	0	0	0	0	6488.808594	131528.750000	0	0	0	0	0	19951.882812	7023.156738	0	0	8872.163086	0	0	0	0	0	0	0	0	0	0	5192.350586	0	0	0	0	0	0	0
TITLE=SQbRepX_mouseNglycome_brain_2.4074.4074.2.1091	1007.853471603946	2	1376.753193	0	0	192022.656250	0	18698.464844	0	0	0	0	0	0	0	0	0	0	0	3369.537354	46732.378906	0	0	0	0	0	8958.743164	4967.031250	0	0	5811.613770	0	2275.615723	0	0	0	0	0	0	0	0	5672.166992	0	0	0	0	0	0	0
TITLE=SQbRepX_mouseNglycome_brain_2.4075.4075.2.1092	850.817844719697	2	1376.843481	0	0	222304.671875	0	37514.734375	0	0	0	0	0	0	0	0	0	0	0	3235.949951	26062.986328	0	0	0	0	0	0	5189.433105	0	0	12051.641602	0	0	0	0	0	0	0	0	0	0	10366.845703	0	0	0	0	0	0	0
TITLE=SQbRepX_mouseNglycome_brain_2.4076.4076.3.1093	1488.233150815865	3	1376.933406	0	0	273121.906250	3232.032471	55996.292969	0	0	0	0	0	0	0	0	0	0	0	10875.474609	200674.250000	10002.147461	0	0	0	0	69440.437500	17144.742188	0	0	35210.417969	0	0	0	6950.994141	0	0	0	0	4349.116211	4349.116211	32892.093750	6607.485352	0	0	0	0	9714.678711	0
TITLE=SQbRepX_mouseNglycome_brain_2.4077.4077.3.1094	1436.210266990096	3	1377.026747	0	0	121257.414062	0	19746.257812	0	0	0	0	0	0	0	0	0	0	0	2980.126953	83278.148438	5004.227051	0	0	0	0	26878.636719	10551.712891	0	0	15240.277344	0	0	0	0	0	0	0	0	0	0	12461.018555	0	0	0	0	0	3823.749756	0
TITLE=SQbRepX_mouseNglycome_brain_2.4078.4078.4.1095	1483.068504483186	4	1377.117014	0	0	103073.812500	0	17563.781250	0	0	0	0	0	0	0	0	0	0	0	0	76925.867188	2704.244385	0	0	0	0	15795.814453	9346.381836	0	0	17631.892578	0	0	0	0	0	0	0	0	0	0	15844.501953	0	0	0	0	0	2935.847656	0
TITLE=SQbRepX_mouseNglycome_brain_2.4079.4079.4.1096	1486.564032603698	4	1377.206903	0	0	94487.960938	0	17160.037109	0	0	0	0	0	0	0	0	0	0	0	3363.175049	59330.832031	0	0	0	0	0	17427.023438	9873.451172	0	0	11285.716797	0	0	0	0	0	0	0	0	0	0	9287.258789	2588.829834	0	0	0	0	3716.638184	0
TITLE=SQbRepX_mouseNglycome_brain_2.4081.4081.2.1097	915.851235678195	2	1377.580493	0	0	2183953.250000	0	361049.750000	0	0	0	0	0	0	0	0	0	0	0	26951.976562	728714.500000	13249.505859	0	0	0	0	58880.410156	77687.750000	0	0	110851.062500	0	0	0	0	0	0	0	0	0	0	94132.273438	14306.454102	0	0	0	0	9546.497070	0
TITLE=SQbRepX_mouseNglycome_brain_2.4082.4082.3.1098	1215.468156545969	3	1377.670773	0	0	608632.687500	0	97935.906250	0	0	0	0	0	0	0	0	0	0	0	18761.906250	224276.984375	12166.975586	4568.612305	0	0	0	51678.738281	33235.980469	0	0	64299.167969	0	0	0	4740.835449	0	0	0	0	5887.722656	5887.722656	64901.128906	13058.850586	0	0	0	0	14886.153320	0
TITLE=SQbRepX_mouseNglycome_brain_2.4083.4083.2.1099	1112.947668302503	2	1377.760998	0	0	378665.312500	0	64701.105469	0	3296.040039	0	0	0	0	0	0	0	0	0	11121.543945	134346.046875	10247.943359	0	0	0	0	34129.035156	14988.968750	0	0	30072.236328	0	0	0	0	0	0	0	0	4709.497070	4709.497070	29580.330078	2921.007568	0	0	0	0	7902.408691	0
TITLE=SQbRepX_mouseNglycome_brain_2.4084.4084.2.1100	833.817287344557	2	1377.850944	0	0	1056087.250000	2651.812500	136986.828125	0	0	0	0	0	0	0	0	0	0	0	11933.819336	145253.781250	5006.395508	5277.506836	0	0	0	3519.540771	23793.857422	0	0	62035.289062	0	0	0	0	0	0	0	0	0	0	52604.175781	4790.878906	0	0	0	0	5014.429688	0
TITLE=SQbRepX_mouseNglycome_brain_2.4085.4085.2.1101	1004.872337902665	2	1377.944264	0	0	386012.375000	3463.998047	78090.125000	0	0	0	0	0	0	0	0	0	0	0	10546.899414	111107.414062	4606.302734	0	0	0	0	20152.410156	9324.936523	0	0	18063.250000	0	0	0	0	0	0	0	0	0	0	15801.006836	0	0	0	0	0	0	0
TITLE=SQbRepX_mouseNglycome_brain_2.4086.4086.2.1102	1487.566554436453	2	1378.034159	0	0	122907.429688	0	20206.146484	0	0	0	0	0	0	0	0	0	0	0	3575.041504	65740.640625	0	0	0	0	0	17238.298828	9385.283203	0	0	13225.627930	0	0	0	0	0	0	0	0	0	0	10878.236328	0	0	0	0	0	3471.348877	0
TITLE=SQbRepX_mouseNglycome_brain_2.4087.4087.2.1103	862.30958953506	2	1378.127527	0	0	123655.117188	0	23006.964844	0	0	0	0	0	0	0	0	0	0	0	0	32057.951172	0	0	0	0	0	0	18493.623047	0	0	3578.074707	0	0	0	0	0	0	0	0	0	0	4511.956543	0	0	0	0	0	0	0
TITLE=SQbRepX_mouseNglycome_brain_2.4088.4088.2.1104	1255.467754889999	2	1378.217492	0	0	213877.734375	0	26393.697266	0	0	0	0	0	0	0	0	0	0	0	4166.126465	94665.359375	2044.260620	0	0	0	0	24022.675781	8976.129883	0	0	12650.603516	0	0	0	0	0	0	0	0	0	0	9724.101562	0	0	0	0	0	2508.645020	0
TITLE=SQbRepX_mouseNglycome_brain_2.4089.4089.2.1105	1028.852175097562	2	1378.310517	0	0	136265.781250	0	19175.419922	0	0	0	0	0	0	0	0	0	0	0	5514.699707	46459.417969	0	0	0	0	0	12841.665039	3644.529785	0	0	6951.296875	0	0	0	0	0	0	0	0	0	0	4695.743652	0	0	0	0	0	0	0
TITLE=SQbRepX_mouseNglycome_brain_2.4091.4091.2.1106	1090.417535532283	2	1378.685784	0	0	2589117.000000	0	486767.062500	0	0	0	0	0	0	0	0	0	0	0	173276.015625	1232743.625000	65404.343750	0	0	0	0	478879.187500	138705.062500	0	0	281543.062500	0	0	0	17096.818359	0	0	0	0	36565.140625	36565.140625	283118.375000	73022.476562	0	0	0	0	83215.132812	0
TITLE=SQbRepX_mouseNglycome_brain_2.4092.4092.2.1107	987.872616158342	2	1378.764868	0	0	2459865.250000	6543.240723	417875.000000	0	8112.128906	0	0	4119.919922	0	0	0	0	0	0	71805.570312	883133.687500	29168.316406	8073.235352	0	0	0	198549.968750	87966.695312	0	0	163045.062500	0	0	0	9795.490234	0	0	0	0	18675.207031	18675.207031	158813.031250	22387.322266	0	0	0	0	33836.738281	0
TITLE=SQbRepX_mouseNglycome_brain_2.4093.4093.2.1108	733.284796247068	2	1378.858651	0	0	358533.968750	0	62031.257812	0	0	0	0	0	0	0	0	0	0	0	4702.067871	80686.078125	0	0	0	0	0	3713.673828	12090.835938	0	0	19281.757812	0	0	0	0	0	0	0	0	0	0	14387.962891	0	0	0	0	0	2375.063477	0
TITLE=SQbRepX_mouseNglycome_brain_2.4094.4094.3.1109	1230.153985258282	3	1378.948569	0	0	84130.007812	0	12650.300781	0	0	0	0	0	0	0	0	0	0	0	0	30855.369141	0	0	0	0	0	6189.717773	5410.338379	0	0	9079.528320	0	0	0	0	0	0	0	0	0	0	7678.710938	0	0	0	0	0	0	0
TITLE=SQbRepX_mouseNglycome_brain_2.4095.4095.3.1110	1330.820795508561	3	1379.041891	0	0	109492.007812	0	13870.999023	0	0	0	0	0	0	0	0	0	0	0	3213.408447	47125.898438	0	0	0	0	0	9670.516602	4271.905762	0	0	10597.640625	0	0	0	0	0	0	0	0	0	0	9488.131836	0	0	0	0	0	2776.151367	0
TITLE=SQbRepX_mouseNglycome_brain_2.4096.4096.2.1111	951.855505534871	2	1379.131837	0	0	64607.144531	0	15070.838867	0	0	0	0	0	0	0	0	0	0	0	0	17604.833984	0	0	0	0	0	0	6882.283691	0	0	3774.885742	0	0	0	0	0	0	0	0	0	0	2337.864746	0	0	0	0	0	0	0
TITLE=SQbRepX_mouseNglycome_brain_2.4097.4097.3.1112	1453.220875490797	3	1379.225173	0	0	78216.500000	0	12817.958008	0	0	0	0	0	0	0	0	0	0	0	0	42100.820312	2392.227539	0	0	0	0	11785.899414	4275.548828	0	0	8976.552734	0	0	0	0	0	0	0	0	0	0	7720.760254	0	0	0	0	0	0	0
TITLE=SQbRepX_mouseNglycome_brain_2.4098.4098.3.1113	1427.54570739817	3	1379.315098	0	0	67340.968750	0	9441.087891	0	0	0	0	0	0	0	0	0	0	0	0	43221.332031	0	0	0	0	0	9167.825195	4103.708984	0	0	3366.036621	0	0	0	0	0	0	0	0	0	0	4275.047852	0	0	0	0	0	0	0
TITLE=SQbRepX_mouseNglycome_brain_2.4099.4099.3.1114	1233.460488089157	3	1379.409016	0	0	102725.914062	0	18695.935547	0	0	0	0	0	0	0	0	0	0	0	2950.608398	44980.796875	0	0	0	0	0	11391.655273	8202.805664	0	0	4998.706543	0	0	0	0	0	0	0	0	0	0	5532.065918	0	0	0	0	0	0	0
TITLE=SQbRepX_mouseNglycome_brain_2.4101.4101.2.1115	988.879895606654	2	1379.783378	0	0	30031556.000000	0	5206935.000000	0	0	0	0	0	0	0	0	0	0	0	871045.687500	10319070.000000	497408.875000	0	0	0	0	2540492.250000	1157914.875000	0	0	1934161.750000	0	0	0	137753.390625	0	0	0	0	122763.070312	122763.070312	1845362.000000	235657.031250	0	0	0	0	408113.156250	0
TITLE=SQbRepX_mouseNglycome_brain_2.4102.4102.2.1116	884.838013871817	2	1379.873269	0	0	99151.164062	0	28671.507812	0	0	0	0	0	0	0	0	0	0	0	0	42181.714844	0	0	0	0	0	2839.787842	7074.649414	0	0	0	0	0	0	0	0	0	0	0	0	0	2609.005859	0	0	0	0	0	0	0
TITLE=SQbRepX_mouseNglycome_brain_2.4103.4103.3.1117	1320.841047008111	3	1379.966641	0	0	84385.789062	0	16329.952148	0	0	0	0	0	0	0	0	0	0	0	0	33828.375000	0	0	0	0	0	5818.296875	5054.472656	0	0	8229.977539	0	0	0	0	0	0	0	0	0	0	5048.401367	0	0	0	0	0	0	0
TITLE=SQbRepX_mouseNglycome_brain_2.4104.4104.3.1118	1493.909161125779	3	1380.056564	0	0	125856.414062	0	22437.904297	0	0	0	0	0	0	0	0	0	0	0	4048.015137	94727.789062	2587.340332	0	0	0	0	33720.777344	12419.807617	0	0	15044.311523	0	0	0	4589.208496	0	0	0	0	0	0	15317.016602	2778.096680	0	0	0	0	6804.298828	0
TITLE=SQbRepX_mouseNglycome_brain_2.4105.4105.3.1119	1460.888027238646	3	1380.149901	0	0	290850.593750	0	22272.494141	0	0	0	0	0	0	0	0	0	0	0	5380.126465	310454.125000	0	0	0	0	0	27202.847656	39078.550781	0	0	44347.148438	0	0	0	4408.708008	0	0	0	0	0	0	41933.480469	0	0	0	0	0	5271.710938	0
TITLE=SQbRepX_mouseNglycome_brain_2.4106.4106.2.1120	1398.528743481126	2	1380.239837	0	0	134154.578125	0	18337.847656	0	0	0	0	0	0	0	0	0	0	0	6938.985840	105777.265625	0	0	0	0	0	24518.794922	10787.637695	0	0	9190.609375	0	0	0	5046.068359	0	0	0	0	0	0	9793.855469	0	0	0	0	0	3336.633545	0
TITLE=SQbRepX_mouseNglycome_brain_2.4107.4107.2.1121	866.82657698174	2	1380.333184	0	0	106267.382812	0	19250.537109	0	2726.106689	0	0	0	0	0	0	0	0	0	0	58845.390625	0	0	0	0	0	7659.939453	12220.605469	0	0	0	0	0	0	0	0	0	0	0	0	0	0	0	0	0	0	0	0	0
TITLE=SQbRepX_mouseNglycome_brain_2.4108.4108.2.1122	1149.92945125073	2	1380.390368	0	0	693814.062500	0	142005.156250	0	0	0	0	0	0	0	0	0	0	0	22582.669922	623572.000000	15419.563477	0	0	0	0	186122.687500	52311.921875	0	0	62495.570312	0	0	0	13328.262695	0	0	0	0	8455.338867	8455.338867	62545.234375	13133.976562	0	0	0	0	21609.421875	0
TITLE=SQbRepX_mouseNglycome_brain_2.4110.4110.3.1123	1318.172008974474	3	1380.832444	0	0	1121987.875000	4392.570312	187391.093750	0	0	0	0	0	0	0	0	0	0	0	37749.929688	576321.687500	20351.054688	3535.057373	0	0	0	158446.093750	73970.078125	0	0	128702.039062	0	0	0	11234.411133	0	0	0	0	14954.678711	14954.678711	121221.101562	25281.681641	0	0	0	0	28774.376953	0
TITLE=SQbRepX_mouseNglycome_brain_2.4111.4111.2.1124	781.283101994833	2	1380.922342	0	0	227618.156250	0	58540.093750	0	0	0	0	0	0	0	0	0	0	0	0	124855.718750	0	0	0	0	0	7621.065918	44250.785156	0	0	5733.757812	0	0	0	0	0	0	0	0	0	0	5394.441406	0	0	0	0	0	0	0
TITLE=SQbRepX_mouseNglycome_brain_2.4112.4112.3.1125	1255.466012526631	3	1381.015849	0	0	219541.796875	0	29364.798828	0	0	0	0	0	0	0	0	0	0	0	4404.329102	85699.585938	2409.716797	0	0	0	0	19979.853516	8527.493164	0	0	12518.384766	0	0	0	0	0	0	0	0	0	0	11088.375000	0	0	0	0	0	0	0
TITLE=SQbRepX_mouseNglycome_brain_2.4113.4113.2.1126	842.823184305743	2	1381.105766	0	0	411527.875000	0	53135.261719	0	0	0	0	0	0	0	0	0	0	0	0	139310.156250	0	0	0	0	0	0	16643.298828	0	0	20421.611328	0	0	0	0	0	0	0	0	0	0	19746.601562	0	0	0	0	0	0	0
TITLE=SQbRepX_mouseNglycome_brain_2.4114.4114.3.1127	1332.857571544454	3	1381.19918	0	0	140579.015625	0	25013.115234	0	2175.428955	0	0	0	0	0	0	0	0	0	5780.033691	64871.398438	3433.368896	0	0	0	0	16961.234375	6681.453125	0	0	14942.608398	0	0	0	0	0	0	0	0	0	0	15891.099609	0	0	0	0	0	3040.272461	0
TITLE=SQbRepX_mouseNglycome_brain_2.4115.4115.2.1128	619.231109541824	2	1381.289086	0	0	25908.015625	0	9944.173828	0	0	0	0	0	0	0	0	0	0	0	0	14062.950195	0	0	0	0	0	0	6226.654785	0	0	0	0	0	0	0	0	0	0	0	0	0	0	0	0	0	0	0	0	0
TITLE=SQbRepX_mouseNglycome_brain_2.4116.4116.2.1129	1098.421478946477	2	1381.383146	0	0	247125.234375	0	59700.347656	0	0	0	0	0	0	0	0	0	0	0	6685.637207	71508.851562	4166.599609	0	0	0	0	11174.573242	8137.328613	0	0	21340.457031	0	0	0	0	0	0	0	0	3547.742676	3547.742676	25934.621094	3180.596924	0	0	0	0	8010.993652	0
TITLE=SQbRepX_mouseNglycome_brain_2.4117.4117.2.1130	955.842359991012	2	1381.473064	0	0	159603.906250	0	35617.464844	0	0	0	0	0	0	0	0	0	0	0	0	67628.882812	0	0	0	0	0	7648.802246	13055.096680	0	0	4781.022949	0	0	0	0	0	0	0	0	0	0	5375.159180	0	0	0	0	0	0	0
TITLE=SQbRepX_mouseNglycome_brain_2.4119.4119.2.1131	834.824710735741	2	1381.846627	0	0	8607848.000000	0	1197374.000000	0	0	0	0	0	0	0	0	0	0	0	138609.875000	1240808.375000	66457.695312	0	0	0	0	56562.636719	250963.671875	0	0	562125.437500	0	0	0	0	0	0	0	0	0	0	492302.875000	75944.726562	0	0	0	0	45834.632812	0
TITLE=SQbRepX_mouseNglycome_brain_2.4120.4120.2.1132	1017.388903508711	2	1381.936901	0	0	361695.406250	0	65767.375000	0	0	0	0	0	0	0	0	0	0	0	8565.145508	160090.578125	0	3077.963867	0	0	0	13342.736328	13490.943359	0	0	24668.683594	0	0	0	0	0	0	0	0	0	0	19906.503906	0	0	0	0	0	3220.345459	0
TITLE=SQbRepX_mouseNglycome_brain_2.4121.4121.2.1133	700.257096978109	2	1382.02719	0	0	132735.468750	0	44940.832031	0	0	0	0	0	0	0	0	0	0	0	0	64934.597656	0	0	0	0	0	0	30783.451172	0	0	0	0	0	0	0	0	0	0	0	0	0	0	0	0	0	0	0	0	0
TITLE=SQbRepX_mouseNglycome_brain_2.4122.4122.3.1134	1282.817416078436	3	1382.117058	0	0	138204.171875	0	30855.164062	0	0	0	0	0	0	0	0	0	0	0	5061.921875	66839.648438	2329.729004	0	0	0	0	14519.477539	8939.905273	0	0	12650.619141	0	0	0	0	0	0	0	0	0	0	15587.897461	2181.367676	0	0	0	0	2866.266357	0
TITLE=SQbRepX_mouseNglycome_brain_2.4123.4123.2.1135	803.811594009419	2	1382.210396	0	0	155054.140625	0	43901.550781	0	3254.280029	0	0	0	0	0	0	0	0	0	0	51308.988281	2271.098389	0	0	0	0	3020.245117	17365.878906	0	0	0	0	0	0	0	0	0	0	0	0	0	0	0	44165.007812	0	0	0	0	0
TITLE=SQbRepX_mouseNglycome_brain_2.4124.4124.3.1136	1317.49776702771	3	1382.300308	0	0	147357.406250	0	20226.335938	0	2520.918701	0	0	0	0	0	0	0	0	0	5778.860840	80835.632812	2601.262939	0	0	0	0	19224.947266	9768.486328	0	0	15837.298828	0	0	3527.659912	0	0	0	0	0	0	0	16348.513672	0	0	0	0	0	3669.937256	0
TITLE=SQbRepX_mouseNglycome_brain_2.4125.4125.2.1137	792.270527861834	2	1382.393646	0	0	101763.617188	0	39958.773438	0	0	0	0	0	0	0	0	0	0	0	0	25899.585938	0	0	0	0	0	0	7976.096191	0	0	11330.572266	0	0	0	0	0	0	0	0	0	0	0	0	0	0	0	0	0	0
TITLE=SQbRepX_mouseNglycome_brain_2.4126.4126.2.1138	872.825215383173	2	1382.48357	0	0	75099.203125	0	26986.541016	0	0	0	0	0	0	0	0	0	0	0	0	22507.974609	0	0	0	0	0	0	9962.095703	0	0	0	0	0	0	0	0	0	0	0	0	0	0	3546.828857	0	0	0	0	0	0
TITLE=SQbRepX_mouseNglycome_brain_2.4128.4128.2.1139	1252.985459844062	2	1382.858114	0	0	339277.718750	0	58966.500000	0	0	0	0	0	0	0	0	0	0	0	13353.974609	224579.984375	6817.473145	0	0	0	0	75529.000000	17685.695312	0	0	21167.855469	0	0	0	4786.043945	0	0	0	0	3362.466309	3362.466309	22105.445312	4023.230225	0	0	0	0	9925.563477	0
TITLE=SQbRepX_mouseNglycome_brain_2.4129.4129.3.1140	1323.512537622224	3	1382.948002	0	0	271517.218750	0	47633.917969	0	0	0	0	0	0	0	0	0	0	0	8621.005859	140641.093750	7243.208496	0	0	0	0	39254.062500	14808.005859	0	0	30162.199219	0	0	0	2589.537109	0	0	0	0	0	0	24976.867188	6074.520508	0	0	0	0	8085.769043	0
TITLE=SQbRepX_mouseNglycome_brain_2.4130.4130.2.1141	814.310699524854	2	1383.041439	0	0	320230.062500	0	61881.664062	0	0	0	0	0	0	0	0	0	0	0	2837.611572	88776.734375	0	0	0	0	0	6221.860840	13286.842773	0	0	13377.344727	0	0	0	0	0	0	0	0	0	0	15903.627930	0	0	0	0	0	0	0
TITLE=SQbRepX_mouseNglycome_brain_2.4131.4131.3.1142	1089.919679365374	3	1383.088188	0	0	1449486.875000	8703.333984	277141.968750	0	0	0	0	0	0	0	0	0	0	0	78468.164062	637930.562500	23389.660156	0	0	0	0	195255.171875	70256.023438	0	0	151192.718750	0	0	0	7448.107422	0	0	0	0	15442.916016	15442.916016	123079.625000	23737.152344	0	0	0	0	35620.992188	0
TITLE=SQbRepX_mouseNglycome_brain_2.4132.4132.2.1143	708.769496274982	2	1383.181563	0	0	139837.343750	0	61240.785156	0	3146.471924	0	0	0	0	0	0	0	0	0	0	64625.128906	0	0	0	0	0	0	45330.058594	0	0	0	0	0	0	0	0	0	0	0	0	0	0	0	0	0	0	0	0	0
TITLE=SQbRepX_mouseNglycome_brain_2.4133.4133.2.1144	579.229358831771	2	1383.271868	0	0	257337.125000	0	31087.828125	0	0	0	0	0	0	0	0	0	0	0	0	25738.298828	0	0	0	0	0	0	6565.881348	0	0	13761.047852	0	0	0	0	0	0	0	0	0	0	5652.992188	0	0	0	0	0	0	0
TITLE=SQbRepX_mouseNglycome_brain_2.4134.4134.3.1145	1179.771509156998	3	1383.362099	0	0	88384.132812	0	13715.277344	0	0	0	0	0	0	0	0	0	0	0	1800.113647	44977.523438	1987.788818	0	0	0	0	10152.594727	3449.565918	0	0	6372.610352	0	0	0	0	0	0	0	0	0	0	3775.291504	0	0	0	0	0	0	0
TITLE=SQbRepX_mouseNglycome_brain_2.4135.4135.2.1146	798.308096209518	2	1383.452027	0	0	163584.234375	0	86919.273438	0	0	0	0	0	0	0	0	0	0	0	0	97369.750000	0	0	0	0	0	0	77467.953125	0	0	0	0	0	0	0	0	0	0	0	0	0	0	0	0	0	0	0	0	0
TITLE=SQbRepX_mouseNglycome_brain_2.4136.4136.3.1147	1242.457808931048	3	1383.545015	0	0	245326.718750	2868.023926	8324.407227	0	0	0	0	0	0	0	0	0	0	0	17436.373047	171013.343750	0	0	0	0	0	42042.386719	24560.458984	0	0	36846.804688	0	0	0	0	0	0	0	0	5168.210938	5168.210938	30007.496094	0	0	0	0	0	13526.794922	0
TITLE=SQbRepX_mouseNglycome_brain_2.4138.4138.2.1148	1069.905287833729	2	1383.922142	0	0	1237677.375000	6859.246582	270847.562500	0	0	0	2748.356201	2627.111816	0	0	0	0	0	0	34118.601562	1190170.500000	19620.597656	0	0	0	0	197752.000000	85670.320312	0	0	95767.164062	0	0	4845.482422	7501.037109	5500.144531	0	0	0	12216.834961	12216.834961	94821.054688	15736.272461	0	0	0	0	21118.328125	0
TITLE=SQbRepX_mouseNglycome_brain_2.4139.4139.2.1149	660.256708437332	2	1384.012439	0	0	599693.625000	0	86243.750000	0	0	0	0	0	0	0	0	0	0	0	2966.727783	117823.828125	0	0	0	0	0	3954.385010	20515.908203	0	0	33897.867188	0	0	0	0	0	0	0	0	0	0	26417.853516	0	0	0	0	0	0	0
TITLE=SQbRepX_mouseNglycome_brain_2.4140.4140.3.1150	1336.491005518908	3	1384.102645	0	0	113638.593750	0	16140.654297	0	0	0	0	0	0	0	0	0	0	0	3255.825928	73898.750000	0	0	0	0	0	17524.076172	10235.682617	0	0	6109.121582	0	0	0	1996.474976	0	0	0	0	0	0	6703.095703	0	0	0	0	0	0	0
TITLE=SQbRepX_mouseNglycome_brain_2.4141.4141.3.1151	781.63150809626	3	1384.192564	0	0	296989.187500	0	91451.070312	0	0	0	0	0	0	0	0	0	0	0	2353.793457	190687.671875	0	0	0	0	0	5886.798340	109245.593750	0	0	4467.985352	0	0	0	0	0	0	0	0	0	0	4955.724609	0	0	0	0	0	0	0
TITLE=SQbRepX_mouseNglycome_brain_2.4142.4142.2.1152	879.335723059068	2	1384.285939	0	0	199705.750000	0	87717.531250	0	0	0	0	0	0	0	0	0	0	0	2390.133789	95529.679688	0	0	0	0	0	0	65348.992188	0	0	3764.700928	0	0	0	0	0	0	0	0	0	0	4297.513184	0	0	0	0	0	0	0
TITLE=SQbRepX_mouseNglycome_brain_2.4143.4143.3.1153	1269.488115288995	3	1384.376192	0	0	62269.714844	0	11279.880859	0	0	0	0	0	0	0	0	0	0	0	0	35576.832031	2314.095459	0	0	0	0	9405.291016	3195.628662	0	0	5532.697266	0	0	0	0	0	0	0	0	0	0	5708.221680	0	0	0	0	0	0	0
TITLE=SQbRepX_mouseNglycome_brain_2.4144.4144.2.1154	881.28084769189	2	1384.466433	0	0	50881.562500	0	17723.652344	0	0	0	0	0	0	0	0	0	0	0	0	15340.787109	0	0	0	0	0	0	5933.415527	0	0	0	0	0	0	0	0	0	0	0	0	0	0	0	0	0	0	0	0	0
TITLE=SQbRepX_mouseNglycome_brain_2.4145.4145.2.1155	538.203385064534	2	1384.556313	0	0	29489.806641	0	16523.033203	0	0	0	0	0	0	0	0	0	0	0	0	13460.588867	0	0	0	0	0	0	3523.193359	0	0	0	0	0	0	0	0	0	0	0	0	0	0	0	0	0	0	0	0	0
TITLE=SQbRepX_mouseNglycome_brain_2.4147.4147.2.1156	800.257259986759	2	1384.929048	0	0	39419.058594	0	15149.400391	0	0	0	0	0	0	0	0	0	0	0	0	14964.201172	0	0	0	0	0	0	7149.501465	0	0	0	0	0	0	0	0	0	0	0	0	0	0	0	0	0	0	0	0	0
TITLE=SQbRepX_mouseNglycome_brain_2.4148.4148.2.1157	788.786880609619	2	1384.965622	0	0	1194655.375000	0	583933.625000	0	0	0	0	0	0	0	0	0	0	0	0	609243.187500	0	0	0	0	0	0	452390.906250	0	0	0	0	0	0	0	0	0	0	0	0	0	0	0	0	0	0	0	0	0
TITLE=SQbRepX_mouseNglycome_brain_2.4149.4149.3.1158	1239.795543784101	3	1385.058993	0	0	163418.000000	0	33418.359375	0	0	0	0	0	0	0	0	0	0	0	2771.620605	59964.785156	3158.121338	0	0	0	0	12784.350586	10353.696289	0	0	6538.971680	0	0	0	2241.649414	0	0	0	0	0	0	5394.487305	0	0	0	0	0	0	0
TITLE=SQbRepX_mouseNglycome_brain_2.4150.4150.3.1159	1236.469402824703	3	1385.149211	0	0	155282.625000	0	23058.390625	0	2836.237061	0	0	0	0	0	0	0	0	0	0	69723.726562	0	0	0	2507.897217	0	6961.334473	25895.554688	0	0	3429.137451	0	0	0	0	0	0	0	0	0	0	2561.384521	0	0	0	0	0	0	0
TITLE=SQbRepX_mouseNglycome_brain_2.4151.4151.3.1160	1342.164798782572	3	1385.239131	0	0	137698.578125	0	24617.921875	0	0	0	0	0	0	0	0	0	0	0	3634.413818	103692.453125	2535.305664	0	0	0	0	27122.748047	11267.484375	0	0	5085.358887	0	0	0	3309.826904	0	0	0	0	0	0	8151.649414	0	0	0	0	0	3551.049805	0
TITLE=SQbRepX_mouseNglycome_brain_2.4152.4152.3.1161	1185.448908948467	3	1385.332462	0	0	177754.265625	0	24598.798828	0	0	0	0	0	0	0	0	0	0	0	6209.842773	76496.539062	3319.403564	0	0	0	0	19750.562500	9958.461914	0	0	9367.416016	0	0	0	2063.955322	0	0	0	0	0	0	9546.819336	0	0	0	0	0	0	0
TITLE=SQbRepX_mouseNglycome_brain_2.4153.4153.2.1162	907.352110276344	2	1385.422367	0	0	166765.656250	0	37184.140625	0	0	0	0	0	0	0	0	0	0	0	6610.668945	36931.878906	0	0	0	0	0	2846.896729	7136.778320	0	0	8814.655273	0	0	0	0	0	0	0	0	0	0	7631.179199	0	0	0	0	0	0	0
TITLE=SQbRepX_mouseNglycome_brain_2.4154.4154.2.1163	1068.371086615726	2	1385.502571	0	0	696490.250000	2789.609131	144571.078125	0	3200.700439	0	0	0	0	0	0	0	0	0	18566.349609	653216.312500	9616.251953	0	0	0	0	112575.617188	55386.644531	0	0	60466.003906	0	0	4353.405762	4540.995605	4344.659668	0	0	0	6509.970215	6509.970215	56859.902344	8984.860352	0	0	0	0	13022.095703	0
TITLE=SQbRepX_mouseNglycome_brain_2.4155.4155.3.1164	1349.835186006496	3	1385.592456	0	0	72063.367188	0	11968.709961	0	0	0	0	0	0	0	0	0	0	0	0	43798.320312	0	0	0	0	0	11073.713867	7653.507324	0	0	4573.110840	0	0	0	0	0	0	0	0	0	0	5148.220215	0	0	0	0	0	2405.303711	0
TITLE=SQbRepX_mouseNglycome_brain_2.4157.4157.2.1165	857.354098895938	2	1386.036215	0	0	388447.687500	0	59319.187500	0	0	0	0	0	0	0	0	0	0	0	4894.363281	56714.824219	5526.588379	0	0	0	0	0	11643.338867	0	0	27232.771484	0	0	0	0	0	0	0	0	0	0	25249.283203	2396.288086	0	0	0	0	3592.172852	0
TITLE=SQbRepX_mouseNglycome_brain_2.4158.4158.2.1166	903.334811619616	2	1386.126111	0	0	434344.187500	0	79492.367188	0	0	0	0	0	0	0	0	0	0	0	0	188289.968750	0	0	0	0	0	0	42569.937500	0	0	6895.791504	0	0	0	0	0	0	0	0	0	0	24863.736328	0	0	0	0	0	0	0
TITLE=SQbRepX_mouseNglycome_brain_2.4159.4159.2.1167	869.813628029375	2	1386.220188	0	0	341474.187500	0	156543.343750	0	0	0	0	0	0	0	0	0	0	0	0	166123.578125	0	0	0	0	0	0	118796.140625	0	0	0	0	0	0	0	0	0	0	0	0	0	0	0	0	0	0	0	0	0
TITLE=SQbRepX_mouseNglycome_brain_2.4160.4160.3.1168	1385.53224992109	3	1386.310086	0	0	120955.000000	0	23243.699219	0	0	0	0	0	0	0	0	0	0	0	3380.891602	71040.007812	3639.787109	0	0	0	0	24951.867188	9417.635742	0	0	13170.833008	0	0	0	0	0	0	0	0	0	0	12225.853516	4013.551025	0	0	0	0	3827.958496	0
TITLE=SQbRepX_mouseNglycome_brain_2.4161.4161.2.1169	1243.468276285388	2	1386.403444	0	0	271036.593750	0	28632.751953	0	0	0	0	0	0	0	0	0	0	0	12624.963867	162757.671875	3274.162354	0	0	0	0	41998.890625	14332.314453	0	0	21325.455078	0	0	0	0	0	0	0	0	2858.503906	2858.503906	11997.459961	3258.171631	0	0	0	0	6051.387207	0
TITLE=SQbRepX_mouseNglycome_brain_2.4162.4162.2.1170	1182.910326697542	2	1386.493348	0	0	217417.515625	0	34815.433594	0	0	0	0	0	0	0	0	0	0	0	7213.175781	166590.750000	2153.676270	0	0	0	0	60686.039062	11370.296875	0	0	15065.698242	0	0	0	3516.537354	0	0	0	0	2627.415771	2627.415771	14257.152344	0	0	0	0	0	5255.840820	0
TITLE=SQbRepX_mouseNglycome_brain_2.4163.4163.2.1171	986.869767888924	2	1386.586747	0	0	302337.093750	0	35935.140625	0	3426.346680	0	0	0	0	0	0	0	0	0	6780.712402	97541.226562	2289.673340	2064.895752	0	0	0	15430.345703	10719.882812	0	0	14607.448242	0	0	0	0	0	0	0	0	0	0	14332.539062	0	0	0	0	0	0	0
TITLE=SQbRepX_mouseNglycome_brain_2.4164.4164.2.1172	995.86843597133	2	1386.676683	0	4639.871582	94067.343750	0	14485.387695	0	0	0	0	0	0	0	0	0	0	0	0	44470.472656	0	0	0	0	0	7701.849609	5261.417969	0	0	5098.985840	0	0	0	0	0	0	0	0	0	0	6548.609375	0	0	0	0	0	0	0
TITLE=SQbRepX_mouseNglycome_brain_2.4166.4166.2.1173	1141.925175853539	2	1387.05957	0	0	1992019.125000	8012.630371	438641.687500	0	3727.476074	0	0	0	0	0	0	0	0	0	75977.843750	1932456.750000	47755.261719	6714.307129	0	0	0	536094.187500	139798.171875	0	0	159285.671875	0	0	0	49396.289062	0	0	0	0	28474.232422	28474.232422	157628.937500	29431.736328	0	0	0	0	69885.531250	0
TITLE=SQbRepX_mouseNglycome_brain_2.4167.4167.3.1174	1282.476814953048	3	1387.149815	0	0	107361.820312	0	18522.009766	0	0	0	0	0	0	0	0	0	0	0	2295.271484	61024.062500	2351.049561	0	0	0	0	16123.641602	9524.109375	0	0	6028.806641	0	0	0	0	0	0	0	0	0	0	6463.393555	0	0	0	0	0	0	0
TITLE=SQbRepX_mouseNglycome_brain_2.4168.4168.2.1175	1101.403058654555	2	1387.240064	0	0	153887.718750	0	36246.074219	0	0	0	0	0	0	0	0	0	0	0	0	47501.210938	0	0	0	0	0	3740.035645	16311.113281	0	0	3602.002197	0	0	0	0	0	0	0	0	0	0	0	0	0	0	0	0	0	0
TITLE=SQbRepX_mouseNglycome_brain_2.4169.4169.2.1176	1406.529382697186	2	1387.329994	0	0	134280.218750	0	12617.899414	0	0	0	0	0	0	0	0	0	0	0	2994.721680	110669.843750	0	0	0	0	0	33319.156250	11387.176758	0	0	8306.305664	0	0	0	5133.053223	0	0	0	0	0	0	8879.857422	0	0	0	0	0	3721.873535	0
TITLE=SQbRepX_mouseNglycome_brain_2.4170.4170.2.1177	1057.402552952416	2	1387.423373	0	0	170488.578125	0	39026.636719	0	0	0	0	0	0	0	0	0	0	0	5869.168457	78384.132812	1840.928101	0	0	0	0	8267.525391	20177.214844	0	0	0	0	0	0	0	0	0	0	0	0	0	6903.341309	0	0	0	0	0	0	0
TITLE=SQbRepX_mouseNglycome_brain_2.4171.4171.2.1178	943.334719784519	2	1387.513588	0	0	75263.664062	0	20005.628906	0	0	0	0	0	0	0	0	0	0	0	0	38057.832031	0	0	0	0	0	0	19499.644531	0	0	0	0	0	0	0	0	0	0	0	0	0	0	0	0	0	0	0	0	0
TITLE=SQbRepX_mouseNglycome_brain_2.4172.4172.3.1179	1410.530854189091	3	1387.6035	0	0	82489.906250	0	14575.156250	0	0	0	0	0	0	0	0	0	0	0	0	55905.652344	2586.217529	0	0	0	0	17683.619141	7554.110352	0	0	3657.072021	0	0	0	2949.727783	0	0	0	0	0	0	3500.235352	0	0	0	0	0	0	0
TITLE=SQbRepX_mouseNglycome_brain_2.4173.4173.2.1180	1203.446632760751	2	1387.696562	0	0	112512.125000	0	37308.351562	0	0	0	0	0	0	0	0	0	0	0	2996.221924	102947.906250	2432.295654	0	0	0	0	23993.326172	15793.912109	0	0	4683.863281	0	0	0	3111.018311	0	0	0	0	0	0	4431.966309	0	0	0	0	0	0	0
TITLE=SQbRepX_mouseNglycome_brain_2.4175.4175.2.1181	845.816858784215	2	1388.071195	0	0	102308.023438	0	9330.125977	0	0	0	0	0	0	0	0	0	0	0	0	16605.525391	0	0	0	0	0	3012.947266	2851.249756	0	0	2119.165039	0	0	0	0	0	0	0	0	0	0	2710.164795	0	0	0	0	0	0	0
TITLE=SQbRepX_mouseNglycome_brain_2.4176.4176.3.1182	1287.810833703489	3	1388.161088	0	0	88895.132812	0	16435.429688	0	0	0	0	0	0	0	0	0	0	0	2442.907471	63208.867188	2214.920898	0	0	0	0	21906.466797	7931.436035	0	0	5492.484863	0	0	0	0	0	0	0	0	0	0	6363.489746	0	0	0	0	0	2296.417236	0
TITLE=SQbRepX_mouseNglycome_brain_2.4177.4177.2.1183	682.786129963273	2	1388.254435	0	0	163298.250000	0	28163.003906	0	0	0	0	0	0	0	0	0	0	0	0	28559.044922	0	0	0	0	0	0	6730.690918	0	0	11942.336914	0	0	0	0	0	0	0	0	0	0	10885.308594	0	0	0	0	0	0	0
TITLE=SQbRepX_mouseNglycome_brain_2.4178.4178.2.1184	1191.426473234344	2	1388.344369	0	0	120993.250000	0	21519.478516	0	0	0	0	0	0	0	0	0	0	0	4191.982910	67966.148438	0	0	0	0	0	31050.406250	9025.905273	0	0	7913.641602	0	0	0	0	0	0	0	0	0	0	8147.498535	0	0	0	0	0	0	0
TITLE=SQbRepX_mouseNglycome_brain_2.4179.4179.3.1185	1095.388069069501	3	1388.437722	0	0	407635.812500	0	5989.409180	0	0	0	0	0	0	0	0	0	0	0	0	198969.734375	0	5351.378906	0	0	0	3135.589355	32129.148438	0	0	58258.832031	0	0	0	0	0	0	0	0	0	0	42656.320312	0	0	0	0	0	0	0
TITLE=SQbRepX_mouseNglycome_brain_2.4180.4180.3.1186	1149.410179752933	3	1388.528244	0	0	63517.535156	0	14096.467773	0	0	0	0	0	0	0	0	0	0	0	0	34617.652344	0	0	0	0	0	6068.781250	10689.331055	0	0	2139.659912	0	0	0	0	0	0	0	0	0	0	1989.824341	0	0	0	0	0	0	0
TITLE=SQbRepX_mouseNglycome_brain_2.4181.4181.2.1187	877.820049807771	2	1388.618518	0	0	176446.265625	0	28627.615234	0	3120.897949	0	0	0	0	0	0	0	0	0	8299.414062	62514.613281	0	0	0	0	0	7295.705566	9384.389648	0	0	6235.858398	0	0	0	0	0	0	0	0	0	0	6027.817871	0	0	0	0	0	11824.739258	0
TITLE=SQbRepX_mouseNglycome_brain_2.4182.4182.2.1188	793.800637794418	2	1388.708478	0	0	181108.859375	0	48464.816406	0	0	0	0	0	0	0	0	0	0	0	0	73630.375000	0	0	0	0	0	3164.240234	21614.361328	0	0	0	0	0	0	0	0	0	0	0	0	0	0	0	0	0	0	2074.893799	0	0
TITLE=SQbRepX_mouseNglycome_brain_2.4184.4184.2.1189	789.795833830012	2	1389.085101	0	0	3110266.750000	0	1653326.000000	0	0	0	0	0	0	0	0	0	0	0	0	1553388.250000	0	0	0	0	0	0	1053582.500000	0	0	0	0	0	0	0	0	0	0	0	0	0	0	0	0	0	0	0	0	0
TITLE=SQbRepX_mouseNglycome_brain_2.4185.4185.2.1190	976.363991922393	2	1389.175022	0	0	280892.281250	2606.097656	70499.679688	0	0	0	0	0	0	0	0	0	0	0	4849.431152	144644.578125	0	0	0	0	0	6417.545410	28342.468750	0	0	10530.050781	0	0	0	0	0	0	0	0	0	0	17054.335938	3186.490479	0	0	0	0	0	0
TITLE=SQbRepX_mouseNglycome_brain_2.4186.4186.2.1191	968.36575630428	2	1389.268395	0	0	182352.765625	0	47918.195312	0	0	0	0	0	0	0	0	0	0	0	9694.654297	77408.671875	3229.079590	0	0	0	0	11088.133789	17187.802734	0	0	4566.031738	0	0	0	0	0	0	0	0	0	0	7089.100586	0	0	0	0	0	0	0
TITLE=SQbRepX_mouseNglycome_brain_2.4187.4187.2.1192	805.284402559955	2	1389.358313	0	0	118437.007812	0	47386.988281	0	0	0	0	0	0	0	0	0	0	0	0	41303.628906	0	1775.705444	0	0	1746.575928	2317.057129	9851.986328	0	0	4247.131348	0	0	0	0	0	0	0	0	0	0	2705.125000	0	0	0	0	0	0	0
TITLE=SQbRepX_mouseNglycome_brain_2.4188.4188.2.1193	779.78174702421	2	1389.451626	0	0	82684.015625	0	33971.808594	0	0	0	0	0	0	0	0	0	0	0	0	37833.906250	0	0	0	0	0	0	17198.380859	0	0	0	0	0	0	0	0	0	0	0	0	0	0	0	0	0	0	0	0	0
TITLE=SQbRepX_mouseNglycome_brain_2.4189.4189.2.1194	711.245314913624	2	1389.541533	0	0	38662.792969	0	12924.830078	0	0	0	0	0	0	0	0	0	0	0	0	12058.407227	0	0	0	0	0	0	2331.547119	0	0	0	0	0	0	0	0	0	0	0	0	0	0	0	0	0	0	0	0	0
TITLE=SQbRepX_mouseNglycome_brain_2.4190.4190.2.1195	894.323419037652	2	1389.634872	0	0	237185.562500	0	41662.324219	0	0	0	0	0	0	0	0	0	0	0	0	58170.761719	0	0	0	0	0	0	13856.513672	0	0	4983.960449	0	0	0	0	0	0	0	0	0	0	5402.032715	0	0	0	0	0	0	0
TITLE=SQbRepX_mouseNglycome_brain_2.4191.4191.2.1196	965.864864927844	2	1389.724773	0	0	83132.609375	0	48841.636719	0	0	0	0	0	0	0	0	0	0	0	0	30819.646484	0	0	0	0	0	0	8834.601562	0	0	0	0	0	0	0	0	0	0	0	0	0	0	0	0	0	0	0	0	0
TITLE=SQbRepX_mouseNglycome_brain_2.4193.4193.2.1197	1061.398149348954	2	1390.098965	0	0	407644.031250	0	64079.207031	0	50036.445312	0	0	23437.136719	0	0	0	0	0	0	10113.216797	185861.984375	2482.692627	0	0	3152.277100	0	8173.825684	17406.753906	0	0	24981.550781	0	0	49830.292969	9319.477539	0	0	0	0	0	0	18649.300781	0	2932.013428	0	0	0	2630.810303	0
TITLE=SQbRepX_mouseNglycome_brain_2.4194.4194.3.1198	1155.086723051555	3	1390.189222	0	0	247610.421875	0	78250.132812	0	0	0	0	0	0	0	0	0	0	0	0	137720.703125	0	0	0	0	0	12288.417969	66912.976562	0	0	0	0	3676.627930	0	0	0	0	0	0	0	0	0	0	0	0	0	0	0	0
TITLE=SQbRepX_mouseNglycome_brain_2.4195.4195.3.1199	1095.394854223423	3	1390.27946	0	0	541495.562500	5446.478516	5032.848145	0	0	0	0	0	0	0	0	0	0	0	0	194953.593750	0	3129.570312	0	0	0	0	30433.673828	0	0	48672.406250	0	0	0	0	0	0	0	0	0	0	39381.554688	0	0	0	0	0	0	0
TITLE=SQbRepX_mouseNglycome_brain_2.4196.4196.2.1200	886.341760146625	2	1390.369366	0	0	273927.031250	0	97870.867188	0	8473.630859	0	0	2558.144287	0	0	0	0	0	0	7020.050781	118656.414062	2323.910156	5997.494629	0	4229.532715	0	13651.444336	25315.230469	0	0	12737.769531	0	0	0	0	0	2245.671631	0	0	0	0	17110.968750	0	0	0	0	0	3590.369141	0
TITLE=SQbRepX_mouseNglycome_brain_2.4197.4197.3.1201	1131.088108422524	3	1390.46271	0	0	83080.234375	0	18714.005859	0	0	0	0	0	0	0	0	0	0	0	3628.999756	45689.417969	0	0	0	0	0	7654.211914	6262.988281	0	0	6436.392578	0	0	0	0	0	0	0	0	0	0	4966.106445	0	0	0	0	0	0	0
TITLE=SQbRepX_mouseNglycome_brain_2.4198.4198.2.1202	801.293410549687	2	1390.552616	0	0	59270.640625	0	23786.248047	0	0	0	0	0	0	0	0	0	0	0	0	20681.625000	0	0	0	0	0	0	5444.939453	0	0	0	0	0	0	0	0	0	0	0	0	0	0	0	0	0	0	0	0	0
TITLE=SQbRepX_mouseNglycome_brain_2.4199.4199.3.1203	1274.134866359832	3	1390.645965	0	0	65334.625000	0	14505.543945	0	0	0	0	0	0	0	0	0	0	0	0	36787.613281	0	0	0	0	0	6625.267090	6369.065918	0	0	0	0	0	0	0	0	0	0	0	0	0	4098.418457	0	0	0	0	0	0	0
TITLE=SQbRepX_mouseNglycome_brain_2.4200.4200.2.1204	875.347149502797	2	1390.735889	0	0	189411.921875	0	45537.960938	0	0	0	0	0	0	0	0	0	0	0	0	82967.140625	0	0	0	0	0	12945.503906	21219.037109	0	0	0	0	0	0	0	0	0	0	2305.358887	0	0	0	0	0	0	0	0	0	0
TITLE=SQbRepX_mouseNglycome_brain_2.4202.4202.2.1205	870.82178047458	2	1391.109937	0	0	5118373.000000	0	2519937.750000	0	0	0	0	0	0	0	0	0	0	0	0	2692176.250000	0	0	0	0	0	0	1942240.500000	0	0	0	0	0	0	0	0	0	0	0	0	0	0	0	0	0	0	0	0	0
TITLE=SQbRepX_mouseNglycome_brain_2.4203.4203.2.1206	1151.448155293689	2	1391.199973	0	0	590233.875000	0	120027.648438	0	0	0	0	0	0	0	0	0	0	0	16995.595703	527701.937500	13473.309570	0	0	0	0	151109.109375	40341.425781	0	0	48826.566406	0	0	0	9344.046875	0	0	0	0	7952.934082	7952.934082	41788.820312	7453.909668	0	0	0	0	13878.865234	0
TITLE=SQbRepX_mouseNglycome_brain_2.4204.4204.2.1207	987.873065799818	2	1391.236937	0	0	5178894.000000	0	904365.375000	0	0	0	0	0	0	0	0	0	0	0	145242.015625	1834247.375000	51318.113281	0	0	0	0	453660.531250	183706.531250	0	0	339572.968750	0	0	0	31158.070312	0	0	0	0	29378.742188	29378.742188	311690.875000	33775.250000	0	0	0	0	97018.914062	0
TITLE=SQbRepX_mouseNglycome_brain_2.4205.4205.2.1208	936.36422750074	2	1391.326834	0	0	531677.812500	4668.562500	75780.343750	0	0	0	0	0	0	0	0	0	0	0	7689.753418	79836.468750	3058.602295	10424.306641	0	0	0	3862.532227	17787.333984	0	0	42166.910156	0	0	0	0	0	0	0	0	0	0	26886.785156	4381.900879	0	0	0	0	4125.383789	0
TITLE=SQbRepX_mouseNglycome_brain_2.4206.4206.3.1209	1403.851586142579	3	1391.420186	0	0	99433.296875	0	7838.797852	0	0	0	0	0	0	0	0	0	0	0	5138.548828	124475.359375	0	0	0	0	0	43120.757812	17757.449219	0	0	12141.785156	0	0	0	0	0	0	0	0	0	0	10534.073242	0	0	0	0	0	5604.087891	0
TITLE=SQbRepX_mouseNglycome_brain_2.4207.4207.2.1210	950.347360665466	2	1391.510084	0	0	148250.265625	3021.741943	62622.660156	0	0	0	0	0	0	0	0	0	0	0	0	70848.437500	0	2086.096191	0	0	0	0	55644.722656	0	0	2511.745605	0	0	0	0	0	0	0	0	0	0	4932.859375	0	0	0	0	0	0	0
TITLE=SQbRepX_mouseNglycome_brain_2.4208.4208.2.1211	882.327239497351	2	1391.603437	0	0	135262.437500	0	58178.035156	0	0	0	0	0	0	0	0	0	0	0	0	65988.945312	1945.271240	0	0	0	0	7493.589355	17558.892578	0	0	2956.947266	0	0	0	0	0	0	0	0	0	0	4199.169434	0	0	0	0	0	0	0
TITLE=SQbRepX_mouseNglycome_brain_2.4209.4209.3.1212	1208.767833446866	3	1391.693343	0	0	108915.460938	0	46723.175781	0	0	0	0	0	0	0	0	0	0	0	0	63704.035156	0	0	0	0	0	3609.728271	35896.488281	0	0	0	0	0	0	0	0	0	0	0	0	0	0	0	0	0	0	0	0	0
TITLE=SQbRepX_mouseNglycome_brain_2.4210.4210.2.1213	1367.504569965888	2	1391.78644	0	19508.503906	72614.156250	0	11030.583008	0	0	0	0	0	0	0	0	0	0	0	0	35280.285156	0	0	0	0	0	4709.121582	11063.090820	0	0	0	0	0	0	0	0	0	0	0	0	0	0	0	0	0	0	0	0	0
TITLE=SQbRepX_mouseNglycome_brain_2.4212.4212.2.1214	1142.936753655075	2	1392.160865	0	0	1821879.500000	0	402094.968750	0	0	0	0	0	0	0	0	0	0	0	70742.273438	1819432.625000	41442.898438	0	0	0	0	511684.218750	122600.460938	0	0	149533.953125	0	0	0	53429.113281	0	0	0	0	25219.837891	25219.837891	150239.750000	23295.718750	0	0	0	0	56186.597656	0
TITLE=SQbRepX_mouseNglycome_brain_2.4213.4213.2.1215	1165.463769929454	2	1392.251125	0	0	225667.453125	0	47640.527344	0	0	0	0	0	0	0	0	0	0	0	4522.797363	177703.500000	7093.039551	0	0	0	0	38355.214844	15793.765625	0	0	11984.671875	0	0	0	0	0	0	0	0	2851.979980	2851.979980	13751.699219	0	0	0	0	0	4305.485840	0
TITLE=SQbRepX_mouseNglycome_brain_2.4214.4214.2.1216	886.831255199065	2	1392.34134	0	0	257705.656250	2008.919067	96196.570312	0	8409.841797	0	0	2534.122803	0	0	0	0	0	0	5547.242676	88743.515625	1939.045654	6854.974121	0	4184.325195	0	6674.349609	21130.828125	0	0	11691.855469	0	0	0	0	0	0	0	0	0	0	8678.998047	0	0	0	0	0	0	0
TITLE=SQbRepX_mouseNglycome_brain_2.4215.4215.2.1217	953.854712766473	2	1392.431241	0	0	447454.468750	0	101993.781250	0	0	0	0	0	0	0	0	0	0	0	0	109221.101562	0	0	0	0	0	0	43225.593750	0	0	36211.722656	0	0	0	0	0	0	0	0	0	0	41561.414062	4193.540039	0	0	0	0	0	0
TITLE=SQbRepX_mouseNglycome_brain_2.4216.4216.2.1218	860.806875279748	2	1392.474031	0	0	577975.875000	0	194417.531250	0	0	0	0	0	0	0	0	0	0	0	0	351334.156250	0	0	0	0	0	0	256845.781250	0	0	0	0	0	0	0	0	0	0	0	0	0	0	0	0	0	0	0	0	0
TITLE=SQbRepX_mouseNglycome_brain_2.4217.4217.3.1219	1214.777475413828	3	1392.564318	0	0	132988.671875	0	44375.167969	0	0	0	0	2321.613281	0	0	0	0	0	0	0	82108.234375	0	0	0	0	0	11170.000000	31951.277344	0	0	3224.403076	0	0	2490.320312	0	0	0	0	0	0	0	2770.494141	0	0	0	0	0	0	0
TITLE=SQbRepX_mouseNglycome_brain_2.4218.4218.3.1220	1420.880383072864	3	1392.654556	0	0	104275.234375	0	16288.390625	0	0	0	0	0	0	0	0	0	0	0	4774.591797	88389.312500	2900.109131	0	0	0	0	20520.734375	8068.759766	0	0	8776.104492	0	0	0	0	0	0	0	0	0	0	8768.613281	2409.082031	0	0	0	0	3095.875488	0
TITLE=SQbRepX_mouseNglycome_brain_2.4219.4219.2.1221	875.344675597716	2	1392.744812	0	0	119461.515625	0	30533.871094	0	0	0	0	0	0	0	0	0	0	0	0	60976.578125	2587.130615	0	0	0	2017.605957	6958.172363	16770.781250	0	0	2142.598633	0	0	0	0	0	0	0	0	0	0	0	0	0	0	0	2936.383057	0	0
TITLE=SQbRepX_mouseNglycome_brain_2.4220.4220.2.1222	889.355851155231	2	1392.834686	0	0	77791.898438	0	27967.009766	0	0	0	0	0	0	0	0	0	0	0	0	37203.179688	3583.975098	0	0	0	0	4249.537598	7659.994141	0	0	0	0	0	0	0	0	0	0	0	0	0	0	0	0	0	0	0	0	0
TITLE=SQbRepX_mouseNglycome_brain_2.4222.4222.2.1223	1011.40944112854	2	1393.209209	0	11160.249023	520081.125000	2257.383545	96378.093750	0	0	0	0	0	0	0	0	0	0	0	14885.410156	196228.640625	14737.920898	3204.819092	0	0	0	38388.890625	24580.861328	0	0	30624.410156	0	0	0	3873.152832	0	0	0	0	3791.138184	3791.138184	29950.013672	5147.945801	0	0	0	0	7388.249023	0
TITLE=SQbRepX_mouseNglycome_brain_2.4223.4223.2.1224	1171.445547306497	2	1393.299134	0	0	176879.875000	0	33572.039062	0	0	0	0	0	0	0	0	0	0	0	5958.720215	136360.078125	3336.344238	0	0	0	0	19926.578125	13948.967773	0	0	15840.676758	0	0	0	0	0	0	0	0	0	0	11973.273438	0	0	0	0	0	2561.102051	0
TITLE=SQbRepX_mouseNglycome_brain_2.4224.4224.2.1225	962.307532395535	2	1393.392565	0	0	43068.136719	0	14530.932617	0	0	0	0	0	0	0	0	0	0	0	0	15997.053711	0	0	0	0	0	0	6634.106934	0	0	0	0	0	0	0	0	0	0	0	0	0	0	0	0	0	0	0	0	0
TITLE=SQbRepX_mouseNglycome_brain_2.4225.4225.2.1226	905.34451174967	2	1393.482471	0	0	92395.898438	0	20591.748047	0	0	0	0	0	0	0	0	0	0	0	0	29985.255859	0	0	0	0	0	2217.210449	7455.392578	0	0	0	0	0	0	0	0	0	0	0	0	0	0	0	0	0	0	0	0	0
TITLE=SQbRepX_mouseNglycome_brain_2.4226.4226.2.1227	833.316922732498	2	1393.51974	0	0	1798287.125000	0	242273.031250	0	0	0	0	0	0	0	0	0	0	0	20018.591797	243789.593750	0	0	0	0	0	0	45916.976562	0	0	124662.656250	0	0	0	0	0	0	0	0	0	0	115538.117188	14588.486328	0	0	0	0	10571.749023	0
TITLE=SQbRepX_mouseNglycome_brain_2.4227.4227.2.1228	875.337018544645	2	1393.613186	0	0	174265.937500	0	45054.386719	0	0	0	0	0	0	0	0	0	0	0	0	72358.031250	0	0	0	0	2163.481445	9449.517578	20275.593750	0	0	0	0	0	0	0	2304.874512	0	0	0	0	0	0	0	0	0	0	5226.674805	0	0
TITLE=SQbRepX_mouseNglycome_brain_2.4228.4228.2.1229	1346.01176523545	2	1393.703403	0	0	97589.210938	0	13553.774414	0	0	0	0	0	0	0	0	0	0	0	0	53347.058594	0	0	0	0	0	12774.099609	8149.813477	0	0	6253.253418	0	0	0	0	0	0	0	0	0	0	7302.897461	0	0	0	0	0	2542.673340	0
TITLE=SQbRepX_mouseNglycome_brain_2.4229.4229.3.1230	1160.420305706409	3	1393.793638	0	0	113162.273438	0	41369.945312	0	0	0	0	0	0	0	0	0	0	0	0	67018.187500	0	0	0	0	0	3345.308105	39348.054688	0	0	0	0	0	0	0	0	0	0	0	0	0	0	0	0	0	0	0	0	0
TITLE=SQbRepX_mouseNglycome_brain_2.4230.4230.2.1231	1161.426644592989	2	1393.883584	0	0	70266.851562	0	14928.434570	0	0	0	0	0	0	0	0	0	0	0	0	37099.121094	0	0	0	0	0	2943.024902	8066.172363	0	0	0	0	0	0	0	0	0	0	0	0	0	0	2125.846680	0	0	0	0	0	0
TITLE=SQbRepX_mouseNglycome_brain_2.4232.4232.2.1232	960.365881288021	2	1394.260841	0	0	211021.656250	0	121766.820312	0	0	0	0	0	0	0	0	0	0	0	0	125702.703125	0	0	0	0	0	0	92149.195312	0	0	4257.700684	0	0	0	0	0	0	0	0	0	0	2910.071289	0	0	0	0	0	0	0
TITLE=SQbRepX_mouseNglycome_brain_2.4233.4233.2.1233	996.878559408202	2	1394.351066	0	0	299039.656250	0	53688.257812	0	0	0	0	0	0	0	0	0	0	0	5300.997070	179785.859375	4470.586426	2131.772217	0	0	0	23720.925781	18931.767578	0	0	15971.446289	0	0	0	0	0	0	0	0	2624.809570	2624.809570	18181.798828	0	0	0	0	0	0	0
TITLE=SQbRepX_mouseNglycome_brain_2.4234.4234.3.1234	1101.066474568987	3	1394.441334	0	0	134813.125000	0	32334.503906	0	0	0	0	0	0	0	0	0	0	0	0	55268.789062	0	0	0	0	0	0	22452.802734	0	0	4352.852051	0	0	0	0	0	0	0	0	0	0	0	0	0	0	0	0	0	0
TITLE=SQbRepX_mouseNglycome_brain_2.4235.4235.2.1235	1212.45478707492	2	1394.531311	0	0	81244.867188	0	25207.605469	0	0	0	0	0	0	0	0	0	0	0	0	54378.011719	0	0	0	0	0	14419.913086	11980.617188	0	0	0	0	0	0	0	0	0	0	0	0	0	4485.852051	0	0	0	0	0	0	0
TITLE=SQbRepX_mouseNglycome_brain_2.4236.4236.2.1236	821.30478677124	2	1394.624638	0	0	97543.367188	0	8382.322266	3607.101807	0	0	0	0	0	0	0	0	0	0	0	27158.042969	0	0	0	0	0	0	8115.654785	0	0	2340.726318	0	0	0	0	0	0	0	0	0	0	5000.640137	0	0	0	0	0	0	0
TITLE=SQbRepX_mouseNglycome_brain_2.4237.4237.2.1237	1163.445259140597	2	1394.714561	0	0	91340.679688	0	19751.554688	0	0	0	0	0	0	0	0	0	0	0	3170.265625	41219.347656	2596.017578	3942.100342	0	0	0	7533.929199	6088.691895	0	2683.510986	3494.434814	0	0	0	0	0	0	0	0	0	0	4023.341553	0	0	0	0	0	0	0
TITLE=SQbRepX_mouseNglycome_brain_2.4238.4238.3.1238	1293.477222859804	3	1394.807936	0	0	65599.562500	0	9472.784180	0	0	0	0	0	0	0	0	0	0	0	0	31188.779297	0	0	0	0	0	6026.716797	7520.958496	0	0	4562.970703	0	0	0	0	0	0	0	0	0	0	0	0	0	0	0	0	0	0
TITLE=SQbRepX_mouseNglycome_brain_2.4239.4239.3.1239	1263.475116681232	3	1394.897834	0	0	176170.500000	0	58145.804688	0	0	0	0	0	0	0	0	0	0	0	0	81411.023438	0	0	0	0	0	3606.373291	40468.839844	0	0	2274.257568	0	2891.599854	0	0	0	0	0	0	0	0	4012.584961	2450.518799	0	0	0	0	0	0
TITLE=SQbRepX_mouseNglycome_brain_2.4241.4241.3.1240	1263.124130612596	3	1395.273668	0	0	197535.562500	0	63396.320312	0	0	0	0	0	0	0	0	0	0	0	2645.525391	82000.179688	0	0	0	0	0	4336.648438	46394.281250	0	0	5033.854004	0	3223.804443	0	0	0	0	0	0	0	0	5203.484863	0	0	0	0	0	0	0
TITLE=SQbRepX_mouseNglycome_brain_2.4242.4242.2.1241	712.772118178916	2	1395.363936	0	0	192174.500000	0	42997.160156	0	0	0	0	0	0	0	0	0	0	0	0	44807.078125	0	0	0	0	0	2545.172607	12287.806641	0	0	7845.224609	0	0	0	0	0	0	0	0	0	0	2822.414307	0	0	0	0	0	0	0
TITLE=SQbRepX_mouseNglycome_brain_2.4243.4243.2.1242	822.308960292981	2	1395.454186	0	0	236405.781250	0	35723.582031	0	0	0	0	0	0	0	0	0	0	0	0	71617.500000	0	0	0	0	0	0	15161.524414	0	0	7957.597168	0	0	0	0	0	0	0	0	0	0	8610.133789	0	0	0	0	0	0	0
TITLE=SQbRepX_mouseNglycome_brain_2.4244.4244.3.1243	1268.794571190453	3	1395.544083	0	0	79048.953125	0	26422.906250	0	0	0	0	0	0	0	0	0	0	0	0	41717.132812	0	0	0	0	0	3906.685303	24173.164062	0	0	0	0	0	0	0	0	0	0	0	0	0	0	0	0	0	0	0	0	0
TITLE=SQbRepX_mouseNglycome_brain_2.4245.4245.2.1244	892.828728841012	2	1395.637376	0	0	259685.375000	3248.021973	39612.027344	0	0	0	0	0	0	0	0	0	0	0	0	81808.343750	0	0	0	0	0	0	23510.167969	0	0	10066.948242	0	0	0	0	0	0	0	0	0	0	12409.587891	0	0	0	0	0	0	0
TITLE=SQbRepX_mouseNglycome_brain_2.4246.4246.2.1245	853.800039813814	2	1395.727588	0	0	294370.187500	0	6301.635742	0	0	0	0	0	0	0	0	0	0	0	0	56192.804688	0	0	0	0	0	0	11943.934570	0	0	0	0	0	0	0	0	0	0	0	0	0	0	0	0	0	0	0	0	0
TITLE=SQbRepX_mouseNglycome_brain_2.4247.4247.2.1246	941.837489528084	2	1395.817496	0	0	88649.031250	0	30700.580078	0	0	0	0	0	0	0	0	0	0	0	0	38700.234375	0	2130.869873	0	0	0	0	24779.761719	0	0	0	0	0	0	0	0	0	0	0	0	0	0	0	0	0	0	0	0	0
TITLE=SQbRepX_mouseNglycome_brain_2.4248.4248.2.1247	1211.422780012689	2	1395.910492	0	0	92453.367188	0	27617.357422	0	0	0	0	0	0	0	0	0	0	0	0	47543.531250	0	0	0	0	0	6509.022461	13696.315430	0	0	0	0	0	0	0	0	0	0	0	0	0	3739.677979	0	0	0	0	0	0	0
TITLE=SQbRepX_mouseNglycome_brain_2.4250.4250.2.1248	1153.924411489374	2	1396.357809	0	0	111959.375000	0	20022.097656	0	0	0	0	0	0	0	0	0	0	0	0	64266.062500	0	0	0	0	0	10040.497070	20018.746094	0	0	0	0	0	0	0	0	0	0	0	0	0	0	0	0	0	0	0	0	0
TITLE=SQbRepX_mouseNglycome_brain_2.4251.4251.3.1249	1185.102848980282	3	1396.448011	0	0	96974.312500	0	16868.396484	0	0	0	0	0	0	0	0	0	0	0	0	36578.285156	0	0	0	0	0	6582.409180	6145.731934	0	0	5898.899414	0	0	0	0	0	0	0	0	0	0	5655.391602	0	0	0	0	0	0	0
TITLE=SQbRepX_mouseNglycome_brain_2.4252.4252.3.1250	1257.112200930229	3	1396.537936	0	0	91121.898438	0	18619.056641	0	0	0	0	0	0	0	0	0	0	0	0	56984.046875	0	0	0	0	0	0	22051.898438	0	0	2851.131348	0	0	0	0	0	0	0	0	0	0	3188.898438	0	0	0	0	0	0	0
TITLE=SQbRepX_mouseNglycome_brain_2.4253.4253.3.1251	1390.506550297651	3	1396.631399	0	0	85496.437500	0	18551.398438	0	0	0	0	2140.279541	0	0	0	0	0	0	0	63998.703125	0	0	0	0	0	12055.468750	10047.204102	0	0	2936.097412	0	0	0	0	0	0	0	0	0	0	3773.873291	0	0	0	0	0	0	0
TITLE=SQbRepX_mouseNglycome_brain_2.4254.4254.2.1252	884.286019889677	2	1396.684374	0	0	472629.937500	0	262313.250000	0	0	0	0	0	0	0	0	0	0	0	0	141083.125000	7148.119141	0	0	0	0	5123.299805	59794.812500	0	0	0	0	0	0	0	0	0	0	0	0	0	0	0	0	0	0	0	0	0
TITLE=SQbRepX_mouseNglycome_brain_2.4255.4255.2.1253	949.829949822569	2	1396.774936	0	0	50913.742188	0	19600.058594	0	0	0	0	0	0	0	0	0	0	0	0	20473.669922	0	0	0	0	0	0	9593.163086	0	0	2630.981689	0	0	0	0	0	0	0	0	0	0	0	0	0	0	0	0	0	0
TITLE=SQbRepX_mouseNglycome_brain_2.4256.4256.2.1254	671.243601359707	2	1396.864833	0	0	54060.640625	0	5139.860840	0	0	0	0	0	0	0	0	0	0	0	0	2049.569580	0	0	0	0	0	0	0	0	0	0	0	0	0	0	0	0	0	0	0	0	0	0	0	0	0	0	0	0
TITLE=SQbRepX_mouseNglycome_brain_2.4257.4257.3.1255	1396.516525272102	3	1396.957937	0	0	80064.890625	0	16767.367188	0	0	0	0	0	0	0	0	0	0	0	0	53971.125000	0	0	0	0	0	12222.696289	9891.923828	0	0	4446.138184	0	0	0	0	0	0	0	0	0	0	3037.773193	0	0	0	0	0	0	0
TITLE=SQbRepX_mouseNglycome_brain_2.4259.4259.2.1256	1244.474764442109	2	1397.381088	0	0	491575.812500	0	87405.718750	0	0	0	0	0	0	0	0	0	0	0	19120.554688	331477.281250	6702.885742	0	0	0	0	98300.304688	29124.417969	0	0	31214.042969	0	0	0	8955.898438	0	0	0	0	4617.614258	4617.614258	34182.035156	5031.674805	0	0	0	0	10840.582031	0
TITLE=SQbRepX_mouseNglycome_brain_2.4260.4260.2.1257	1009.3956272563	2	1397.47099	0	25112.824219	329114.906250	9153.983398	52298.183594	0	0	0	0	0	0	0	0	0	0	0	19087.851562	47805.859375	2140.863281	32727.398438	0	0	0	0	10365.469727	0	6356.947266	20381.632812	0	0	0	0	0	0	0	0	0	0	13408.874023	0	0	0	0	0	4159.574219	0
TITLE=SQbRepX_mouseNglycome_brain_2.4261.4261.2.1258	892.824611981083	2	1397.564458	0	0	368068.187500	3198.199951	48132.628906	0	0	0	0	0	0	0	0	0	0	0	0	111013.359375	0	0	0	0	0	0	31305.791016	0	0	10992.875977	0	0	0	0	0	0	0	0	0	0	14480.337891	0	0	0	0	0	0	0
TITLE=SQbRepX_mouseNglycome_brain_2.4262.4262.2.1259	934.351859335319	2	1397.65437	0	0	202008.171875	0	11317.309570	0	0	0	0	0	0	0	0	0	0	0	0	52505.843750	0	0	0	0	0	0	6691.648926	0	0	14402.882812	0	0	0	0	0	0	0	0	0	0	5190.340332	0	0	0	0	0	0	0
TITLE=SQbRepX_mouseNglycome_brain_2.4263.4263.2.1260	1007.857834209346	2	1397.74773	0	0	63391.710938	0	10330.213867	0	0	0	0	0	0	0	0	0	0	0	0	15282.472656	0	1858.657593	0	0	0	0	4664.800293	0	0	2357.891602	0	0	0	0	0	0	0	0	0	0	2712.145996	0	0	0	0	0	0	0
TITLE=SQbRepX_mouseNglycome_brain_2.4264.4264.2.1261	973.354052020346	2	1397.837686	0	0	82320.695312	0	43695.488281	0	0	0	0	0	0	0	0	0	0	0	0	32678.343750	0	0	0	0	0	0	19613.933594	0	0	0	0	0	0	0	0	0	0	0	0	0	0	0	0	0	0	0	0	0
TITLE=SQbRepX_mouseNglycome_brain_2.4265.4265.2.1262	964.854166846783	2	1397.93106	0	0	87965.804688	0	51021.437500	0	0	0	0	0	0	0	0	0	0	0	0	34762.015625	0	0	0	0	0	0	13780.766602	0	0	0	0	0	0	0	0	0	0	0	0	0	0	0	0	0	0	0	0	0
TITLE=SQbRepX_mouseNglycome_brain_2.4266.4266.3.1263	1216.419221235106	3	1398.020969	0	0	96729.140625	0	14647.086914	0	0	0	0	0	0	0	0	0	0	0	0	67249.070312	0	0	0	0	0	0	22136.761719	0	0	7011.963379	0	0	0	0	0	0	0	0	0	0	8113.540527	0	0	0	0	0	0	0
TITLE=SQbRepX_mouseNglycome_brain_2.4268.4268.3.1264	1203.103036610123	3	1398.395489	0	0	279042.250000	0	108631.710938	0	0	0	0	0	0	0	0	0	0	0	4672.460938	278034.687500	3207.771484	0	0	0	0	57184.433594	69913.695312	0	0	6788.882812	0	0	0	6983.435059	0	0	0	0	0	0	15947.235352	0	0	0	0	0	4310.421387	0
TITLE=SQbRepX_mouseNglycome_brain_2.4269.4269.2.1265	999.874794810853	2	1398.485399	0	0	128792.148438	0	15073.434570	0	0	0	0	0	0	0	0	0	0	0	2294.360352	43864.542969	0	0	0	0	0	5100.458008	4306.849121	0	0	3912.365967	0	0	0	0	0	0	0	0	0	0	0	0	0	0	0	0	0	0
TITLE=SQbRepX_mouseNglycome_brain_2.4270.4270.2.1266	814.319658974744	2	1398.578714	0	0	176810.593750	0	33753.980469	0	0	0	0	0	0	0	0	0	0	0	0	41525.019531	0	0	0	0	0	0	6040.892578	0	0	4241.426270	0	0	0	0	0	0	0	0	0	0	4933.125000	0	0	0	0	0	0	0
TITLE=SQbRepX_mouseNglycome_brain_2.4271.4271.2.1267	631.749701600338	2	1398.668619	0	0	149139.671875	0	26962.318359	0	0	0	0	0	0	0	0	0	0	0	0	26243.173828	0	0	0	0	0	0	9477.412109	0	0	5510.555664	0	0	0	0	0	0	0	0	0	0	2008.986572	0	0	0	0	0	0	0
TITLE=SQbRepX_mouseNglycome_brain_2.4272.4272.2.1268	937.889125911736	2	1398.76206	0	0	166295.656250	0	34091.914062	0	0	0	0	0	0	0	0	0	0	0	4255.491211	83720.273438	2089.122314	0	0	0	0	9773.278320	7494.158203	0	0	15010.853516	0	0	0	0	0	0	0	0	0	0	9872.594727	0	0	0	0	0	0	0
TITLE=SQbRepX_mouseNglycome_brain_2.4273.4273.2.1269	925.874779051454	2	1398.85194	0	0	88116.281250	0	19416.333984	0	0	0	0	0	0	0	0	0	0	0	0	38915.414062	0	0	0	0	0	0	8331.505859	0	0	0	0	0	0	0	0	0	0	0	0	0	3269.899658	0	0	0	0	0	0	0
TITLE=SQbRepX_mouseNglycome_brain_2.4274.4274.2.1270	679.233637728161	2	1398.945973	0	0	20929.023438	0	2153.180420	0	0	0	0	0	0	0	0	0	0	0	0	4162.688965	0	0	0	0	0	0	0	0	0	0	0	0	0	0	0	0	0	0	0	0	0	0	0	0	0	0	0	0
TITLE=SQbRepX_mouseNglycome_brain_2.4275.4275.2.1271	720.773566246182	2	1399.035896	0	0	65412.410156	0	18958.750000	0	0	0	0	0	0	0	0	0	0	0	0	25611.787109	0	0	0	0	0	0	10307.438477	0	0	0	0	0	0	0	0	0	0	0	0	0	0	0	0	0	0	0	0	0
TITLE=SQbRepX_mouseNglycome_brain_2.4277.4277.2.1272	1049.392962468581	2	1399.412886	0	0	428588.062500	0	119150.835938	0	0	0	0	0	0	0	0	0	0	0	16921.054688	193390.921875	4953.043457	0	0	0	0	27883.503906	45643.304688	0	0	12196.876953	0	0	0	0	0	0	0	0	0	0	19919.769531	0	0	0	0	0	0	0
TITLE=SQbRepX_mouseNglycome_brain_2.4278.4278.2.1273	1090.418957769303	2	1399.503186	0	0	542439.562500	0	91902.765625	0	2519.306641	0	0	0	0	0	0	0	0	0	19133.111328	200411.843750	6848.131836	2942.576904	0	0	0	44215.671875	16995.599609	0	0	34593.312500	0	0	0	0	0	0	0	0	4488.829590	4488.829590	23542.154297	3761.729980	0	0	0	0	6474.723145	0
TITLE=SQbRepX_mouseNglycome_brain_2.4279.4279.3.1274	1203.098374630625	3	1399.593475	0	0	189609.546875	0	69251.546875	0	0	0	0	0	0	0	0	0	0	0	2359.606201	192927.328125	4671.722656	0	0	0	0	36968.800781	44038.765625	0	0	3643.327637	0	0	0	5374.132812	0	0	0	0	0	0	8397.054688	0	0	0	0	0	0	0
TITLE=SQbRepX_mouseNglycome_brain_2.4280.4280.2.1275	1028.855672274302	2	1399.683404	0	0	177021.468750	0	28108.033203	0	0	0	0	0	0	0	0	0	0	0	5407.553711	75296.195312	0	0	0	0	0	23248.904297	8669.972656	0	0	11619.737305	0	0	0	0	0	0	0	0	2144.833984	2144.833984	8904.290039	0	0	0	0	0	0	0
TITLE=SQbRepX_mouseNglycome_brain_2.4281.4281.2.1276	877.812022156356	2	1399.776844	0	0	76768.281250	0	38874.496094	0	0	0	0	0	0	0	0	0	0	0	0	36497.972656	0	0	0	0	0	0	15863.878906	0	0	0	0	0	0	0	0	0	0	0	0	0	2129.318115	0	0	0	0	0	0	0
TITLE=SQbRepX_mouseNglycome_brain_2.4282.4282.3.1277	1265.438639106316	3	1399.867143	0	0	106572.437500	0	33720.316406	0	0	0	0	0	0	0	0	0	0	0	0	43472.957031	0	0	0	0	0	2660.719727	22363.621094	0	0	0	0	0	0	0	0	0	0	0	0	0	0	0	0	0	0	0	0	0
TITLE=SQbRepX_mouseNglycome_brain_2.4283.4283.3.1278	1211.086158622536	3	1399.957108	0	0	73313.875000	0	27682.515625	0	0	0	0	0	0	0	0	0	0	0	0	58356.300781	0	0	0	0	0	9412.914062	13120.530273	0	0	2221.456787	0	0	0	0	0	0	0	0	0	0	3841.378418	0	0	0	0	0	0	0
TITLE=SQbRepX_mouseNglycome_brain_2.4284.4284.3.1279	1225.444277747641	3	1400.050088	0	0	97814.929688	0	25112.822266	0	0	0	0	0	0	0	0	0	0	0	0	53305.460938	0	0	0	0	0	3602.375977	12088.391602	0	0	0	0	0	0	0	0	0	0	0	0	0	6072.130859	0	0	0	0	0	0	0
TITLE=SQbRepX_mouseNglycome_brain_2.4286.4286.2.1280	951.848483610897	2	1400.42681	0	0	5876051.000000	0	3277245.000000	0	0	0	0	0	0	0	0	0	0	0	0	3457538.750000	0	0	0	0	0	0	2684921.250000	0	0	0	0	0	0	0	0	0	0	0	0	0	0	0	0	0	0	0	0	0
TITLE=SQbRepX_mouseNglycome_brain_2.4287.4287.2.1281	967.845266347285	2	1400.517119	0	0	242093.171875	2650.985840	110463.867188	0	9678.239258	0	0	4384.650879	0	0	0	0	0	0	3810.919922	100185.000000	0	9010.595703	0	4818.701660	0	6562.253906	40407.484375	0	0	7297.021484	0	0	0	0	0	0	0	0	0	0	7322.136230	0	0	0	0	0	0	0
TITLE=SQbRepX_mouseNglycome_brain_2.4288.4288.3.1282	1230.777260407349	3	1400.607435	0	0	90557.851562	0	23946.179688	0	0	0	0	0	0	0	0	0	0	0	0	42511.957031	0	0	0	0	0	1913.451294	10455.329102	0	0	2676.619873	0	0	0	0	0	0	0	0	0	0	4682.886719	0	0	0	0	0	0	0
TITLE=SQbRepX_mouseNglycome_brain_2.4289.4289.2.1283	1164.846945728109	2	1400.697346	0	0	127906.656250	0	23364.355469	0	0	0	0	0	0	0	0	0	0	0	3390.217529	59719.613281	0	0	0	0	0	7965.852539	13028.550781	0	0	2839.672852	0	0	0	0	0	0	0	0	0	0	3845.275635	0	0	0	0	0	0	0
TITLE=SQbRepX_mouseNglycome_brain_2.4290.4290.2.1284	874.793768902291	2	1400.790684	0	0	102979.820312	0	28220.933594	0	0	0	0	0	0	0	0	0	0	0	0	32355.615234	0	0	0	0	3812.324707	0	9915.159180	0	0	0	0	0	0	0	2490.261475	0	0	0	0	0	0	0	0	0	0	5325.446289	0	0
TITLE=SQbRepX_mouseNglycome_brain_2.4291.4291.2.1285	958.84114253233	2	1400.872143	0	0	334729.750000	0	193431.562500	0	5590.252441	0	0	0	0	0	0	0	0	0	0	190728.484375	0	0	0	0	0	0	150350.125000	0	0	0	0	0	0	0	0	0	0	0	0	0	3049.700439	0	0	0	0	0	0	0
TITLE=SQbRepX_mouseNglycome_brain_2.4292.4292.3.1286	1233.449540768102	3	1400.96206	0	0	43506.410156	0	9706.015625	0	0	0	0	0	0	0	0	0	0	0	0	21779.242188	0	0	0	0	0	0	4498.777344	0	0	0	0	0	0	0	0	0	0	0	0	0	0	0	0	0	0	0	0	0
TITLE=SQbRepX_mouseNglycome_brain_2.4293.4293.2.1287	1382.507545804362	2	1401.055393	0	0	63801.625000	0	10846.132812	0	0	0	0	0	0	0	0	0	0	0	0	33245.695312	0	0	0	0	0	0	14193.413086	0	0	0	0	0	0	0	0	0	0	0	0	0	0	0	0	0	0	0	0	0
TITLE=SQbRepX_mouseNglycome_brain_2.4294.4294.2.1288	1194.945165174606	2	1401.145278	0	0	61008.828125	0	15543.285156	0	8715.916016	0	0	3395.871826	0	0	0	0	0	0	0	43624.269531	0	0	0	0	0	3763.422363	6812.162109	0	0	2481.932373	0	0	6698.173828	3544.653320	0	0	0	0	0	0	4360.372070	0	0	0	0	0	0	0
TITLE=SQbRepX_mouseNglycome_brain_2.4296.4296.2.1289	862.308757642444	2	1401.636645	0	0	986959.312500	0	285864.968750	0	0	0	0	0	0	0	0	0	0	0	0	538125.562500	0	0	0	0	0	0	373764.593750	0	0	0	0	0	0	0	0	0	0	0	0	0	0	0	0	0	0	0	0	0
TITLE=SQbRepX_mouseNglycome_brain_2.4297.4297.2.1290	866.827051139831	2	1401.72656	0	0	163221.859375	0	39557.109375	0	0	0	0	0	0	0	0	0	0	0	0	86128.289062	0	0	0	0	0	11990.242188	21923.974609	0	0	0	0	0	0	0	0	0	0	0	0	0	0	0	0	0	0	0	0	0
TITLE=SQbRepX_mouseNglycome_brain_2.4298.4298.2.1291	1124.86279565296	2	1401.820017	0	0	163636.421875	0	29381.503906	0	0	0	0	0	0	0	0	0	0	0	0	60682.542969	0	0	0	0	0	0	20935.818359	0	0	0	0	2366.178467	0	0	0	0	0	0	0	0	0	0	0	0	0	0	0	0
TITLE=SQbRepX_mouseNglycome_brain_2.4299.4299.3.1292	1262.489826858387	3	1401.909958	0	0	264514.031250	0	77716.437500	0	0	0	0	0	0	0	0	0	0	0	5448.378906	120373.023438	2651.214355	0	0	0	0	3016.269287	66579.773438	0	0	8970.885742	0	4323.526367	0	0	0	0	0	0	0	0	18928.798828	0	0	0	0	0	3307.205078	0
TITLE=SQbRepX_mouseNglycome_brain_2.4300.4300.3.1293	932.68543594426	3	1402.00331	0	0	69412.031250	0	23848.667969	0	0	0	0	0	0	0	0	0	0	0	0	52654.167969	0	0	0	0	0	13610.058594	7237.375000	0	0	4000.990723	0	0	0	0	0	0	0	0	0	0	4163.617188	0	0	0	0	0	0	0
TITLE=SQbRepX_mouseNglycome_brain_2.4301.4301.2.1294	1215.95220545031	2	1402.093238	0	0	128034.937500	0	30864.349609	0	6784.568848	0	0	3116.845459	0	0	0	0	0	0	0	74685.765625	0	0	0	2200.996582	0	5903.880859	25593.101562	0	0	2343.935303	0	0	8747.917969	2949.120361	0	0	0	0	0	0	5653.539551	0	0	0	0	0	0	0
TITLE=SQbRepX_mouseNglycome_brain_2.4302.4302.2.1295	1447.526207944215	2	1402.186234	0	29238.558594	45367.843750	0	5615.448730	0	0	0	0	0	0	0	0	0	0	0	0	21428.431641	0	0	0	0	0	0	6771.611328	0	0	0	0	2492.662842	0	0	0	0	0	0	0	0	0	0	0	0	0	0	0	0
TITLE=SQbRepX_mouseNglycome_brain_2.4304.4304.2.1296	781.287344855707	2	1402.564083	0	0	457664.281250	0	145671.312500	0	0	0	0	0	0	0	0	0	0	0	0	252177.156250	0	0	0	0	0	0	165440.656250	0	0	0	0	0	0	0	0	0	0	0	0	0	0	0	0	0	0	0	0	0
TITLE=SQbRepX_mouseNglycome_brain_2.4305.4305.2.1297	700.260530183067	2	1402.653994	0	0	162084.656250	0	52723.109375	0	0	0	0	0	0	0	0	0	0	0	0	79727.710938	0	0	0	0	0	0	41406.199219	0	0	0	0	0	0	0	0	0	0	0	0	0	0	0	0	0	0	0	0	0
TITLE=SQbRepX_mouseNglycome_brain_2.4306.4306.2.1298	619.233825007508	2	1402.747434	0	0	72359.281250	0	28761.927734	0	0	0	0	0	0	0	0	0	0	0	0	37511.964844	0	0	0	0	0	0	20830.431641	0	0	0	0	0	0	0	0	0	0	0	0	0	0	0	0	0	0	0	0	0
TITLE=SQbRepX_mouseNglycome_brain_2.4307.4307.2.1299	802.814498968218	2	1402.837338	0	0	133547.796875	0	45077.445312	0	1795.671143	0	0	2365.655029	0	0	0	0	0	0	0	35603.554688	0	0	0	0	0	0	12167.036133	0	0	0	0	0	0	0	0	0	0	0	0	0	0	0	12920.806641	0	0	0	0	0
TITLE=SQbRepX_mouseNglycome_brain_2.4308.4308.2.1300	1043.843579140229	2	1402.930771	0	0	55729.816406	0	8824.393555	0	0	0	0	0	0	0	0	0	0	0	0	18230.101562	0	0	0	0	0	0	8984.525391	0	0	0	0	0	0	0	0	0	0	0	0	0	0	0	0	0	0	0	0	0
TITLE=SQbRepX_mouseNglycome_brain_2.4309.4309.2.1301	1083.830427043094	2	1403.020707	0	0	41372.339844	0	9064.445312	0	0	0	0	0	0	0	0	0	0	0	0	17558.029297	0	0	0	0	0	0	5713.152344	0	0	0	0	0	0	0	0	0	0	0	0	0	0	0	0	0	0	0	0	0
TITLE=SQbRepX_mouseNglycome_brain_2.4310.4310.3.1302	1378.472984928319	3	1403.114054	0	0	107865.304688	0	26456.798828	0	0	0	0	0	0	0	0	0	0	0	0	61044.398438	0	0	0	0	0	0	28256.218750	0	0	0	0	0	0	0	0	0	0	0	0	0	3114.235840	0	0	0	0	0	0	0
TITLE=SQbRepX_mouseNglycome_brain_2.4311.4311.2.1303	1017.398960364618	2	1403.203957	0	0	181391.281250	0	30023.789062	0	0	0	0	0	0	0	0	0	0	0	2912.429443	90191.414062	0	2262.036133	0	0	0	5723.838379	10347.219727	0	0	16949.533203	0	0	0	0	0	0	0	0	0	0	12892.975586	0	0	0	0	0	0	0
TITLE=SQbRepX_mouseNglycome_brain_2.4313.4313.2.1304	988.379414508125	2	1403.591113	0	0	1751997.625000	5610.234863	351739.156250	0	4309.724609	0	0	0	0	0	0	0	0	0	44479.261719	620812.375000	22416.310547	0	0	0	0	122306.398438	80500.046875	0	0	100725.078125	0	0	0	8724.899414	0	0	0	0	8380.695312	8380.695312	89947.664062	13760.737305	0	0	0	0	22726.478516	0
TITLE=SQbRepX_mouseNglycome_brain_2.4314.4314.2.1305	842.822847216592	2	1403.68231	0	0	353848.687500	0	41316.777344	0	0	0	0	0	0	0	0	0	0	0	0	138847.593750	0	0	0	0	0	0	23380.236328	0	0	13948.886719	0	0	0	0	0	0	0	0	0	0	21589.728516	0	0	0	0	0	0	0
TITLE=SQbRepX_mouseNglycome_brain_2.4315.4315.2.1306	708.769792931772	2	1403.772582	0	0	136112.218750	0	57193.867188	0	0	0	0	0	0	0	0	0	0	0	0	62758.277344	0	0	0	0	0	0	40580.796875	0	0	0	0	0	0	0	0	0	0	0	0	0	0	0	0	0	0	0	0	0
TITLE=SQbRepX_mouseNglycome_brain_2.4316.4316.2.1307	792.272855179313	2	1403.862488	0	0	117088.640625	0	37693.167969	0	0	0	0	0	0	0	0	0	0	0	0	22589.107422	0	0	0	0	0	0	7311.153320	0	0	16098.521484	0	0	0	0	0	0	0	0	0	0	0	0	0	0	0	0	0	0
TITLE=SQbRepX_mouseNglycome_brain_2.4317.4317.4.1308	1418.5023890582	4	1403.955887	0	0	59987.265625	0	17116.386719	0	0	0	0	0	0	0	0	0	0	0	0	36758.816406	0	0	0	0	0	0	19949.722656	0	0	0	0	0	0	0	0	0	0	0	0	0	0	0	0	0	0	0	0	0
TITLE=SQbRepX_mouseNglycome_brain_2.4318.4318.2.1309	1296.475483526188	2	1404.045809	0	0	84232.218750	0	19212.363281	0	0	0	0	0	0	0	0	0	0	0	0	76228.687500	2637.071045	0	0	0	0	22541.298828	11693.638672	0	0	0	0	0	0	2311.905029	0	0	0	0	0	0	5105.082520	0	0	0	0	0	0	0
TITLE=SQbRepX_mouseNglycome_brain_2.4319.4319.2.1310	1037.906221418546	2	1404.139144	0	11528.319336	119111.929688	0	14497.558594	0	0	0	0	0	0	0	0	0	0	0	3851.785645	23929.947266	2090.786621	0	0	0	0	2828.168213	3672.171631	0	0	7684.016602	0	0	0	0	0	0	0	0	0	0	6614.917969	0	0	0	0	0	0	0
TITLE=SQbRepX_mouseNglycome_brain_2.4320.4320.2.1311	981.357003730604	2	1404.22906	0	0	59250.257812	0	24876.902344	0	2358.280029	0	0	0	0	0	0	0	0	0	0	20951.218750	0	0	0	0	0	0	10446.284180	0	0	0	0	0	0	0	0	0	0	0	0	0	0	0	0	0	0	0	0	0
TITLE=SQbRepX_mouseNglycome_brain_2.4322.4322.2.1312	579.230650314905	2	1404.606684	0	0	600118.875000	0	87851.304688	0	0	0	0	0	0	0	0	0	0	0	0	56285.792969	0	0	0	0	0	0	16087.323242	0	0	34045.738281	0	0	0	0	0	0	0	0	0	0	18744.482422	0	0	0	0	0	0	0
TITLE=SQbRepX_mouseNglycome_brain_2.4323.4323.2.1313	660.257282957501	2	1404.696576	0	0	793093.062500	0	106852.742188	0	0	0	0	0	0	0	0	0	0	0	0	113545.359375	0	0	0	0	0	0	41933.664062	0	0	40913.535156	0	0	0	0	0	0	0	0	0	0	37613.183594	0	0	0	0	0	0	0
TITLE=SQbRepX_mouseNglycome_brain_2.4324.4324.2.1314	1135.853082907852	2	1404.789934	0	0	25606.136719	0	4685.781738	0	0	0	0	0	0	0	0	0	0	0	0	8893.041992	0	0	0	0	0	0	2877.663574	0	0	0	0	0	0	0	0	0	0	0	0	0	0	0	0	0	0	0	0	0
TITLE=SQbRepX_mouseNglycome_brain_2.4325.4325.3.1315	1324.111186115432	3	1404.879832	0	0	49642.960938	0	9555.663086	0	0	0	0	0	0	0	0	0	0	0	0	32923.378906	0	0	0	0	0	5982.609863	8599.677734	0	0	3945.404053	0	0	0	0	0	0	0	0	0	0	2973.694824	0	0	0	0	0	0	0
TITLE=SQbRepX_mouseNglycome_brain_2.4326.4326.3.1316	1275.78841681381	3	1404.973214	0	0	81262.203125	0	26652.035156	0	0	0	0	0	0	0	0	0	0	0	0	41454.570312	0	0	0	0	0	0	15400.805664	0	0	3383.396240	0	0	0	0	0	0	0	0	0	0	3424.063721	0	0	0	0	0	0	0
TITLE=SQbRepX_mouseNglycome_brain_2.4327.4327.3.1317	1272.130367075724	3	1405.063119	0	0	67695.703125	0	27388.050781	0	0	0	0	0	0	0	0	0	0	0	0	31438.781250	0	0	0	0	0	3638.047363	11735.475586	0	0	0	0	2656.747070	0	0	0	0	0	0	0	0	2440.876709	0	0	0	0	0	0	0
TITLE=SQbRepX_mouseNglycome_brain_2.4328.4328.2.1318	926.835511690199	2	1405.156613	0	0	64567.972656	0	9555.657227	0	0	0	0	0	0	0	0	0	0	0	0	32002.234375	0	0	0	0	0	0	3338.364014	0	0	0	0	0	0	0	0	0	0	0	0	0	0	0	0	0	0	0	0	0
TITLE=SQbRepX_mouseNglycome_brain_2.4329.4329.2.1319	911.336579305129	2	1405.246554	0	0	60098.867188	0	9921.607422	0	0	0	0	0	0	0	0	0	0	0	0	17211.023438	0	0	0	0	0	0	5241.084473	0	0	0	0	0	0	0	0	0	0	0	0	0	0	0	0	0	0	0	0	0
TITLE=SQbRepX_mouseNglycome_brain_2.4331.4331.2.1320	538.203983168247	2	1405.691457	0	0	36849.535156	0	13220.757812	0	0	0	0	0	0	0	0	0	0	0	0	15323.943359	0	0	0	0	0	0	5429.809570	0	0	0	0	0	0	0	0	0	0	0	0	0	0	0	0	0	0	0	0	0
TITLE=SQbRepX_mouseNglycome_brain_2.4332.4332.2.1321	1069.907616566819	2	1405.781685	0	0	260031.578125	2691.133057	49845.976562	0	0	0	0	0	0	0	0	0	0	0	8208.553711	209464.203125	0	0	0	0	0	33263.589844	16839.201172	0	0	13294.265625	0	0	0	2708.609375	0	0	0	0	2729.492188	2729.492188	18069.523438	0	0	0	0	0	4732.649902	0
TITLE=SQbRepX_mouseNglycome_brain_2.4333.4333.2.1322	881.284472803854	2	1405.871582	0	0	54308.484375	0	18442.599609	0	0	0	0	0	0	0	0	0	0	0	0	16711.367188	0	0	0	0	0	0	7520.111816	0	0	0	0	0	0	0	0	0	0	0	0	0	0	0	0	0	0	0	0	0
TITLE=SQbRepX_mouseNglycome_brain_2.4334.4334.3.1323	1000.37643140249	3	1405.964998	0	0	100411.773438	0	20712.259766	0	0	0	0	0	0	0	0	0	0	0	2984.810547	63137.824219	0	0	0	0	0	16733.869141	7685.930176	0	0	2849.286865	0	0	0	2675.346191	0	0	0	0	0	0	6011.785645	0	0	0	0	0	0	0
TITLE=SQbRepX_mouseNglycome_brain_2.4335.4335.2.1324	816.32705106668	2	1406.055308	0	0	69269.273438	0	18832.113281	0	0	0	0	0	0	0	0	0	0	0	0	25728.238281	0	0	0	0	0	2811.214111	4780.602539	0	0	3031.998779	0	0	0	0	0	0	0	0	0	0	2725.377441	0	0	0	0	0	0	0
TITLE=SQbRepX_mouseNglycome_brain_2.4336.4336.3.1325	1404.780472061063	3	1406.148635	0	0	83659.093750	0	15081.377930	0	0	0	0	0	0	0	0	0	0	0	0	41411.992188	0	0	0	0	0	5911.611816	12051.185547	0	0	0	0	0	0	0	0	0	0	0	0	0	0	0	0	0	0	0	0	0
TITLE=SQbRepX_mouseNglycome_brain_2.4337.4337.2.1326	1215.954602814244	2	1406.238885	0	0	147540.968750	0	22348.494141	0	13950.915039	0	0	5647.681641	0	0	0	0	0	0	0	91443.773438	0	0	0	0	0	5782.418945	13104.581055	0	0	5189.386230	0	0	8459.125000	3802.874756	0	0	0	0	0	0	4198.278809	0	0	0	0	0	0	0
TITLE=SQbRepX_mouseNglycome_brain_2.4338.4338.2.1327	1040.885303496048	2	1406.328836	0	0	82289.968750	0	15735.924805	0	14032.541992	0	0	6552.533691	0	0	0	0	0	0	0	39329.445312	0	0	0	0	0	0	5648.092285	0	0	5343.408691	0	0	2679.895264	0	0	0	0	0	0	0	0	0	0	0	0	0	0	0
TITLE=SQbRepX_mouseNglycome_brain_2.4340.4340.2.1328	884.838330553166	2	1406.758602	0	0	184880.687500	0	91783.546875	0	0	0	0	0	0	0	0	0	0	0	0	59078.066406	0	0	0	0	0	0	18459.800781	0	0	0	0	0	0	0	0	0	0	0	0	0	0	0	0	0	0	0	0	0
TITLE=SQbRepX_mouseNglycome_brain_2.4341.4341.2.1329	903.335323789024	2	1406.848517	0	0	333725.718750	0	62698.761719	0	0	0	0	0	0	0	0	0	0	0	0	151637.015625	0	0	0	0	0	0	31202.195312	0	0	7238.082520	0	0	0	0	0	0	0	0	0	0	14757.016602	0	0	0	0	0	0	0
TITLE=SQbRepX_mouseNglycome_brain_2.4342.4342.2.1330	869.322119047028	2	1406.94192	0	0	181391.265625	3963.833496	79306.546875	0	0	0	0	0	0	0	0	0	0	0	0	95992.898438	0	0	0	0	0	0	59059.394531	0	0	4910.469727	0	0	0	0	0	0	0	0	0	0	0	0	0	0	0	0	0	0
TITLE=SQbRepX_mouseNglycome_brain_2.4343.4343.2.1331	857.353653437206	2	1407.031862	0	0	122228.843750	0	19946.009766	0	0	0	0	0	0	0	0	0	0	0	2296.989502	21247.732422	0	0	0	0	0	0	4516.575684	0	0	7342.436523	0	0	0	0	0	0	0	0	0	0	6686.615723	0	0	0	0	0	0	0
TITLE=SQbRepX_mouseNglycome_brain_2.4344.4344.2.1332	1097.383007431056	2	1407.125247	0	0	132060.625000	0	5907.495605	0	0	0	0	0	0	0	0	0	0	0	0	69264.437500	0	0	0	0	0	4356.185547	8487.463867	0	0	10719.824219	0	0	0	0	0	0	0	0	0	0	9903.928711	0	0	0	0	0	2561.388428	0
TITLE=SQbRepX_mouseNglycome_brain_2.4345.4345.2.1333	1306.392975249704	2	1407.215113	0	0	70170.625000	0	12980.482422	0	0	0	0	0	0	0	0	0	0	0	0	33455.953125	0	0	0	0	0	3581.761963	12511.368164	0	0	2908.258545	0	0	0	0	0	0	0	0	0	0	0	0	0	0	0	0	0	0
TITLE=SQbRepX_mouseNglycome_brain_2.4346.4346.2.1334	1170.407875730049	2	1407.308472	0	0	62433.644531	0	9041.508789	0	0	0	0	0	0	0	0	0	0	0	2104.558838	36604.058594	0	0	0	0	0	8805.364258	5158.474121	0	0	7526.058594	0	0	0	0	0	0	0	0	0	0	6102.375977	0	0	0	0	0	0	0
TITLE=SQbRepX_mouseNglycome_brain_2.4347.4347.2.1335	985.367102823883	2	1407.398434	0	0	31382.263672	0	11991.252930	0	0	0	0	0	0	0	0	0	0	0	0	16105.229492	0	0	0	0	0	0	11182.666992	0	0	0	0	0	0	0	0	0	0	0	0	0	0	0	0	0	0	0	0	0
TITLE=SQbRepX_mouseNglycome_brain_2.4349.4349.2.1336	731.272026912633	2	1407.778189	0	0	155973.703125	0	2236.742676	0	0	0	0	0	0	0	0	0	0	0	0	40944.753906	0	0	0	0	0	0	7913.617676	0	0	11422.365234	0	0	0	0	0	0	0	0	0	0	24707.871094	0	0	0	0	0	0	0
TITLE=SQbRepX_mouseNglycome_brain_2.4350.4350.2.1337	722.789364577653	2	1407.868458	0	0	43535.070312	0	10820.350586	0	0	0	0	0	0	0	0	0	0	0	0	9749.947266	0	0	0	0	0	0	3843.332520	0	0	0	0	0	0	0	0	0	0	0	0	0	0	0	0	0	0	0	0	0
TITLE=SQbRepX_mouseNglycome_brain_2.4351.4351.2.1338	1143.847892370742	2	1407.958738	0	0	266332.125000	0	51465.371094	0	4424.430664	0	0	0	0	0	0	0	0	0	7904.127930	186830.109375	6462.808105	0	0	0	0	39752.140625	17181.416016	0	0	14844.126953	0	0	0	3739.198975	0	0	0	0	0	0	12624.192383	0	0	0	0	0	0	0
TITLE=SQbRepX_mouseNglycome_brain_2.4352.4352.2.1339	733.289859413027	2	1408.048641	0	0	130554.742188	0	12940.832031	0	0	0	0	0	0	0	0	0	0	0	0	22624.390625	0	0	0	0	0	0	8122.409668	0	0	6666.757812	0	0	0	0	0	0	0	0	0	0	4269.890625	0	0	0	0	0	0	0
TITLE=SQbRepX_mouseNglycome_brain_2.4353.4353.2.1340	1346.382942255765	2	1408.141996	0	0	71745.460938	0	12709.666992	0	0	0	0	0	0	0	0	0	0	0	0	47310.511719	0	0	0	0	0	6995.395508	5441.408691	0	0	2504.655762	0	0	0	0	0	0	0	0	0	0	3506.105469	0	0	0	0	0	0	0
TITLE=SQbRepX_mouseNglycome_brain_2.4354.4354.2.1341	860.809191086505	2	1408.231915	0	0	69546.835938	0	17885.523438	0	0	0	0	0	0	0	0	0	0	0	0	30249.269531	0	0	0	0	0	0	19970.824219	0	0	0	0	0	0	0	0	0	0	0	0	0	0	0	0	0	0	0	0	0
TITLE=SQbRepX_mouseNglycome_brain_2.4355.4355.2.1342	973.299830733863	2	1408.325362	0	0	56824.468750	0	22776.595703	0	0	0	0	0	0	0	0	0	0	0	0	21182.767578	0	0	0	0	0	0	12841.021484	0	0	0	0	0	0	0	0	0	0	0	0	0	0	0	0	0	0	0	0	0
TITLE=SQbRepX_mouseNglycome_brain_2.4356.4356.3.1343	1270.103612036423	3	1408.415308	0	0	49950.304688	0	15654.773438	0	0	0	0	0	0	0	0	0	0	0	0	28466.941406	0	0	0	0	0	0	8640.716797	0	0	0	0	0	0	0	0	0	0	0	0	0	3234.872803	0	0	0	0	0	0	0
TITLE=SQbRepX_mouseNglycome_brain_2.4358.4358.2.1344	941.837879823449	2	1408.796265	0	0	511850.125000	0	143972.578125	0	0	0	0	0	0	0	0	0	0	0	0	297321.562500	0	0	0	0	0	0	245923.656250	0	0	0	0	0	0	0	0	0	0	0	0	0	0	0	0	0	0	0	0	0
TITLE=SQbRepX_mouseNglycome_brain_2.4359.4359.3.1345	1287.807605923934	3	1408.88621	0	0	94401.054688	0	19098.261719	0	4640.870117	0	0	2492.009766	0	0	0	0	0	0	0	47300.421875	0	0	0	2709.193115	0	7054.112793	9142.654297	0	0	4351.601562	0	0	3035.619141	0	0	0	0	0	0	0	4673.706055	0	0	0	0	0	3302.615723	0
TITLE=SQbRepX_mouseNglycome_brain_2.4360.4360.2.1346	1203.44080573459	2	1408.979581	0	0	124935.406250	0	39546.449219	0	0	2019.171875	0	0	0	0	0	0	0	0	0	115807.796875	0	0	0	0	0	21303.310547	26367.656250	0	0	2704.773926	0	0	0	3607.340088	0	0	0	0	0	0	4690.789062	0	0	0	0	0	0	0
TITLE=SQbRepX_mouseNglycome_brain_2.4361.4361.2.1347	1296.993849051406	2	1409.069497	0	0	90660.867188	0	21341.408203	0	0	0	0	0	0	0	0	0	0	0	0	90608.546875	0	0	0	0	0	24618.425781	12795.766602	0	0	2960.054688	0	0	0	4119.621094	0	0	0	0	0	0	6044.187988	0	0	0	0	0	0	0
TITLE=SQbRepX_mouseNglycome_brain_2.4362.4362.2.1348	682.78622248984	2	1409.163653	0	0	61106.496094	0	11218.719727	0	0	0	0	0	0	0	0	0	0	0	0	11804.685547	0	0	0	0	0	0	3877.672607	0	0	4294.255859	0	0	0	0	0	0	0	0	0	0	0	0	0	0	0	0	0	0
TITLE=SQbRepX_mouseNglycome_brain_2.4363.4363.2.1349	1133.368300348612	2	1409.253585	0	0	51862.949219	0	7913.942871	0	3074.172607	0	0	0	0	0	0	0	0	0	0	23841.804688	0	0	0	0	0	0	7033.926758	0	0	0	0	0	0	0	0	0	0	0	0	0	0	0	0	0	0	0	0	0
TITLE=SQbRepX_mouseNglycome_brain_2.4364.4364.2.1350	1175.83380469667	2	1409.346892	0	0	468747.218750	0	3598.926758	0	0	0	0	0	0	0	0	0	0	0	0	150314.218750	0	0	0	0	0	0	44899.703125	0	0	0	0	0	0	2120.250488	0	0	0	0	0	0	0	0	0	0	0	0	0	0
TITLE=SQbRepX_mouseNglycome_brain_2.4365.4365.2.1351	1141.933916541391	2	1409.436831	0	0	219184.437500	0	36459.417969	0	11041.091797	0	0	5875.232910	0	0	0	0	0	0	11178.161133	180293.593750	3467.081299	0	0	0	0	49890.011719	20653.072266	0	0	15864.632812	0	0	9257.844727	6847.908203	0	0	0	0	0	0	16125.124023	3992.743896	0	0	0	0	5114.643066	0
TITLE=SQbRepX_mouseNglycome_brain_2.4367.4367.2.1352	975.316930920041	2	1409.81736	0	0	87415.070312	0	23213.833984	0	0	0	0	0	0	0	0	0	0	0	0	46019.292969	0	0	0	0	0	0	9496.785156	0	0	5016.703125	0	0	0	0	0	0	0	0	0	0	3009.171387	0	0	0	0	0	0	0
TITLE=SQbRepX_mouseNglycome_brain_2.4368.4368.2.1353	921.768052460352	2	1409.907267	0	0	28796.343750	0	5062.902344	0	0	0	0	0	0	0	0	0	0	0	0	10537.654297	0	0	0	0	0	0	3729.608154	0	0	0	0	0	0	0	0	0	0	0	0	0	0	0	0	0	0	0	0	0
TITLE=SQbRepX_mouseNglycome_brain_2.4369.4369.2.1354	1147.399218883025	2	1410.000653	0	0	27842.953125	0	3525.313721	0	0	0	0	0	0	0	0	0	0	0	0	13882.986328	0	0	0	0	0	0	4249.531250	0	0	0	0	0	0	0	0	0	0	0	0	0	0	0	0	0	0	0	0	0
TITLE=SQbRepX_mouseNglycome_brain_2.4370.4370.2.1355	719.230139203386	2	1410.090581	0	0	32046.394531	0	9996.578125	0	0	0	0	0	0	0	0	0	0	0	0	10527.398438	0	0	0	0	0	0	3034.727783	0	0	0	0	0	0	0	0	0	0	0	0	0	0	0	0	0	0	0	0	0
TITLE=SQbRepX_mouseNglycome_brain_2.4371.4371.2.1356	627.743676118557	2	1410.183968	0	0	92821.382812	0	44815.984375	0	0	0	0	0	0	0	0	0	0	0	0	45120.203125	0	0	0	0	0	0	24644.378906	0	0	0	0	0	0	0	0	0	0	0	0	0	0	0	0	0	0	0	0	0
TITLE=SQbRepX_mouseNglycome_brain_2.4372.4372.2.1357	1140.358793021011	2	1410.273893	0	8627.879883	39772.667969	0	5296.379395	0	0	0	0	0	0	0	0	0	0	0	0	18602.353516	0	0	0	0	0	0	2815.860840	0	0	0	0	0	0	0	0	0	0	0	0	0	0	0	0	0	0	0	0	0
TITLE=SQbRepX_mouseNglycome_brain_2.4373.4373.2.1358	1081.912328628519	2	1410.367218	0	0	74737.406250	0	9768.754883	0	8313.516602	0	0	4351.167480	0	0	0	0	0	0	3116.925781	19630.447266	0	7508.709961	0	11651.933594	0	0	3815.205566	0	0	6965.640625	0	0	0	0	0	5726.761230	0	0	0	0	4278.639160	0	0	0	0	0	0	0
TITLE=SQbRepX_mouseNglycome_brain_2.4374.4374.2.1359	934.825605189179	2	1410.457134	0	0	76239.710938	0	6108.811523	0	0	0	0	0	0	0	0	0	0	0	0	22972.144531	0	0	0	0	0	0	7112.726074	0	0	3339.946777	0	0	0	0	0	0	0	0	0	0	0	0	0	0	0	0	0	0
TITLE=SQbRepX_mouseNglycome_brain_2.4376.4376.2.1360	711.245569969702	2	1410.909342	0	0	76140.382812	0	32285.544922	0	0	0	0	0	0	0	0	0	0	0	0	24322.503906	0	0	0	0	0	0	10409.751953	0	0	0	0	0	0	0	0	0	0	0	0	0	0	0	0	0	0	0	0	0
TITLE=SQbRepX_mouseNglycome_brain_2.4377.4377.2.1361	1016.352769875167	2	1410.99959	0	0	128151.593750	0	7973.642090	0	0	0	0	0	0	0	0	0	0	0	2891.713135	32566.654297	0	0	0	0	0	0	6058.083008	0	0	5256.048828	0	0	0	0	0	0	0	0	0	0	5514.910156	0	0	0	0	0	0	0
TITLE=SQbRepX_mouseNglycome_brain_2.4378.4378.2.1362	1060.416343074301	2	1411.089486	0	0	91553.289062	0	13119.503906	0	12202.260742	0	0	5610.972656	0	0	0	0	0	0	0	31989.968750	0	0	0	3540.567383	0	0	2873.161377	0	0	4754.666504	0	0	6434.673828	0	0	0	0	0	0	0	3529.288086	0	0	0	0	0	0	0
TITLE=SQbRepX_mouseNglycome_brain_2.4379.4379.3.1363	1095.39306635723	3	1411.182931	0	0	135769.531250	0	2990.461426	0	0	0	0	0	0	0	0	0	0	0	0	60129.402344	0	0	0	0	0	0	8483.708008	0	0	15656.335938	0	0	0	0	0	0	0	0	0	0	11330.682617	0	0	0	0	0	0	0
TITLE=SQbRepX_mouseNglycome_brain_2.4380.4380.2.1364	955.826621117951	2	1411.272855	0	0	52750.453125	0	17209.716797	0	0	0	0	0	0	0	0	0	0	0	0	23205.537109	0	0	0	0	0	0	6951.247559	0	0	0	0	0	0	0	0	0	0	0	0	0	0	0	0	0	0	0	0	0
TITLE=SQbRepX_mouseNglycome_brain_2.4381.4381.3.1365	1239.45680741909	3	1411.366212	0	0	151433.953125	0	28994.630859	0	0	0	0	0	0	0	0	0	0	0	0	47294.492188	0	0	0	0	0	2626.851807	15795.838867	0	0	0	0	0	0	0	0	0	0	0	0	0	2836.483643	0	0	0	0	0	0	0
TITLE=SQbRepX_mouseNglycome_brain_2.4382.4382.3.1366	1155.086304124098	3	1411.45648	0	14491.018555	35551.882812	0	8699.433594	0	0	0	0	0	0	0	0	0	0	0	0	17955.750000	0	0	0	0	0	0	8959.321289	0	0	0	0	0	0	0	0	0	0	0	0	0	0	0	0	0	0	0	0	0
TITLE=SQbRepX_mouseNglycome_brain_2.4383.4383.2.1367	995.372644034635	2	1411.546362	0	3795.881104	63672.546875	0	15308.155273	0	0	0	0	0	0	0	0	0	0	0	0	32656.642578	0	0	0	0	0	2817.099365	7771.842773	0	0	2590.194580	0	0	0	0	0	0	0	0	0	0	2773.787354	0	0	0	0	0	0	0
TITLE=SQbRepX_mouseNglycome_brain_2.4385.4385.2.1368	873.297144068338	2	1411.923105	0	0	55789.355469	0	21211.595703	0	0	0	0	0	0	0	0	0	0	0	0	18310.765625	0	0	0	0	0	0	5101.452148	0	0	0	0	0	0	0	0	0	0	0	0	0	0	0	0	0	0	0	0	0
TITLE=SQbRepX_mouseNglycome_brain_2.4386.4386.2.1369	987.370097486049	2	1412.013368	0	0	225639.250000	2080.690918	40702.671875	0	4569.863281	0	0	0	0	0	0	0	0	0	3494.180420	77988.734375	0	0	0	0	0	9624.469727	14454.530273	0	0	9879.817383	0	0	0	0	0	0	0	0	0	0	8517.508789	0	0	0	0	0	0	0
TITLE=SQbRepX_mouseNglycome_brain_2.4387.4387.3.1370	1378.464553522451	3	1412.103593	0	0	42555.777344	0	6684.610840	0	0	0	0	0	0	0	0	0	0	0	0	21567.767578	0	0	0	0	0	0	7174.850098	0	0	0	0	0	0	0	0	0	0	0	0	0	0	0	0	0	0	0	0	0
TITLE=SQbRepX_mouseNglycome_brain_2.4388.4388.2.1371	1063.311462550606	2	1412.193891	0	0	47383.343750	0	6824.431152	0	0	0	0	0	0	0	0	0	0	0	0	15052.997070	0	0	0	0	0	0	4314.737793	0	0	0	0	0	0	0	0	0	0	0	0	0	0	0	0	0	0	0	0	0
TITLE=SQbRepX_mouseNglycome_brain_2.4389.4389.2.1372	651.767232936622	2	1412.283808	0	0	58683.246094	0	0	0	0	0	0	0	0	0	0	0	0	0	0	3848.095703	0	0	0	0	0	0	0	0	0	4061.140381	0	0	0	0	0	0	0	0	0	0	3058.466797	0	0	0	0	0	0	0
TITLE=SQbRepX_mouseNglycome_brain_2.4390.4390.2.1373	1480.540638776461	2	1412.37715	0	0	93963.804688	0	10864.641602	0	0	0	0	0	0	0	0	0	0	0	0	36658.695312	0	0	0	0	0	0	14429.400391	0	0	0	0	0	0	0	0	0	0	0	0	0	3191.803711	0	0	0	0	0	0	0
TITLE=SQbRepX_mouseNglycome_brain_2.4391.4391.3.1374	897.352009517756	3	1412.467057	0	0	130825.539062	0	21370.101562	0	1919.986694	0	0	0	0	0	0	0	0	0	0	39459.578125	7309.955566	0	0	0	0	2789.959473	25087.783203	0	0	2384.036133	0	0	0	0	0	0	0	0	0	0	2456.272705	0	0	0	0	0	0	0
TITLE=SQbRepX_mouseNglycome_brain_2.4392.4392.2.1375	845.813444340482	2	1412.560389	0	0	37219.214844	0	2555.027832	0	0	0	0	0	0	0	0	0	0	0	0	8090.833984	0	0	0	0	0	0	0	0	0	0	0	0	0	0	0	0	0	0	0	0	0	0	0	0	0	0	0	0
TITLE=SQbRepX_mouseNglycome_brain_2.4393.4393.2.1376	630.219555028991	2	1412.65029	0	0	26992.933594	0	8555.188477	0	0	0	0	0	0	0	0	0	0	0	0	8720.491211	0	0	0	0	0	0	2605.291260	0	0	0	0	0	0	0	0	0	0	0	0	0	0	0	0	0	0	0	0	0
TITLE=SQbRepX_mouseNglycome_brain_2.4395.4395.2.1377	1142.935976956536	2	1413.032343	0	0	431844.093750	0	80582.460938	0	10885.388672	0	0	6205.475586	0	0	0	0	0	0	15730.040039	350390.656250	7458.944336	0	0	0	0	78327.203125	26350.443359	0	0	23370.107422	0	0	7099.265137	8096.968750	0	0	0	0	3816.126465	3816.126465	25569.015625	5017.405762	0	0	0	0	7583.712402	0
TITLE=SQbRepX_mouseNglycome_brain_2.4396.4396.2.1378	954.322565480528	2	1413.122257	0	0	96721.484375	0	35303.925781	0	0	0	0	0	0	0	0	0	0	0	0	31217.449219	0	0	0	0	0	0	10214.891602	0	0	2767.072510	0	0	0	0	0	0	0	0	0	0	0	2729.255127	0	0	0	3287.224121	0	0
TITLE=SQbRepX_mouseNglycome_brain_2.4397.4397.3.1379	1216.464612354314	3	1413.215592	0	0	100206.000000	0	10383.871094	0	8027.254883	0	0	4209.029785	0	0	0	0	0	0	0	60604.250000	0	0	0	0	0	4653.350098	11712.224609	0	0	5566.808594	0	0	4019.163574	4329.618652	0	0	0	0	0	0	6054.321777	0	0	0	0	0	0	0
TITLE=SQbRepX_mouseNglycome_brain_2.4398.4398.2.1380	892.77324748196	2	1413.30589	0	0	95591.812500	0	6821.330078	0	0	0	0	0	0	0	0	0	0	0	0	29353.998047	0	0	0	0	0	0	7672.661133	0	0	3144.973145	0	0	0	0	0	0	0	0	0	0	4484.032715	0	0	0	0	0	0	0
TITLE=SQbRepX_mouseNglycome_brain_2.4399.4399.2.1381	1151.448294074386	2	1413.395867	0	0	86251.500000	0	16681.056641	0	0	0	0	0	0	0	0	0	0	0	0	76165.648438	0	0	0	0	0	20094.378906	5971.736816	0	0	6643.293457	0	0	0	0	0	0	0	0	0	0	4872.477051	0	0	0	0	0	0	0
TITLE=SQbRepX_mouseNglycome_brain_2.4400.4400.2.1382	1407.528630738306	2	1413.489182	0	0	130491.320312	0	17686.914062	0	0	0	0	0	0	0	0	0	0	0	0	60090.148438	0	0	0	0	0	4625.079102	20383.503906	0	0	3020.903320	0	0	0	0	0	0	0	0	0	0	0	0	0	0	0	0	0	0
TITLE=SQbRepX_mouseNglycome_brain_2.4401.4401.3.1383	1209.101801841192	3	1413.579121	0	0	32045.951172	0	7612.062500	0	2175.171387	0	0	0	0	0	0	0	0	0	0	15449.469727	0	0	0	0	0	0	10442.998047	0	0	0	0	0	0	0	0	0	0	0	0	0	0	0	0	0	0	0	0	0
TITLE=SQbRepX_mouseNglycome_brain_2.4402.4402.2.1384	1002.793121848909	2	1413.672205	0	0	40480.878906	0	5952.888672	0	0	0	0	0	0	0	0	0	0	0	0	12693.942383	0	0	0	0	0	0	4364.644043	0	0	0	0	0	0	0	0	0	0	0	0	0	0	0	0	0	0	0	0	0
TITLE=SQbRepX_mouseNglycome_brain_2.4404.4404.2.1385	962.307868368249	2	1414.048808	0	0	91308.382812	0	27541.097656	0	0	0	0	0	0	0	0	0	0	0	0	26887.796875	0	0	0	0	0	0	12093.320312	0	0	0	0	0	0	0	0	0	0	0	0	0	0	0	0	0	0	0	0	0
TITLE=SQbRepX_mouseNglycome_brain_2.4405.4405.2.1386	1397.491856159393	2	1414.138733	0	0	183579.234375	0	25527.279297	0	0	0	0	0	0	0	0	0	0	0	0	49428.738281	0	6787.829102	0	0	0	0	14160.688477	0	0	3164.968506	0	0	2735.659668	0	0	0	0	0	0	0	5740.328613	0	0	0	0	0	0	0
TITLE=SQbRepX_mouseNglycome_brain_2.4406.4406.2.1387	1215.455793540378	2	1414.232058	0	0	169409.046875	0	25820.105469	0	25647.669922	0	0	13747.271484	0	0	0	0	0	0	3001.727539	139627.468750	0	0	0	0	0	17242.914062	13496.631836	0	0	10160.510742	0	0	36416.660156	6661.290527	0	0	0	0	0	0	8161.949219	0	0	0	0	0	0	0
TITLE=SQbRepX_mouseNglycome_brain_2.4407.4407.2.1388	936.368593745126	2	1414.322062	0	0	317793.312500	0	41363.054688	0	0	0	0	0	0	0	0	0	0	0	3271.090576	53263.996094	2435.522705	3121.199951	0	0	0	0	11459.036133	0	0	23869.781250	0	0	0	0	0	0	0	0	0	0	18802.611328	3406.480469	0	0	0	0	2841.596680	0
TITLE=SQbRepX_mouseNglycome_brain_2.4408.4408.2.1389	793.800600308209	2	1414.415426	0	0	133502.015625	0	28434.763672	0	0	0	0	0	0	0	0	0	0	0	0	40668.679688	0	0	0	0	0	2695.267578	14159.654297	0	0	7572.497070	0	0	0	0	0	0	0	0	0	0	3812.143066	0	0	0	0	0	0	0
TITLE=SQbRepX_mouseNglycome_brain_2.4409.4409.2.1390	1103.29797743021	2	1414.505312	0	0	64980.160156	0	11538.859375	0	0	0	0	0	0	0	0	0	0	0	0	23177.517578	0	0	0	0	0	2571.159912	5815.867188	0	0	0	0	0	0	0	0	0	0	0	0	0	0	0	0	0	0	0	0	0
TITLE=SQbRepX_mouseNglycome_brain_2.4410.4410.2.1391	724.764408751507	2	1414.598307	0	0	71814.062500	0	37634.878906	0	0	0	0	0	0	0	0	0	0	0	0	26194.306641	0	2543.845459	0	0	0	0	10612.209961	0	0	0	0	0	0	0	0	0	0	0	0	0	0	0	0	0	0	0	0	0
TITLE=SQbRepX_mouseNglycome_brain_2.4411.4411.2.1392	698.756030052217	2	1414.634894	0	0	337016.406250	0	126854.421875	0	0	0	0	0	0	0	0	0	0	0	0	182570.890625	0	0	0	0	0	0	103773.492188	0	0	0	0	0	0	0	0	0	0	0	0	0	0	0	0	0	0	0	0	0
TITLE=SQbRepX_mouseNglycome_brain_2.4413.4413.2.1393	915.852048461853	2	1415.024008	0	0	1249651.375000	3985.480713	233524.078125	0	0	0	0	0	0	0	0	0	0	0	16338.640625	509425.750000	8301.201172	0	0	0	0	23387.380859	61639.839844	0	0	77298.218750	0	0	0	0	0	0	0	0	4733.942871	4733.942871	64522.035156	7310.531250	0	0	0	0	4685.204102	0
TITLE=SQbRepX_mouseNglycome_brain_2.4414.4414.2.1394	996.878853670263	2	1415.114298	0	0	230114.734375	0	37757.859375	0	0	0	1958.568970	0	0	0	0	0	0	0	0	142664.828125	0	0	0	0	0	13781.057617	17370.222656	0	0	7790.905762	0	0	0	0	0	0	0	0	0	0	15382.246094	0	0	0	0	0	0	0
TITLE=SQbRepX_mouseNglycome_brain_2.4415.4415.2.1395	959.350933151312	2	1415.204519	0	0	160414.218750	0	75224.406250	0	5836.108887	0	0	4331.882324	0	0	0	0	0	0	0	88213.273438	0	0	0	0	0	0	54477.316406	0	0	3561.744141	0	0	4811.896973	0	0	0	0	0	0	0	5287.867676	0	0	0	0	0	0	0
TITLE=SQbRepX_mouseNglycome_brain_2.4416.4416.2.1396	966.366897147859	2	1415.294433	0	0	184777.890625	2120.753174	34963.769531	0	3320.603027	0	0	0	0	0	0	0	0	1857.871094	7178.840820	65934.265625	0	3450.137207	0	0	0	7078.062012	17049.158203	0	0	4903.898438	0	0	0	0	0	0	0	0	0	0	5774.438477	0	0	0	0	0	0	0
TITLE=SQbRepX_mouseNglycome_brain_2.4417.4417.3.1397	1101.066167637398	3	1415.38777	0	0	55542.847656	0	15876.274414	0	0	0	0	0	0	0	0	0	0	0	0	21748.919922	0	0	0	0	0	0	10626.008789	0	0	0	0	0	0	0	0	0	0	0	0	0	0	0	0	0	0	0	0	0
TITLE=SQbRepX_mouseNglycome_brain_2.4418.4418.2.1398	788.789154051364	2	1415.433281	0	0	595767.812500	0	274598.468750	0	0	0	0	0	0	0	0	0	0	0	0	324190.906250	0	0	0	0	0	0	210370.453125	0	0	5002.469238	0	0	0	0	0	0	0	0	0	0	0	0	0	0	0	0	0	0
TITLE=SQbRepX_mouseNglycome_brain_2.4419.4419.2.1399	1011.412567649155	2	1415.526633	0	0	91007.421875	0	17078.646484	0	0	0	0	0	0	0	0	0	0	0	3072.798584	34940.605469	0	0	0	0	0	6943.749023	6420.500000	0	0	5471.200684	0	0	0	0	0	0	0	0	0	0	4089.677246	0	0	0	0	0	0	0
TITLE=SQbRepX_mouseNglycome_brain_2.4420.4420.2.1400	800.255937560425	2	1415.616884	0	0	22149.175781	0	7939.231445	0	0	0	0	0	0	0	0	0	0	0	0	7535.657227	0	0	0	0	0	0	0	0	0	0	0	0	0	0	0	0	0	0	0	0	0	0	0	0	0	0	0	0
TITLE=SQbRepX_mouseNglycome_brain_2.4421.4421.2.1401	900.761616137376	2	1415.706807	0	0	19487.365234	0	0	0	0	0	0	0	0	0	0	0	0	0	0	5572.120117	0	0	0	0	0	0	0	0	0	0	0	0	0	0	0	0	0	0	0	0	0	0	0	0	0	0	0	0
TITLE=SQbRepX_mouseNglycome_brain_2.4423.4423.2.1402	965.864403590161	2	1416.152111	0	0	142963.546875	0	93729.992188	0	0	0	0	0	0	0	0	0	0	0	0	46497.847656	3512.740479	0	0	0	0	0	21753.902344	0	0	0	0	0	0	0	0	0	0	0	0	0	0	0	0	0	0	0	0	0
TITLE=SQbRepX_mouseNglycome_brain_2.4424.4424.2.1403	707.762550132435	2	1416.242018	0	0	317811.781250	3066.829346	154511.453125	0	0	0	0	0	0	0	0	0	0	0	0	169250.156250	0	3089.908203	0	0	0	0	91200.226562	0	0	2803.856445	0	0	0	0	0	0	0	0	0	0	2178.378418	0	0	0	0	0	0	0
TITLE=SQbRepX_mouseNglycome_brain_2.4425.4425.2.1404	954.318273297571	2	1416.336056	0	0	145754.968750	0	51962.140625	0	0	0	0	0	0	0	0	0	0	0	0	46314.503906	0	0	0	0	0	0	24513.667969	0	0	6852.199707	0	0	0	0	0	0	0	0	0	0	7190.110840	0	0	0	0	0	0	0
TITLE=SQbRepX_mouseNglycome_brain_2.4426.4426.2.1405	821.302440695204	2	1416.425936	0	0	109245.437500	1727.009033	4531.187500	2216.469482	0	0	0	0	0	0	0	0	0	0	0	22744.095703	0	0	0	0	0	0	4326.553223	0	0	5739.295410	0	0	0	0	0	0	0	0	0	0	2548.690430	0	0	0	0	0	0	0
TITLE=SQbRepX_mouseNglycome_brain_2.4427.4427.2.1406	745.316610799083	2	1416.520025	0	0	57255.394531	0	12327.911133	0	0	0	0	0	0	0	0	0	0	0	0	14568.227539	0	0	0	0	0	0	6342.462891	0	0	0	0	0	0	0	0	0	0	0	0	0	0	0	0	0	0	0	0	0
TITLE=SQbRepX_mouseNglycome_brain_2.4428.4428.2.1407	894.33177414958	2	1416.609959	0	0	320392.156250	2246.762695	43269.699219	0	0	0	0	0	0	0	0	0	0	0	0	89549.546875	0	0	0	0	0	0	19182.046875	0	0	9912.551758	0	0	0	0	0	0	0	0	0	0	9651.178711	0	0	0	0	0	2079.004150	0
TITLE=SQbRepX_mouseNglycome_brain_2.4429.4429.2.1408	1489.042383606267	2	1416.703395	0	0	174669.296875	0	28051.289062	0	0	0	0	0	0	0	0	0	0	0	0	58444.597656	0	0	0	0	0	0	24011.843750	0	0	0	0	2621.464111	0	0	0	0	0	0	0	0	0	0	0	0	0	0	0	0
TITLE=SQbRepX_mouseNglycome_brain_2.4430.4430.3.1409	1405.517235702869	3	1416.793307	0	0	124746.710938	0	12664.856445	0	0	0	0	0	0	0	0	0	0	0	0	54224.746094	0	0	0	0	0	6035.295898	17607.007812	0	0	0	0	0	0	0	0	0	0	0	0	0	0	0	0	0	0	0	0	0
TITLE=SQbRepX_mouseNglycome_brain_2.4432.4432.2.1410	895.337946381868	2	1417.16986	0	0	361903.062500	0	56525.140625	0	0	0	0	0	0	0	0	0	0	0	3278.324707	107093.273438	2015.936401	3086.727295	0	0	0	2398.647461	25397.679688	0	0	10381.005859	0	0	0	0	0	0	0	0	0	0	14530.653320	0	0	0	0	0	0	0
TITLE=SQbRepX_mouseNglycome_brain_2.4433.4433.2.1411	950.840213098547	2	1417.26012	0	0	158933.859375	2721.822510	65460.468750	0	0	0	0	0	0	0	0	0	0	0	0	87672.671875	0	3643.070557	0	0	0	0	63487.449219	0	0	3273.462402	0	0	0	0	0	0	0	0	0	0	2357.301270	0	0	0	0	0	0	0
TITLE=SQbRepX_mouseNglycome_brain_2.4434.4434.3.1412	1453.187574498198	3	1417.350361	0	0	111524.367188	0	15580.852539	0	0	0	0	0	0	0	0	0	0	0	0	39020.890625	0	0	0	0	0	0	18826.849609	0	0	0	0	0	0	0	0	0	0	0	0	0	0	0	0	0	0	0	0	0
TITLE=SQbRepX_mouseNglycome_brain_2.4435.4435.2.1413	1415.50099926761	2	1417.440257	0	0	108360.578125	0	15970.836914	0	0	0	0	0	0	0	0	0	0	0	0	34117.734375	0	0	0	0	0	0	11777.893555	0	0	0	0	0	0	0	0	0	0	0	0	0	0	0	0	0	0	0	0	0
TITLE=SQbRepX_mouseNglycome_brain_2.4436.4436.2.1414	722.23636408247	2	1417.533676	0	0	261349.875000	0	76613.476562	0	0	0	0	0	0	0	0	0	0	0	0	69136.820312	0	0	0	0	0	0	23417.888672	0	0	0	0	0	0	0	0	0	0	0	0	0	0	0	0	0	0	0	0	0
TITLE=SQbRepX_mouseNglycome_brain_2.4437.4437.2.1415	801.797618295681	2	1417.623969	0	0	56815.093750	0	15246.963867	0	0	0	0	0	0	0	0	0	0	0	0	26644.541016	0	0	2008.274658	0	0	0	8110.380371	0	0	0	0	0	0	0	0	0	0	0	0	0	0	0	0	0	0	0	0	0
TITLE=SQbRepX_mouseNglycome_brain_2.4438.4438.2.1416	1121.907852762854	2	1417.713866	0	0	113195.250000	0	35642.488281	0	23380.519531	0	0	11337.791016	0	0	0	0	0	0	0	71215.804688	0	0	0	0	0	3022.440918	11369.086914	0	0	7857.633789	0	0	18168.722656	2746.388916	0	0	0	0	0	0	6209.418457	0	0	0	0	0	0	0
TITLE=SQbRepX_mouseNglycome_brain_2.4439.4439.2.1417	741.284599132498	2	1417.80686	0	0	105310.906250	0	20996.642578	0	0	0	0	0	0	0	0	0	0	0	0	35992.609375	0	0	0	0	0	0	7492.050781	0	0	3522.601074	0	0	0	0	0	0	0	0	0	0	6380.273926	0	0	0	0	0	0	0
TITLE=SQbRepX_mouseNglycome_brain_2.4441.4441.2.1418	1398.509975493351	2	1418.180871	0	0	1263605.750000	0	178645.296875	0	0	0	0	0	0	0	0	0	0	0	0	323775.125000	0	4591.056152	0	0	0	5480.125488	119264.000000	0	0	6080.487793	0	2972.065918	0	0	0	0	0	0	0	0	3587.125244	0	0	0	0	0	0	0
TITLE=SQbRepX_mouseNglycome_brain_2.4442.4442.3.1419	1458.861350346857	3	1418.271752	0	0	134429.218750	0	15489.568359	0	0	0	0	0	0	0	0	0	0	0	0	46858.410156	0	0	0	0	0	0	18997.660156	0	0	0	0	0	0	0	0	0	0	0	0	0	0	0	0	0	0	0	0	0
TITLE=SQbRepX_mouseNglycome_brain_2.4443.4443.3.1420	1413.172746112182	3	1418.361985	0	0	74718.101562	0	10617.979492	0	0	0	0	0	0	0	0	0	0	0	0	26325.826172	0	0	0	0	0	0	8033.832031	0	0	0	0	0	0	0	0	0	0	0	0	0	0	0	0	0	0	0	0	0
TITLE=SQbRepX_mouseNglycome_brain_2.4444.4444.3.1421	1054.360687178314	3	1418.452236	0	0	23703.845703	0	2934.020264	0	0	0	0	0	0	0	0	0	0	0	0	10286.419922	0	0	0	0	0	0	3072.312256	0	0	0	0	0	0	0	0	0	0	0	0	0	0	0	0	0	0	0	0	0
TITLE=SQbRepX_mouseNglycome_brain_2.4445.4445.2.1422	730.223209076458	2	1418.542515	0	0	51823.074219	0	16797.830078	0	0	0	0	0	0	0	0	0	0	0	0	23412.605469	0	0	0	0	0	0	9223.028320	0	0	0	0	0	0	0	0	0	0	0	0	0	2198.240234	0	0	0	0	0	0	0
TITLE=SQbRepX_mouseNglycome_brain_2.4446.4446.2.1423	761.794476676778	2	1418.632812	0	0	97850.953125	0	18081.250000	0	2142.355957	0	0	0	0	0	0	0	0	0	0	29293.263672	0	0	0	0	0	2072.238770	4901.767578	0	0	4893.173340	0	0	0	0	0	0	0	0	0	0	5352.632324	0	0	0	0	0	0	0
TITLE=SQbRepX_mouseNglycome_brain_2.4447.4447.2.1424	1206.941095854001	2	1418.722705	0	0	64569.648438	0	10018.601562	0	30205.121094	0	0	15394.716797	0	0	0	0	0	0	0	22822.320312	0	0	0	0	0	0	4865.615234	0	0	4590.714355	0	0	2576.762451	0	0	0	0	0	0	0	4308.558594	0	0	0	0	0	0	0
TITLE=SQbRepX_mouseNglycome_brain_2.4448.4448.2.1425	618.220959109589	2	1418.770391	0	0	503572.062500	0	212806.531250	0	0	0	0	0	0	0	0	0	0	0	0	314628.562500	0	0	0	0	0	0	140767.562500	0	0	0	0	0	0	0	0	0	0	0	0	0	0	0	0	0	0	0	0	0
TITLE=SQbRepX_mouseNglycome_brain_2.4449.4449.3.1426	829.983184819487	3	1418.860306	0	0	49351.421875	0	10016.322266	0	3911.305176	0	0	0	0	0	0	0	0	0	0	26003.394531	0	0	0	0	0	5026.609375	1762.856079	0	0	0	0	0	0	0	0	0	0	0	0	0	2486.494385	0	0	0	0	0	0	0
TITLE=SQbRepX_mouseNglycome_brain_2.4451.4451.2.1427	834.82490529508	2	1419.233242	0	0	1083571.250000	0	155661.953125	0	0	0	0	0	0	0	0	0	0	0	17147.810547	164958.687500	5185.749512	0	0	0	0	0	24615.349609	0	0	72953.117188	0	0	0	0	0	0	0	0	5217.553711	5217.553711	58200.296875	5574.055664	0	0	0	0	0	0
TITLE=SQbRepX_mouseNglycome_brain_2.4452.4452.2.1428	870.822336279221	2	1419.294235	0	0	279880.656250	3915.682129	127936.664062	0	0	0	0	0	0	0	0	0	0	0	0	121567.093750	0	0	0	0	0	0	84270.929688	0	0	0	0	0	0	0	0	0	0	0	0	0	0	0	0	0	0	0	0	0
TITLE=SQbRepX_mouseNglycome_brain_2.4453.4453.2.1429	903.809196753701	2	1419.384491	0	0	67367.257812	0	14600.925781	0	0	0	0	0	0	0	0	0	0	0	0	26678.496094	0	0	0	0	0	0	6023.868164	0	0	0	0	0	0	0	0	0	0	0	0	0	2546.160400	0	0	0	0	0	0	0
TITLE=SQbRepX_mouseNglycome_brain_2.4454.4454.3.1430	1108.386016059065	3	1419.474395	0	0	23802.296875	0	5628.337402	0	0	0	0	0	0	0	0	0	0	0	0	10403.292969	0	0	0	0	0	2746.975342	2109.344238	0	0	0	0	0	0	0	0	0	0	0	0	0	0	0	0	0	0	0	0	0
TITLE=SQbRepX_mouseNglycome_brain_2.4455.4455.2.1431	1171.42599664551	2	1419.567735	0	8009.006348	74173.625000	0	12896.607422	0	0	0	0	0	0	0	0	0	0	0	2981.305908	43645.070312	0	0	0	0	0	6485.699707	3157.017822	0	0	3393.340332	0	0	0	0	0	0	0	0	0	0	4511.759277	0	0	0	0	0	0	0
TITLE=SQbRepX_mouseNglycome_brain_2.4456.4456.2.1432	932.755993156994	2	1419.657991	0	0	36353.070312	0	7023.617188	0	0	0	0	0	0	0	0	0	0	0	0	15317.871094	0	0	0	0	0	0	2314.148926	0	0	0	0	0	0	0	0	0	0	0	0	0	0	0	0	0	0	0	0	0
TITLE=SQbRepX_mouseNglycome_brain_2.4457.4457.2.1433	549.194982433713	2	1419.74824	0	0	21217.130859	0	8066.709473	0	0	0	0	0	0	0	0	0	0	0	0	4272.846680	0	0	0	0	0	0	1612.029419	0	0	0	0	0	0	0	0	0	0	0	0	0	0	0	0	0	0	0	0	0
TITLE=SQbRepX_mouseNglycome_brain_2.4458.4458.2.1434	798.306904181693	2	1419.838515	0	0	69176.695312	0	37152.406250	0	0	0	0	0	0	0	0	0	0	0	0	35966.292969	0	0	0	0	0	0	28808.142578	0	0	0	0	0	0	0	0	0	0	0	0	0	0	0	0	0	0	0	0	0
TITLE=SQbRepX_mouseNglycome_brain_2.4459.4459.2.1435	706.755178983009	2	1419.928485	0	0	39459.011719	0	17841.945312	0	0	0	0	0	0	0	0	0	0	0	0	14084.234375	0	0	0	0	0	0	5551.666016	0	0	0	0	0	0	0	0	0	0	0	0	0	0	0	0	0	0	0	0	0
TITLE=SQbRepX_mouseNglycome_brain_2.4461.4461.2.1436	814.312177900219	2	1420.303235	0	0	774546.375000	0	174177.218750	0	0	0	0	0	0	0	0	0	0	0	14305.410156	361777.218750	0	0	0	0	0	47546.070312	55393.464844	0	0	44242.347656	0	0	0	0	0	0	0	0	2825.037354	2825.037354	54421.257812	0	0	0	0	0	6713.060547	0
TITLE=SQbRepX_mouseNglycome_brain_2.4462.4462.2.1437	1090.419913497782	2	1420.394388	0	0	260796.609375	0	40344.953125	0	4614.327148	0	0	0	0	0	0	0	0	0	8027.877930	92453.640625	2435.264404	4213.101562	0	0	0	17956.611328	8927.469727	0	0	19990.683594	0	0	1985.032471	0	0	0	0	0	0	0	15423.846680	0	0	0	0	0	3749.240723	0
TITLE=SQbRepX_mouseNglycome_brain_2.4463.4463.2.1438	1049.395363993667	2	1420.48461	0	0	123740.250000	0	29913.011719	0	5104.399902	0	0	0	0	0	0	0	0	0	3007.005859	59514.644531	0	0	0	0	0	3921.153809	10169.539062	0	0	2775.685303	0	0	0	0	0	0	0	0	0	0	3875.196289	0	0	0	0	0	0	0
TITLE=SQbRepX_mouseNglycome_brain_2.4464.4464.2.1439	1491.531414426303	2	1420.574514	0	0	80281.320312	0	9256.059570	0	0	0	0	0	0	0	0	0	0	0	0	28712.273438	0	0	0	0	0	0	10445.983398	0	0	0	0	0	0	0	0	0	0	0	0	0	0	0	0	0	0	0	0	0
TITLE=SQbRepX_mouseNglycome_brain_2.4465.4465.2.1440	1497.550570832561	2	1420.667829	0	0	117848.218750	0	16949.378906	0	0	0	0	0	0	0	0	0	0	0	0	42349.273438	0	0	0	0	0	0	18562.373047	0	0	0	0	0	0	0	0	0	0	0	0	0	0	0	0	0	0	0	0	0
TITLE=SQbRepX_mouseNglycome_brain_2.4466.4466.2.1441	744.287084282293	2	1420.758115	0	0	29380.205078	0	7291.764160	0	0	0	0	0	0	0	0	0	0	0	0	12775.538086	0	0	0	0	0	0	3267.385010	0	0	0	0	0	0	0	0	0	0	0	0	0	0	0	0	0	0	0	0	0
TITLE=SQbRepX_mouseNglycome_brain_2.4467.4467.2.1442	1479.523806333632	2	1420.848038	0	0	76564.312500	0	10724.697266	0	0	0	0	0	0	0	0	0	0	0	0	28379.308594	0	0	0	0	0	0	6583.083984	0	0	0	0	0	0	0	0	0	0	0	0	0	0	0	0	0	0	0	0	0
TITLE=SQbRepX_mouseNglycome_brain_2.4468.4468.2.1443	995.340940400989	2	1420.94139	0	0	58681.695312	0	9555.836914	0	1917.523315	0	0	0	0	0	0	0	0	0	0	35200.187500	0	0	0	0	0	4839.584961	6037.598145	0	0	5441.018555	0	0	0	0	0	0	0	0	0	0	5989.927734	2248.233643	0	0	0	0	0	0
TITLE=SQbRepX_mouseNglycome_brain_2.4469.4469.2.1444	1130.915426544334	2	1421.031306	0	0	59201.523438	0	13177.148438	0	2305.141846	0	0	0	0	0	0	0	0	0	0	36810.253906	0	0	0	0	0	5852.266113	4483.547363	0	0	4304.378906	0	0	0	0	0	0	0	0	0	0	5691.095703	0	0	0	0	0	0	0
TITLE=SQbRepX_mouseNglycome_brain_2.4471.4471.2.1445	1244.474610536148	2	1421.47484	0	0	137588.171875	0	19710.259766	0	5873.329590	0	0	3779.250732	0	0	0	0	0	0	4918.030273	94086.914062	0	0	0	0	0	27393.134766	9145.463867	0	0	9924.137695	0	0	3599.517822	2266.915039	0	0	0	0	0	0	7604.688477	0	0	0	0	0	0	0
TITLE=SQbRepX_mouseNglycome_brain_2.4472.4472.2.1446	1404.515272321122	2	1421.565078	0	0	178477.671875	0	15764.080078	0	0	0	0	0	0	0	0	0	0	0	3494.379395	75452.242188	0	0	0	0	0	13698.205078	14307.239258	0	0	5672.288086	0	0	0	0	0	0	0	0	0	0	3516.563965	0	0	0	0	0	0	0
TITLE=SQbRepX_mouseNglycome_brain_2.4473.4473.2.1447	720.769498964654	2	1421.655466	0	0	139118.921875	0	48261.179688	0	0	0	0	0	0	0	0	0	0	0	0	34814.382812	0	0	2660.121826	0	0	0	18153.478516	0	0	0	0	0	0	0	0	0	0	0	0	0	0	0	0	0	0	0	0	0
TITLE=SQbRepX_mouseNglycome_brain_2.4474.4474.2.1448	1440.543048840791	2	1421.74543	0	0	81506.765625	0	12773.146484	0	0	0	0	0	0	0	0	0	0	0	0	34353.984375	0	0	0	0	0	0	14858.878906	0	0	0	0	0	0	0	0	0	0	0	0	0	0	0	0	0	0	0	0	0
TITLE=SQbRepX_mouseNglycome_brain_2.4475.4475.2.1449	1170.941248250066	2	1421.838756	0	0	70185.929688	0	11385.425781	0	0	0	0	0	0	0	0	0	0	0	2968.229980	55389.507812	0	0	0	0	0	10050.262695	5223.258789	0	0	6391.401367	0	0	0	0	0	0	0	0	0	0	5123.534180	0	0	0	0	0	0	0
TITLE=SQbRepX_mouseNglycome_brain_2.4476.4476.2.1450	1144.336052445164	2	1421.928681	0	0	108245.500000	0	20899.595703	0	2769.400635	0	0	0	0	0	0	0	0	0	3242.702148	82515.234375	0	0	0	0	0	13038.328125	6541.866211	0	0	4626.156738	0	0	3211.507568	0	0	0	0	0	0	0	2774.627441	0	0	0	0	0	0	0
TITLE=SQbRepX_mouseNglycome_brain_2.4477.4477.2.1451	825.307810968777	2	1422.022023	0	0	52952.984375	0	13302.253906	0	0	0	0	0	0	0	0	0	0	0	0	17443.996094	0	0	0	0	0	0	3915.004883	0	0	0	0	0	0	0	0	0	0	0	0	0	0	0	0	0	0	0	0	0
TITLE=SQbRepX_mouseNglycome_brain_2.4478.4478.2.1452	785.799771334187	2	1422.111953	0	0	65468.210938	0	17027.537109	0	2077.746582	0	0	0	0	0	0	0	0	0	0	31249.666016	0	0	0	0	0	4941.818848	11497.648438	0	0	0	0	0	0	0	0	0	0	0	0	0	2138.138184	0	0	0	0	0	0	0
TITLE=SQbRepX_mouseNglycome_brain_2.4480.4480.2.1453	789.795579086673	2	1422.504086	0	0	1978617.500000	0	972697.937500	0	0	0	0	0	0	0	0	0	0	0	0	1084024.750000	0	0	0	0	0	0	762918.562500	0	0	0	0	0	0	0	0	0	0	0	0	0	0	0	0	0	0	0	0	0
TITLE=SQbRepX_mouseNglycome_brain_2.4481.4481.2.1454	862.309641302806	2	1422.594008	0	0	98136.148438	0	25870.535156	0	0	0	0	0	0	0	0	0	0	0	0	45927.976562	0	0	0	0	0	0	29323.005859	0	0	0	0	0	0	0	0	0	0	0	0	0	0	0	0	0	0	0	0	0
TITLE=SQbRepX_mouseNglycome_brain_2.4482.4482.2.1455	1124.863870117578	2	1422.687334	0	0	72410.093750	0	11576.598633	0	0	0	0	0	0	0	0	0	0	0	0	27519.169922	0	0	0	0	0	0	9591.894531	0	0	0	0	0	0	0	0	0	0	0	0	0	2174.181152	0	0	0	0	0	0	0
TITLE=SQbRepX_mouseNglycome_brain_2.4483.4483.3.1456	1460.855160448548	3	1422.777287	0	0	83917.125000	0	8075.897949	0	0	0	0	0	0	0	0	0	0	0	0	59313.562500	0	0	0	0	0	0	14805.818359	0	0	5512.578125	0	0	0	0	0	0	0	0	0	0	5672.527832	0	0	0	0	0	0	0
TITLE=SQbRepX_mouseNglycome_brain_2.4484.4484.2.1457	1251.429101353387	2	1422.870662	0	0	31942.027344	0	4478.468750	0	0	0	0	0	0	0	0	0	0	0	0	19349.703125	0	0	0	0	0	3173.198975	0	3586.806885	0	0	0	0	0	0	0	0	0	0	0	0	0	0	0	0	0	0	0	0
TITLE=SQbRepX_mouseNglycome_brain_2.4485.4485.2.1458	641.758517850683	2	1422.960609	0	0	36407.039062	0	9643.283203	0	0	0	0	0	0	0	0	0	0	0	0	8792.137695	0	0	0	0	0	0	3648.496826	0	0	0	0	0	0	0	0	0	0	0	0	0	0	0	0	0	0	0	0	0
TITLE=SQbRepX_mouseNglycome_brain_2.4486.4486.2.1459	716.249267188356	2	1423.053984	0	0	65612.726562	0	36224.957031	0	0	0	0	0	0	0	0	0	0	0	0	24871.109375	0	2148.288818	0	0	0	0	13729.438477	0	0	0	0	0	0	0	0	0	0	0	0	0	0	0	0	0	0	0	0	0
TITLE=SQbRepX_mouseNglycome_brain_2.4487.4487.3.1460	1270.764844328958	3	1423.143888	0	0	23035.423828	0	3422.861816	0	0	0	0	0	0	0	0	0	0	0	0	9637.220703	0	0	0	0	0	0	3133.939209	2261.475342	0	0	0	0	0	0	0	0	0	0	0	0	0	0	0	0	0	0	0	0
TITLE=SQbRepX_mouseNglycome_brain_2.4489.4489.2.1461	700.258703474019	2	1423.51805	0	0	284768.156250	0	146146.906250	0	0	0	0	0	0	0	0	0	0	0	0	249939.781250	0	0	0	0	0	0	187420.921875	0	0	0	0	0	0	0	0	0	0	0	0	0	0	0	0	0	0	0	0	0
TITLE=SQbRepX_mouseNglycome_brain_2.4490.4490.2.1462	619.231978576058	2	1423.554631	0	0	764588.937500	0	343861.250000	0	0	0	0	0	0	0	0	0	0	0	0	420160.531250	0	0	0	0	0	0	214609.562500	0	0	0	0	0	0	0	0	0	0	0	0	0	0	0	0	0	0	0	0	0
TITLE=SQbRepX_mouseNglycome_brain_2.4491.4491.2.1463	781.28540524557	2	1423.591556	0	0	400515.125000	0	125715.203125	0	0	0	0	0	0	0	0	0	0	0	0	199345.593750	0	0	0	0	0	0	129668.601562	0	0	0	0	0	0	0	0	0	0	0	0	0	0	0	0	0	0	0	0	0
TITLE=SQbRepX_mouseNglycome_brain_2.4492.4492.2.1464	802.81185792778	2	1423.681769	0	0	196947.921875	0	87240.171875	0	1957.914673	0	0	2085.674805	0	0	0	0	0	0	0	58603.058594	2725.635742	0	0	0	0	0	21924.031250	0	0	0	0	0	0	0	0	0	0	0	0	0	0	0	65406.914062	0	0	0	0	0
TITLE=SQbRepX_mouseNglycome_brain_2.4493.4493.2.1465	967.867988808449	2	1423.772055	0	0	139325.937500	0	21199.058594	0	2975.642334	0	0	0	0	0	0	0	0	0	3157.051025	56183.015625	0	0	0	0	0	6198.415039	8435.214844	0	0	2964.634277	0	0	0	0	0	0	0	0	0	0	2945.107910	0	0	0	0	0	0	0
TITLE=SQbRepX_mouseNglycome_brain_2.4494.4494.2.1466	1043.842182384158	2	1423.862305	0	0	39656.597656	0	6502.177246	0	0	0	0	0	0	0	0	0	0	0	0	14439.196289	0	0	0	0	0	0	4280.557617	0	0	0	0	0	0	0	0	0	0	0	0	0	0	0	0	0	0	0	0	0
TITLE=SQbRepX_mouseNglycome_brain_2.4495.4495.2.1467	866.335038370381	2	1423.952558	0	0	53708.015625	0	6578.450684	0	0	0	0	0	0	0	0	0	0	0	0	20622.033203	0	0	0	0	0	0	3412.595703	0	0	0	0	0	0	0	0	0	0	0	0	0	0	0	0	0	0	0	0	0
TITLE=SQbRepX_mouseNglycome_brain_2.4496.4496.2.1468	1191.969806979977	2	1424.042806	0	0	94573.976562	0	10337.509766	0	0	0	0	0	0	0	0	0	0	0	0	32749.931641	0	0	0	0	0	6558.164551	4172.979980	0	0	5405.286621	0	0	0	0	0	0	0	0	0	0	3921.780518	0	0	0	0	2282.089111	0	0
TITLE=SQbRepX_mouseNglycome_brain_2.4497.4497.2.1469	880.785549543682	2	1424.133006	0	0	50307.492188	0	7461.436035	0	0	0	0	0	0	0	0	0	0	0	0	12726.645508	0	0	0	0	0	0	5683.680176	0	0	0	0	0	0	0	0	0	0	0	0	0	0	0	0	0	0	0	0	0
TITLE=SQbRepX_mouseNglycome_brain_2.4498.4498.2.1470	1346.026833823096	2	1424.222924	0	0	63816.437500	0	8666.138672	0	0	0	0	0	0	0	0	0	0	0	3454.460205	44978.359375	0	0	0	0	0	12578.504883	5363.313965	0	0	5149.349609	0	0	0	0	0	0	0	0	0	0	6901.832520	0	0	0	0	0	3869.218750	0
TITLE=SQbRepX_mouseNglycome_brain_2.4500.4500.2.1471	708.769678514566	2	1424.599359	0	0	4574283.000000	0	2839665.500000	0	0	0	0	0	0	0	0	0	0	0	0	3353409.000000	0	0	0	0	0	0	2348780.250000	0	0	0	0	0	0	0	0	0	0	0	0	0	0	0	0	0	0	0	0	0
TITLE=SQbRepX_mouseNglycome_brain_2.4501.4501.2.1472	988.879126488552	2	1424.686365	0	0	860806.062500	3139.925537	137603.234375	0	48832.554688	0	0	20995.646484	0	0	0	0	0	0	19756.316406	314599.156250	5568.529785	0	0	0	0	56318.386719	34619.527344	0	0	53368.535156	0	0	23056.257812	11232.864258	0	0	0	0	3559.125000	3559.125000	43524.574219	6236.223633	0	0	0	0	10481.423828	0
TITLE=SQbRepX_mouseNglycome_brain_2.4502.4502.2.1473	792.269954786395	2	1424.749555	0	0	124070.664062	0	47510.957031	0	0	0	0	0	0	0	0	0	0	0	0	30885.388672	0	0	0	0	0	0	10731.893555	0	0	0	0	0	0	0	0	0	0	0	0	0	0	0	0	0	0	0	0	0
TITLE=SQbRepX_mouseNglycome_brain_2.4503.4503.2.1474	943.336754480961	2	1424.839454	0	0	91133.632812	0	22154.966797	0	0	0	0	0	0	0	0	0	0	0	0	46595.960938	0	0	0	0	0	0	31374.767578	0	0	0	0	0	0	0	0	0	0	0	0	0	0	0	0	0	0	0	0	0
TITLE=SQbRepX_mouseNglycome_brain_2.4504.4504.2.1475	1418.97999656458	2	1424.932859	0	0	172854.031250	0	21428.072266	0	0	0	0	0	0	0	0	0	0	0	0	49395.253906	0	0	0	0	0	0	16403.556641	0	0	0	0	0	0	0	0	0	0	0	0	0	0	0	0	0	0	0	0	0
TITLE=SQbRepX_mouseNglycome_brain_2.4505.4505.2.1476	1194.402520607421	2	1425.023089	0	0	59057.007812	13131.748047	3029.847412	0	2929.547852	0	0	0	0	0	0	0	0	0	0	16625.423828	0	0	0	0	0	0	5509.035645	0	0	0	0	0	0	0	0	0	0	0	0	0	0	0	0	0	0	0	0	0
TITLE=SQbRepX_mouseNglycome_brain_2.4506.4506.3.1477	1131.425388447287	3	1425.113358	0	0	44885.593750	0	12256.053711	0	0	0	0	0	0	0	0	0	0	0	0	31990.470703	0	0	0	0	0	4527.076172	4696.156250	0	0	2915.809570	0	0	2677.109619	0	0	0	0	0	0	0	2084.399170	0	0	0	0	0	0	0
TITLE=SQbRepX_mouseNglycome_brain_2.4507.4507.2.1478	738.779034083142	2	1425.203681	0	0	23847.908203	0	6935.533203	0	0	0	0	0	0	0	0	0	0	0	0	5171.526367	0	0	0	0	0	0	0	0	0	0	0	0	0	0	0	0	0	0	0	0	0	0	0	0	0	0	0	0
TITLE=SQbRepX_mouseNglycome_brain_2.4508.4508.2.1479	842.822028925827	2	1425.293578	0	0	160644.093750	0	21304.388672	0	0	0	0	0	0	0	0	0	0	0	0	63752.078125	0	0	0	0	0	0	8948.722656	0	0	8205.837891	0	0	0	0	0	0	0	0	0	0	9020.364258	0	0	0	0	0	0	0
TITLE=SQbRepX_mouseNglycome_brain_2.4510.4510.2.1480	1097.881751855789	2	1425.784804	0	0	91547.882812	0	6629.770508	0	0	0	0	0	0	0	0	0	0	0	0	62368.199219	0	0	0	0	0	3495.372314	5476.564453	0	0	9879.057617	0	0	0	0	0	0	0	0	0	0	7321.696777	0	0	0	0	0	0	0
TITLE=SQbRepX_mouseNglycome_brain_2.4511.4511.2.1481	698.755542589199	2	1425.875079	0	0	577428.875000	0	215840.781250	0	0	0	0	0	0	0	0	0	0	0	0	304321.875000	0	0	0	0	0	0	171612.812500	0	0	0	0	0	0	0	0	0	0	0	0	0	0	0	0	0	0	0	0	0
TITLE=SQbRepX_mouseNglycome_brain_2.4512.4512.2.1482	660.256537865204	2	1425.965055	0	0	195159.359375	0	40345.765625	0	0	0	0	0	0	0	0	0	0	0	0	52769.882812	0	0	0	0	0	0	5886.103516	0	0	10206.115234	0	0	0	0	0	0	0	0	0	0	6615.063477	0	0	0	0	0	0	0
TITLE=SQbRepX_mouseNglycome_brain_2.4513.4513.3.1483	1464.871489830311	3	1426.058514	0	0	199954.203125	0	21249.658203	0	0	0	0	0	0	0	0	0	0	0	4015.297119	86741.328125	0	0	0	0	0	6085.025879	23153.962891	0	0	21503.222656	0	0	0	0	0	0	0	0	0	0	21023.029297	2963.178955	0	0	0	0	4363.176758	0
TITLE=SQbRepX_mouseNglycome_brain_2.4514.4514.2.1484	719.763438977522	2	1426.14843	0	0	86201.515625	0	27063.507812	0	0	0	0	0	0	0	0	0	0	0	0	22237.466797	0	0	8090.109863	0	0	0	11045.144531	0	0	0	0	0	0	0	0	0	0	0	0	0	0	0	0	0	0	0	0	0
TITLE=SQbRepX_mouseNglycome_brain_2.4515.4515.2.1485	579.230641289195	2	1426.241756	0	0	56165.250000	0	7209.836426	0	0	0	0	0	0	0	0	0	0	0	0	5791.507812	0	0	0	0	0	0	1903.553955	0	0	4737.471680	0	0	0	0	0	0	0	0	0	0	0	0	0	0	0	0	0	0
TITLE=SQbRepX_mouseNglycome_brain_2.4516.4516.2.1486	926.838320871773	2	1426.331762	0	0	66591.078125	0	5700.439453	0	2205.349365	0	0	0	0	0	0	0	0	0	0	15006.074219	0	0	0	0	0	0	3385.848145	0	0	0	0	0	0	0	0	0	0	0	0	0	0	0	0	0	0	0	0	0
TITLE=SQbRepX_mouseNglycome_brain_2.4518.4518.2.1487	538.207258735588	2	1426.709484	0	0	164313.125000	0	80558.078125	0	0	0	0	0	0	0	0	0	0	0	0	80445.218750	0	0	0	0	0	0	24767.998047	0	0	0	0	0	0	0	0	0	0	0	0	0	0	0	0	0	0	0	0	0
TITLE=SQbRepX_mouseNglycome_brain_2.4519.4519.2.1488	881.79152705508	2	1426.778454	0	0	301299.875000	0	35426.976562	0	0	0	0	0	0	0	0	0	0	0	0	71391.218750	0	0	0	0	0	0	29228.646484	0	0	0	0	0	0	0	0	0	0	0	0	0	0	0	0	0	0	0	0	0
TITLE=SQbRepX_mouseNglycome_brain_2.4520.4520.2.1489	1121.919436320127	2	1426.871799	0	0	335608.343750	0	131141.765625	0	86156.367188	0	0	35320.406250	0	0	0	0	0	0	3055.650635	229617.796875	6891.882812	0	0	0	0	5218.763184	26450.328125	0	0	23626.890625	0	0	65683.367188	18691.712891	0	0	0	0	0	0	16076.237305	2597.385010	0	2721.366455	0	0	0	0
TITLE=SQbRepX_mouseNglycome_brain_2.4521.4521.2.1490	926.84485492933	2	1426.961702	0	0	75935.929688	0	6938.066406	0	3189.968262	0	0	0	0	0	0	0	0	0	0	16323.662109	0	0	0	0	0	0	3135.286865	0	0	0	0	0	0	0	0	0	0	0	0	0	0	0	0	0	0	0	0	0
TITLE=SQbRepX_mouseNglycome_brain_2.4522.4522.2.1491	1316.999949429622	2	1427.055049	0	0	110490.031250	0	12096.458008	0	11200.634766	0	0	5633.302246	0	0	0	0	0	0	3220.326172	85573.320312	0	0	0	0	0	11472.428711	7601.618164	0	0	7935.856934	0	0	20694.355469	6652.459473	0	0	0	0	0	0	6532.389648	0	2659.250977	0	0	0	0	0
TITLE=SQbRepX_mouseNglycome_brain_2.4523.4523.2.1492	1346.028951461108	2	1427.144957	0	0	97809.617188	0	11351.838867	0	0	0	0	0	0	0	0	0	0	0	5818.099609	62113.070312	2018.143555	0	0	0	0	17460.509766	6812.175293	0	0	7095.554199	0	0	0	2269.996582	0	0	0	0	0	0	10067.506836	0	0	0	0	0	4498.750000	0
TITLE=SQbRepX_mouseNglycome_brain_2.4524.4524.2.1493	987.376293310931	2	1427.238305	0	0	214514.937500	0	19939.222656	0	25969.150391	0	0	11511.188477	0	0	0	0	0	0	2211.941162	65343.851562	0	0	0	0	0	6388.584961	6741.000488	0	0	14712.509766	0	0	17674.378906	0	0	0	0	0	0	0	10934.578125	0	0	0	0	0	0	0
TITLE=SQbRepX_mouseNglycome_brain_2.4525.4525.3.1494	1179.777342682945	3	1427.328571	0	0	62971.207031	0	3819.635742	0	0	0	0	0	0	0	0	0	0	0	0	23026.707031	0	0	0	0	0	3078.012939	3965.850586	0	0	0	0	0	0	0	0	0	0	0	0	0	0	0	0	0	0	0	0	0
TITLE=SQbRepX_mouseNglycome_brain_2.4526.4526.2.1495	1089.381747460785	2	1427.418525	0	0	66499.703125	0	6495.621582	0	4194.132324	0	0	0	0	0	0	0	0	0	0	23382.460938	0	0	0	0	0	0	5106.048828	0	0	3905.687012	0	0	0	0	0	0	0	0	0	0	4276.627441	0	0	0	0	0	0	0
TITLE=SQbRepX_mouseNglycome_brain_2.4528.4528.2.1496	1069.906963330621	2	1427.797756	0	0	688948.937500	3257.788330	152799.875000	0	0	0	7517.702637	0	5891.958984	0	0	0	0	0	14369.638672	546887.625000	6377.528320	0	0	0	0	70482.890625	39676.335938	0	0	44589.738281	0	0	0	0	5786.143555	0	0	0	0	0	33449.757812	5741.091797	0	0	0	0	8197.552734	0
TITLE=SQbRepX_mouseNglycome_brain_2.4529.4529.2.1497	779.78130278481	2	1427.888023	0	0	49523.359375	0	20700.330078	0	0	0	0	0	0	0	0	0	0	0	0	24869.779297	0	0	0	0	0	0	15837.198242	0	0	2013.930908	0	0	0	0	0	0	0	0	0	0	0	0	0	0	0	0	0	0
TITLE=SQbRepX_mouseNglycome_brain_2.4530.4530.2.1498	869.815180183403	2	1427.978288	0	0	65809.484375	4309.250977	11406.497070	0	0	0	0	0	0	0	0	0	0	0	0	30354.892578	0	2849.423340	0	0	0	0	19486.304688	0	0	3385.585938	0	0	0	0	0	0	0	0	0	0	4615.104980	0	0	0	0	0	0	0
TITLE=SQbRepX_mouseNglycome_brain_2.4531.4531.2.1499	1170.412799874292	2	1428.068178	0	0	50014.886719	0	5065.883301	0	5984.237305	0	0	0	0	0	0	0	0	0	0	30404.082031	0	0	0	0	0	6501.018066	4139.928223	0	0	4855.252441	0	0	3921.816895	0	0	0	0	0	0	0	4323.318359	2354.569336	0	0	0	0	0	0
TITLE=SQbRepX_mouseNglycome_brain_2.4532.4532.2.1500	639.744925183418	2	1428.161555	0	0	73695.625000	0	18493.958984	0	0	0	0	0	0	0	0	0	0	0	0	13111.667969	0	0	0	0	0	0	6550.974609	0	0	0	0	0	0	0	0	0	0	0	0	0	0	0	0	0	0	0	0	0
TITLE=SQbRepX_mouseNglycome_brain_2.4533.4533.2.1501	1150.415857178714	2	1428.251424	0	0	45212.550781	0	5951.349609	0	0	0	3263.517090	0	0	0	0	0	0	0	0	43188.285156	0	0	0	0	0	3917.145264	4642.521484	0	0	3125.052490	0	0	0	0	7855.555176	0	0	0	0	0	2631.500488	0	0	0	0	0	0	0
TITLE=SQbRepX_mouseNglycome_brain_2.4534.4534.3.1502	1410.859264132027	3	1428.344804	0	0	72225.789062	0	8665.592773	0	0	0	0	0	0	0	0	0	0	0	0	23491.761719	0	0	0	0	0	0	10937.914062	0	0	0	0	0	0	0	0	0	0	0	0	0	0	0	0	0	0	0	0	0
TITLE=SQbRepX_mouseNglycome_brain_2.4535.4535.2.1503	1496.540871082344	2	1428.434702	0	0	37885.230469	0	3892.857422	0	0	0	0	0	0	0	0	0	0	0	0	18253.636719	0	0	0	0	0	0	4485.172363	0	0	0	0	0	0	0	0	0	0	0	0	0	0	0	0	0	0	0	0	0
TITLE=SQbRepX_mouseNglycome_brain_2.4537.4537.2.1504	722.785054454977	2	1428.813429	0	0	281620.937500	0	76408.648438	0	0	0	0	0	0	0	0	0	0	0	0	60407.039062	0	0	0	0	0	0	21053.326172	0	0	0	0	0	0	0	0	0	0	0	0	0	0	0	0	0	0	0	0	0
TITLE=SQbRepX_mouseNglycome_brain_2.4538.4538.2.1505	733.285900911815	2	1428.903679	0	0	267909.625000	0	53797.765625	0	0	0	0	0	0	0	0	0	0	0	5043.715332	102988.601562	0	0	0	0	0	11090.849609	13144.192383	0	0	21009.699219	0	0	0	0	0	0	0	0	0	0	17332.865234	0	0	0	0	0	3301.915771	0
TITLE=SQbRepX_mouseNglycome_brain_2.4539.4539.3.1506	1459.197399513401	3	1428.993933	0	0	69247.203125	0	9064.223633	0	0	0	0	0	0	0	0	0	0	0	0	30465.158203	0	0	0	0	0	0	13310.147461	0	0	0	0	0	0	0	0	0	0	0	0	0	0	0	0	0	0	0	0	0
TITLE=SQbRepX_mouseNglycome_brain_2.4540.4540.2.1507	1410.490161142693	2	1429.083828	0	0	62348.757812	0	13055.643555	0	2779.356689	0	0	0	0	0	0	0	0	0	0	22985.708984	0	0	0	0	0	0	9167.967773	0	0	0	0	0	0	0	0	0	0	0	0	0	0	0	0	0	0	0	0	0
TITLE=SQbRepX_mouseNglycome_brain_2.4541.4541.2.1508	1017.39509416519	2	1429.177227	0	0	155648.000000	0	24114.613281	0	0	0	0	0	0	0	0	0	0	0	3479.959961	84350.734375	0	0	0	0	0	3334.072754	9324.092773	0	0	13293.583008	0	0	0	0	0	0	0	0	0	0	11985.738281	0	0	0	0	0	0	0
TITLE=SQbRepX_mouseNglycome_brain_2.4542.4542.2.1509	973.798190573721	2	1429.267464	0	0	17389.138672	0	4708.958496	0	0	0	0	0	0	0	0	0	0	0	0	5989.587891	0	0	0	0	0	0	0	0	0	0	0	0	0	0	0	0	0	0	0	0	0	0	0	0	0	0	0	0
TITLE=SQbRepX_mouseNglycome_brain_2.4543.4543.3.1510	1041.374740906434	3	1429.357414	0	0	55822.449219	0	15492.250977	0	9712.333984	0	0	5058.867676	0	0	0	0	0	0	0	39530.621094	0	0	0	0	0	3800.850830	4037.666016	0	0	3961.102051	0	0	4575.500488	0	0	0	0	0	0	0	2942.174072	0	0	0	0	0	0	0
TITLE=SQbRepX_mouseNglycome_brain_2.4544.4544.2.1511	857.356451665874	2	1429.450358	0	0	83573.031250	0	11542.330078	0	0	0	0	0	0	0	0	0	0	0	0	19880.843750	0	0	0	0	0	0	2399.558838	0	0	5530.811035	0	0	0	0	0	0	0	0	0	0	4048.139893	0	0	0	0	0	0	0
TITLE=SQbRepX_mouseNglycome_brain_2.4546.4546.3.1512	1236.465360093039	3	1429.831179	0	0	233468.906250	0	41119.824219	0	6000.913574	0	0	2474.276611	0	0	0	0	0	0	0	64342.910156	0	2461.403564	0	5460.873047	0	0	30690.132812	0	0	3795.336426	0	0	0	0	0	2584.462891	0	0	0	0	0	0	0	0	0	0	0	0
TITLE=SQbRepX_mouseNglycome_brain_2.4547.4547.2.1513	1235.437351168047	2	1429.921673	0	0	77645.328125	0	7521.963379	0	5374.834961	0	0	0	0	0	0	0	0	0	0	27536.525391	0	2807.073975	0	0	0	0	6383.028320	0	0	1832.530396	0	0	0	0	0	0	0	0	0	0	0	0	0	0	0	0	0	0
TITLE=SQbRepX_mouseNglycome_brain_2.4548.4548.2.1514	1078.917751805964	2	1430.011935	0	0	79052.359375	0	9813.754883	0	3294.927734	0	0	0	0	0	0	0	0	0	0	58666.921875	0	0	0	0	0	9392.724609	4539.916016	0	0	3195.541748	0	0	0	0	0	0	0	0	0	0	2881.059570	0	0	0	0	0	0	0
TITLE=SQbRepX_mouseNglycome_brain_2.4549.4549.2.1515	1134.428024271544	2	1430.101886	0	0	50945.074219	0	9841.781250	0	9959.755859	0	0	7140.249512	0	0	0	0	0	0	0	18406.773438	0	0	0	0	0	0	2710.250000	0	0	2201.255859	0	0	3539.444824	0	0	0	0	0	0	0	2593.771729	0	0	0	0	0	0	0
TITLE=SQbRepX_mouseNglycome_brain_2.4550.4550.2.1516	894.335465223374	2	1430.195647	0	0	220084.890625	0	23920.755859	0	0	0	8198.772461	0	2703.507568	0	0	0	0	0	0	81531.937500	0	0	0	0	0	0	23652.193359	0	0	8710.481445	0	0	0	0	4235.386230	0	0	0	0	0	7029.434082	0	0	0	0	0	0	0
TITLE=SQbRepX_mouseNglycome_brain_2.4551.4551.2.1517	884.839045785174	2	1430.285554	0	0	54310.589844	0	14521.635742	0	3929.040283	0	0	0	0	0	0	0	0	0	0	31941.576172	0	0	0	0	0	3736.621582	4999.513672	0	0	0	0	0	0	0	0	0	0	0	0	0	2292.586670	0	0	0	0	0	0	0
TITLE=SQbRepX_mouseNglycome_brain_2.4552.4552.2.1518	1142.433528390299	2	1430.378929	0	0	136840.468750	0	24567.621094	0	9396.631836	0	0	4705.162598	0	0	0	0	0	0	2992.630371	112208.750000	0	0	0	0	0	19524.482422	9790.641602	0	0	8331.309570	0	0	11006.570312	2849.142578	0	0	0	0	0	0	8357.250977	0	0	0	0	0	2474.216797	0
TITLE=SQbRepX_mouseNglycome_brain_2.4553.4553.2.1519	931.853349055212	2	1430.468827	0	0	58299.238281	0	12172.702148	0	0	0	0	0	0	0	0	0	0	0	0	19481.544922	0	0	0	0	0	0	0	0	0	0	0	0	0	0	0	0	0	0	0	0	2500.528564	0	0	0	0	0	0	0
TITLE=SQbRepX_mouseNglycome_brain_2.4555.4555.2.1520	1097.381249942635	2	1430.921554	0	0	115786.921875	0	7477.950195	0	0	0	0	0	0	0	0	0	0	0	1934.584839	68981.945312	0	0	0	0	0	2060.027344	10756.333984	0	0	14800.607422	0	0	0	0	0	0	0	0	0	0	14770.769531	0	0	0	0	0	2354.937256	0
TITLE=SQbRepX_mouseNglycome_brain_2.4556.4556.2.1521	627.743299876911	2	1431.01181	0	0	218970.593750	0	111109.601562	0	0	0	0	0	0	0	0	0	0	0	0	113777.273438	0	0	0	0	0	0	79930.468750	0	0	0	0	0	0	0	0	0	0	0	0	0	0	0	0	0	0	0	0	0
TITLE=SQbRepX_mouseNglycome_brain_2.4557.4557.2.1522	719.231386834164	2	1431.102053	0	0	49651.324219	0	13182.737305	0	0	0	0	0	0	0	0	0	0	0	0	13903.257812	0	0	2915.871338	0	0	0	5830.430664	0	0	0	0	0	0	0	0	0	0	0	0	0	0	0	0	0	0	0	0	0
TITLE=SQbRepX_mouseNglycome_brain_2.4558.4558.2.1523	1092.932277752002	2	1431.191976	0	0	88718.031250	0	14564.717773	0	0	0	0	0	0	0	0	0	0	0	0	58544.433594	0	0	0	0	0	5048.676270	8251.794922	0	0	2079.311523	0	0	0	0	0	0	0	0	0	0	3517.971680	0	0	0	0	0	0	0
TITLE=SQbRepX_mouseNglycome_brain_2.4559.4559.2.1524	1191.96242057077	2	1431.285331	0	0	140516.703125	0	13786.161133	0	0	0	0	0	0	0	0	0	0	0	4602.715332	49947.667969	0	0	0	0	0	9578.990234	6920.528809	0	0	10002.052734	0	0	0	0	0	0	0	0	0	0	7616.022461	0	0	0	0	0	2218.466553	0
TITLE=SQbRepX_mouseNglycome_brain_2.4560.4560.2.1525	1409.994557685043	2	1431.375303	0	0	47103.480469	0	6381.786621	0	0	0	0	0	0	0	0	0	0	0	0	16330.006836	0	0	0	0	0	0	6580.960449	0	0	0	0	0	0	0	0	0	0	0	0	0	0	0	0	0	0	0	0	0
TITLE=SQbRepX_mouseNglycome_brain_2.4561.4561.2.1526	921.767582532019	2	1431.470303	0	0	26022.058594	0	2802.996094	0	0	0	0	0	0	0	0	0	0	0	0	6309.995117	0	0	0	0	0	0	2467.046875	0	0	0	0	0	0	0	0	0	0	0	0	0	0	0	0	0	0	0	0	0
TITLE=SQbRepX_mouseNglycome_brain_2.4562.4562.2.1527	934.35375074943	2	1431.560233	0	0	74943.867188	0	4079.709961	0	0	0	0	0	0	0	0	0	0	0	0	15726.445312	0	0	0	0	0	0	0	0	0	6172.641602	0	0	0	0	0	0	0	0	0	0	3409.947510	0	0	0	0	0	0	0
TITLE=SQbRepX_mouseNglycome_brain_2.4564.4564.2.1528	711.245364725515	2	1431.946452	0	0	69280.421875	0	37358.070312	0	0	0	0	0	0	0	0	0	0	0	0	20297.179688	0	0	0	0	0	0	8384.601562	0	0	0	0	0	0	0	0	0	0	0	0	0	0	0	0	0	0	0	0	0
TITLE=SQbRepX_mouseNglycome_brain_2.4565.4565.2.1529	1418.983859616398	2	1432.036731	0	0	46184.312500	0	4885.097168	0	0	0	0	0	0	0	0	0	0	0	0	18702.789062	0	0	0	0	0	0	6471.545410	0	0	0	0	0	0	0	0	0	0	0	0	0	0	0	0	0	0	0	0	0
TITLE=SQbRepX_mouseNglycome_brain_2.4566.4566.2.1530	1242.93099467314	2	1432.126934	0	0	75333.562500	0	6211.190430	0	4588.022461	0	0	4564.638672	0	0	0	0	0	0	2306.500488	59446.519531	0	0	0	0	0	7519.783203	8291.864258	0	0	8018.139648	0	0	12147.923828	2420.417236	0	0	0	0	0	0	5627.343750	0	0	0	0	0	0	0
TITLE=SQbRepX_mouseNglycome_brain_2.4567.4567.2.1531	1162.435201792384	2	1432.216863	0	0	94638.070312	0	12804.140625	0	11512.749023	0	0	5689.334473	0	0	0	0	0	0	2370.286621	41479.558594	0	0	0	0	0	2419.003418	6444.277832	0	0	7656.004395	0	0	7446.085938	2202.638428	0	0	0	0	0	0	5423.605469	0	0	0	0	0	0	0
TITLE=SQbRepX_mouseNglycome_brain_2.4568.4568.2.1532	1080.405072850813	2	1432.310258	0	0	48503.148438	0	3689.015869	0	0	0	0	0	0	0	0	0	0	0	0	23320.007812	0	0	0	0	0	0	2184.526855	0	0	0	0	0	0	0	0	0	0	0	0	0	0	0	0	0	0	0	0	0
TITLE=SQbRepX_mouseNglycome_brain_2.4569.4569.2.1533	953.858948001727	2	1432.400511	0	0	82360.296875	0	19929.601562	0	0	0	0	0	0	0	0	0	0	0	0	21868.937500	0	0	0	0	0	0	8278.698242	0	0	8738.488281	0	0	0	0	0	0	0	0	0	0	10248.869141	0	0	0	0	0	0	0
TITLE=SQbRepX_mouseNglycome_brain_2.4570.4570.2.1534	874.317518530943	2	1432.490433	0	0	108217.468750	0	25347.580078	0	0	0	12340.875977	0	3336.071045	0	0	0	0	0	0	45894.863281	0	0	0	0	0	0	10246.473633	0	0	0	0	0	0	0	6328.148438	0	0	0	0	0	0	0	0	0	0	0	0	0
TITLE=SQbRepX_mouseNglycome_brain_2.4571.4571.2.1535	934.829725962984	2	1432.583483	0	0	67925.968750	0	3028.186523	0	0	0	0	0	0	0	0	0	0	0	0	14251.038086	0	0	0	0	0	0	0	0	0	2274.972656	0	0	0	0	0	0	0	0	0	0	3404.302490	0	0	0	0	0	0	0
TITLE=SQbRepX_mouseNglycome_brain_2.4573.4573.2.1536	1073.387174718603	2	1432.966683	0	0	73344.882812	0	11427.616211	0	2007.722046	0	0	0	0	0	0	0	0	0	0	29575.443359	0	0	0	0	0	0	6530.178223	3596.065674	0	4196.299316	0	0	2840.392578	0	0	0	0	0	0	0	0	0	0	0	0	0	0	0
TITLE=SQbRepX_mouseNglycome_brain_2.4574.4574.2.1537	1063.317272572247	2	1433.056556	0	0	88440.601562	0	17300.257812	0	5451.825684	0	0	3495.493652	0	0	0	0	0	0	2614.005127	32792.156250	0	0	0	0	0	0	4990.417480	7429.485840	0	0	0	0	0	2980.416016	0	0	0	0	0	0	4231.113281	0	0	0	0	0	0	0
TITLE=SQbRepX_mouseNglycome_brain_2.4575.4575.2.1538	630.221886590538	2	1433.149928	0	0	19590.388672	0	7919.836914	0	0	0	0	0	0	0	0	0	0	0	0	7381.339844	0	0	0	0	0	0	0	0	0	0	0	0	0	0	0	0	0	0	0	0	0	0	0	0	0	0	0	0
TITLE=SQbRepX_mouseNglycome_brain_2.4576.4576.2.1539	731.269518445302	2	1433.239826	0	0	120113.148438	0	8908.229492	0	0	0	0	0	0	0	0	0	0	0	0	29764.308594	0	0	0	0	0	0	6661.192383	0	0	8487.870117	0	0	0	0	0	0	0	0	0	0	13462.092773	0	0	0	0	0	0	0
TITLE=SQbRepX_mouseNglycome_brain_2.4577.4577.2.1540	1361.004101277074	2	1433.333242	0	0	40681.621094	0	6959.006836	0	24363.171875	0	0	17168.076172	0	0	0	0	0	0	0	30284.568359	0	0	0	0	0	8274.322266	3062.407471	0	0	2321.004395	0	0	5279.574707	0	0	0	0	0	0	0	4079.627441	0	0	0	0	0	0	3334.143311
TITLE=SQbRepX_mouseNglycome_brain_2.4578.4578.2.1541	1108.376774584016	2	1433.423178	0	0	60328.468750	0	9731.909180	0	0	0	0	0	0	0	0	0	0	0	0	62326.207031	0	0	0	0	0	8899.289062	3415.354492	0	0	5581.302246	0	0	0	0	0	0	0	0	0	0	5729.558594	0	0	0	0	0	0	0
TITLE=SQbRepX_mouseNglycome_brain_2.4579.4579.2.1542	886.841907271748	2	1433.516511	0	0	91366.250000	0	13248.962891	0	10184.444336	0	0	3090.610840	0	0	0	0	0	0	0	35650.457031	0	0	0	0	0	0	5877.854004	0	0	2690.434082	0	0	3084.414551	0	0	0	0	0	0	0	0	0	0	0	0	0	0	0
TITLE=SQbRepX_mouseNglycome_brain_2.4580.4580.2.1543	1083.928777994353	2	1433.606423	0	0	103536.750000	0	20669.707031	0	10315.659180	0	0	5064.036133	0	0	0	0	0	0	0	46175.695312	0	0	0	0	0	2022.303711	4757.180176	0	0	5029.934570	0	0	15280.447266	2346.600098	0	0	0	0	0	0	4288.625488	0	0	0	0	0	0	0
TITLE=SQbRepX_mouseNglycome_brain_2.4582.4582.2.1544	1480.532230313981	2	1433.989831	0	0	268593.781250	0	34989.851562	0	0	0	0	0	0	0	0	0	0	0	0	99424.585938	0	0	0	0	0	0	38500.765625	0	0	4095.067139	0	2530.499023	0	0	0	0	0	0	0	0	5386.512207	0	0	0	0	0	0	0
TITLE=SQbRepX_mouseNglycome_brain_2.4583.4583.2.1545	1142.93592402179	2	1434.080076	0	0	230325.890625	0	45964.589844	0	17940.447266	0	0	9504.763672	0	0	0	0	0	0	6045.144531	201944.781250	0	0	0	0	0	33017.335938	16240.348633	0	0	13533.190430	0	0	18692.232422	8856.000977	0	0	0	0	0	0	12642.440430	0	0	0	0	0	3689.230957	0
TITLE=SQbRepX_mouseNglycome_brain_2.4584.4584.2.1546	1408.02064652402	2	1434.170303	0	0	74219.015625	0	7672.979980	0	0	0	0	0	0	0	0	0	0	0	0	30706.720703	0	0	0	0	0	2771.514404	9228.007812	0	0	0	0	0	0	0	0	0	0	0	0	0	0	0	0	0	0	0	0	0
TITLE=SQbRepX_mouseNglycome_brain_2.4585.4585.2.1547	892.768596936371	2	1434.260204	0	0	100521.625000	0	3733.612061	0	0	0	0	0	0	0	0	0	0	0	0	30065.804688	0	0	0	0	0	0	8728.669922	0	0	4847.981445	0	0	0	0	0	0	0	0	0	0	5337.828125	0	0	0	0	0	0	0
TITLE=SQbRepX_mouseNglycome_brain_2.4586.4586.3.1548	897.67694094509	3	1434.303773	0	0	1268036.875000	0	240649.656250	0	0	0	0	0	0	0	0	0	0	0	5835.344238	403252.531250	19325.380859	0	0	0	0	25851.552734	556756.625000	0	0	9432.527344	0	0	0	0	0	0	0	0	0	0	0	6599.627441	0	0	0	0	0	0
TITLE=SQbRepX_mouseNglycome_brain_2.4587.4587.2.1549	1354.024673477135	2	1434.394053	0	0	60750.054688	0	6053.721680	0	0	0	0	0	0	0	0	0	0	0	2932.356689	45640.273438	0	0	0	0	0	7874.683594	4106.581055	0	0	4525.970703	0	0	0	0	0	0	0	0	0	0	6147.496582	0	0	0	0	0	0	0
TITLE=SQbRepX_mouseNglycome_brain_2.4588.4588.2.1550	1060.394792018801	2	1434.469178	0	0	564207.625000	0	105356.695312	0	77130.031250	0	0	37717.457031	0	0	0	0	0	0	7562.127930	241335.468750	4780.235840	0	0	0	0	5940.157715	23652.322266	0	0	25529.294922	0	0	78122.468750	3811.422119	0	0	0	0	0	0	27988.470703	0	0	4249.671387	0	0	4181.759766	0
TITLE=SQbRepX_mouseNglycome_brain_2.4589.4589.2.1551	1037.396508658069	2	1434.559076	0	0	40015.890625	0	4554.992676	0	0	0	0	0	0	0	0	0	0	0	2042.294922	26302.271484	0	0	0	0	0	1942.104126	3597.269043	0	0	4828.763184	0	0	0	0	0	0	0	0	0	0	3179.219971	0	0	0	0	0	0	0
TITLE=SQbRepX_mouseNglycome_brain_2.4590.4590.2.1552	866.825096881614	2	1434.652181	0	0	52190.425781	0	13053.722656	0	8832.227539	0	0	3994.655273	0	0	0	0	0	0	0	32226.437500	0	0	0	0	0	0	7844.862305	0	0	0	0	0	0	0	0	0	0	0	0	0	0	0	0	0	0	0	0	0
TITLE=SQbRepX_mouseNglycome_brain_2.4592.4592.2.1553	1089.884700974036	2	1435.045679	0	0	191721.828125	0	20815.105469	0	10740.690430	0	0	6516.496094	0	0	0	0	0	0	4959.003906	75222.976562	0	0	0	0	0	12606.613281	8634.882812	0	0	15893.250977	0	0	6918.735840	0	0	0	0	0	0	0	14351.749023	0	0	0	0	0	0	0
TITLE=SQbRepX_mouseNglycome_brain_2.4593.4593.2.1554	1215.451641897207	2	1435.135951	0	0	93543.679688	0	16983.357422	0	12500.987305	0	0	5709.237305	0	0	0	0	0	0	2410.108398	70980.804688	0	0	0	0	0	8673.231445	4557.212891	0	0	4464.454102	0	0	13509.435547	6277.225586	0	0	0	0	0	0	3424.490479	0	2264.411377	0	0	0	0	0
TITLE=SQbRepX_mouseNglycome_brain_2.4594.4594.3.1555	1000.382978973531	3	1435.226178	0	1631.629883	58467.140625	0	7462.942871	0	0	0	0	0	0	0	0	0	0	0	2692.333984	31375.951172	0	0	0	0	0	7860.588867	3137.602539	0	0	3105.582031	0	0	0	0	0	0	0	0	0	0	4444.533691	0	0	0	0	0	0	0
TITLE=SQbRepX_mouseNglycome_brain_2.4595.4595.2.1556	976.343151415794	2	1435.316428	0	0	116358.976562	2393.497803	15860.341797	0	5129.692383	0	0	0	0	0	0	0	0	0	0	50827.578125	0	12863.469727	0	0	0	5973.762695	6492.717773	0	0	5016.839844	0	0	0	0	0	0	0	0	0	0	3490.959229	0	5654.785645	0	0	0	0	0
TITLE=SQbRepX_mouseNglycome_brain_2.4596.4596.2.1557	1325.501296386031	2	1435.406672	0	0	42926.265625	0	5583.129395	0	0	0	0	0	0	0	0	0	0	0	0	39192.910156	0	0	0	0	0	7878.675293	4494.741699	0	0	5742.614258	0	0	3112.696777	0	0	0	0	0	0	0	0	0	0	0	0	0	0	0
TITLE=SQbRepX_mouseNglycome_brain_2.4597.4597.2.1558	1002.788814029409	2	1435.496928	0	0	20024.923828	0	0	0	0	0	0	0	0	0	0	0	0	0	0	8154.471191	0	0	0	0	0	0	2948.874756	0	0	0	0	0	0	0	0	0	0	0	0	0	0	0	0	0	0	0	0	0
TITLE=SQbRepX_mouseNglycome_brain_2.4598.4598.2.1559	947.347024301906	2	1435.587179	0	0	44156.218750	0	9302.931641	0	11164.795898	0	0	3534.475830	0	0	0	0	0	0	0	21786.503906	0	0	0	0	0	0	8285.530273	0	0	0	0	0	3988.118408	0	0	0	0	0	0	0	0	0	0	0	0	0	0	0
TITLE=SQbRepX_mouseNglycome_brain_2.4599.4599.2.1560	1136.340019653651	2	1435.677075	0	0	34955.562500	0	4393.522949	0	4681.927246	0	0	0	0	0	0	0	0	0	0	11975.090820	0	0	0	0	0	0	2343.093262	0	0	0	0	0	0	2450.407715	0	0	0	0	0	0	0	0	0	0	0	0	0	0
TITLE=SQbRepX_mouseNglycome_brain_2.4601.4601.2.1561	800.25768220599	2	1436.139303	0	0	24665.574219	0	4155.370117	0	0	0	0	0	0	0	0	0	0	0	0	5359.278809	0	0	3860.354248	0	0	0	0	0	0	0	0	0	0	0	0	0	0	0	0	0	0	0	0	0	0	0	0	0
TITLE=SQbRepX_mouseNglycome_brain_2.4602.4602.2.1562	996.880883317299	2	1436.229201	0	0	164533.375000	0	30270.279297	0	0	0	2562.587646	0	0	0	0	0	0	0	0	121283.890625	0	0	0	0	0	8449.860352	10963.315430	0	0	9704.266602	0	0	0	0	2377.926025	0	0	0	0	0	8850.207031	0	0	0	0	0	0	0
TITLE=SQbRepX_mouseNglycome_brain_2.4603.4603.2.1563	959.856928523979	2	1436.322636	0	0	90250.187500	0	22319.597656	0	16650.787109	0	0	5943.658203	0	0	0	0	0	0	0	38685.152344	0	4248.504395	0	5758.712891	0	0	9404.374023	0	0	4182.790039	0	0	3894.416748	0	0	0	0	0	0	0	3632.127930	0	0	0	0	0	0	0
TITLE=SQbRepX_mouseNglycome_brain_2.4604.4604.2.1564	1096.403211047452	2	1436.412587	0	0	119546.718750	0	0	0	0	0	0	0	0	0	0	0	0	0	0	58418.039062	0	0	0	0	0	0	10463.799805	0	0	12884.347656	0	0	0	0	0	0	0	0	0	0	10088.643555	0	0	0	0	0	0	0
TITLE=SQbRepX_mouseNglycome_brain_2.4605.4605.2.1565	1007.856530881044	2	1436.506427	0	0	25299.005859	0	3815.209961	0	0	0	0	0	0	0	0	0	0	0	0	9592.496094	0	0	0	0	0	0	0	0	0	0	0	0	0	0	0	0	0	0	0	0	0	0	0	0	0	0	0	0
TITLE=SQbRepX_mouseNglycome_brain_2.4606.4606.2.1566	1182.940773481035	2	1436.596331	0	0	44732.042969	0	5349.677246	0	2442.965332	0	0	3526.526611	0	0	0	0	0	0	0	31669.189453	0	0	0	0	0	4011.706787	5391.689453	0	0	2857.621094	0	0	9655.343750	0	0	0	0	0	0	0	3492.973633	0	0	0	0	0	0	0
TITLE=SQbRepX_mouseNglycome_brain_2.4607.4607.3.1567	707.934464400989	3	1436.689712	0	0	291540.750000	0	115090.875000	0	22868.619141	0	0	6547.502441	0	0	0	0	0	0	0	160446.234375	0	0	0	0	0	0	83722.750000	0	0	7785.785156	0	0	5443.500488	0	0	0	0	0	0	0	7474.830078	0	0	0	0	0	0	0
TITLE=SQbRepX_mouseNglycome_brain_2.4608.4608.2.1568	902.297769540183	2	1436.779678	0	0	35627.832031	0	5267.395996	0	0	0	0	0	0	0	0	0	0	0	0	13802.879883	0	0	0	0	0	0	2904.862305	0	0	0	0	0	0	0	0	0	0	0	0	0	0	0	0	0	0	0	0	0
TITLE=SQbRepX_mouseNglycome_brain_2.4610.4610.3.1569	707.935266178786	3	1437.208237	0	0	464889.093750	0	260544.796875	0	18117.017578	0	0	7625.907227	0	0	0	0	0	0	0	293100.406250	0	0	0	0	0	0	213767.578125	0	0	6445.138184	0	0	7015.894043	0	0	0	0	0	0	0	0	0	0	0	0	0	0	0
TITLE=SQbRepX_mouseNglycome_brain_2.4611.4611.2.1570	1190.930603110839	2	1437.298135	0	0	93021.234375	0	11512.260742	0	2992.211670	0	0	0	0	0	0	0	0	0	0	53252.660156	0	2310.093506	0	0	0	7164.756348	8038.670410	0	0	12427.567383	0	0	4029.935791	2365.994141	0	0	0	0	0	0	9477.288086	0	0	0	0	0	2809.300293	0
TITLE=SQbRepX_mouseNglycome_brain_2.4612.4612.2.1571	1488.553937454781	2	1437.391553	0	0	51591.878906	0	6800.658691	0	0	0	0	0	0	0	0	0	0	0	0	21200.845703	0	0	0	0	0	0	5725.844238	0	0	0	0	0	2453.360352	0	0	0	0	0	0	0	0	0	0	0	0	0	0	0
TITLE=SQbRepX_mouseNglycome_brain_2.4613.4613.2.1572	886.831962511581	2	1437.481451	0	0	111695.046875	0	16292.171875	0	11618.567383	0	0	5267.514160	0	0	0	0	0	0	0	48483.925781	0	0	0	0	0	3342.744873	7338.168457	0	0	2087.779541	0	0	4948.365234	0	0	0	0	0	0	0	3930.653809	0	0	0	0	0	0	0
TITLE=SQbRepX_mouseNglycome_brain_2.4614.4614.2.1573	1060.391535632298	2	1437.542505	0	0	1194732.000000	0	251334.625000	0	163672.906250	0	0	85233.039062	0	0	0	0	0	0	19555.875000	528096.937500	5802.132812	0	0	5101.643066	0	17909.023438	54405.808594	0	0	76526.796875	0	0	214036.281250	7075.856445	0	0	0	0	0	0	76676.640625	8720.805664	6853.524414	6740.647461	0	0	10714.471680	0
TITLE=SQbRepX_mouseNglycome_brain_2.4615.4615.2.1574	953.856689577723	2	1437.632427	0	0	93884.921875	0	22955.199219	0	0	0	2665.461182	0	0	0	0	0	0	0	0	31918.648438	0	0	0	0	0	0	9358.133789	0	0	5083.532227	0	0	0	0	0	0	0	0	0	0	4417.157715	0	0	0	0	0	0	0
TITLE=SQbRepX_mouseNglycome_brain_2.4616.4616.2.1575	965.864857312369	2	1437.725761	0	0	34534.695312	0	12366.071289	0	0	0	0	0	0	0	0	0	0	0	0	14210.363281	0	0	0	0	0	0	2236.930908	0	0	0	0	0	0	0	0	0	0	0	0	0	0	0	0	0	0	0	0	0
TITLE=SQbRepX_mouseNglycome_brain_2.4617.4617.2.1576	1162.401663205176	2	1437.815645	0	0	52401.773438	0	8088.755371	0	8579.955078	0	0	3754.191895	0	0	0	0	0	0	0	28289.406250	0	0	0	0	0	0	0	0	0	6563.083984	0	0	8172.593262	0	0	0	0	0	0	0	2053.631592	0	0	0	0	0	0	0
TITLE=SQbRepX_mouseNglycome_brain_2.4619.4619.2.1577	950.842981577925	2	1438.207271	0	0	64947.968750	2654.441650	11558.991211	0	4037.672852	0	0	0	0	0	0	0	0	0	0	31188.914062	0	0	0	0	0	0	16613.832031	0	0	3190.550537	0	0	0	0	0	0	0	0	0	0	2353.127930	0	0	0	0	0	0	0
TITLE=SQbRepX_mouseNglycome_brain_2.4620.4620.3.1578	912.372604914264	3	1438.297555	0	0	95802.937500	0	16149.875977	0	0	0	0	0	0	0	0	0	0	0	0	29643.667969	0	0	0	0	0	0	15550.585938	0	0	0	0	0	0	0	0	0	0	0	0	0	0	0	0	0	0	0	0	0
TITLE=SQbRepX_mouseNglycome_brain_2.4621.4621.2.1579	1073.89596722635	2	1438.387757	0	0	132855.203125	0	20464.582031	0	2346.964355	0	0	0	0	0	0	0	0	0	0	41661.257812	0	0	0	0	0	0	17510.841797	0	0	0	0	0	0	0	0	0	0	0	0	0	0	0	0	0	0	0	0	0
TITLE=SQbRepX_mouseNglycome_brain_2.4622.4622.2.1580	1144.351458349946	2	1438.477639	0	0	75491.734375	0	14163.721680	0	5503.692383	0	0	3058.944824	0	0	0	0	0	0	0	59288.292969	0	0	0	0	0	5414.263672	5360.406738	0	0	2415.998047	0	0	3669.064941	3653.765137	0	0	0	0	0	0	4313.801270	0	0	0	0	0	0	0
TITLE=SQbRepX_mouseNglycome_brain_2.4623.4623.2.1581	1010.912260391642	2	1438.571056	0	0	70170.046875	0	10056.649414	0	7833.151855	0	0	2696.539795	0	0	0	0	0	0	0	25520.736328	0	0	0	0	0	5914.256348	3321.485352	0	0	3371.721924	0	0	4082.766602	0	0	0	0	0	0	0	3648.830566	0	0	0	0	0	0	0
TITLE=SQbRepX_mouseNglycome_brain_2.4624.4624.2.1582	741.285454238017	2	1438.661431	0	0	64917.351562	0	11129.937500	0	0	0	0	0	0	0	0	0	0	0	0	26649.326172	0	0	0	0	0	0	3310.047119	0	0	3806.890625	0	0	0	0	0	0	0	0	0	0	3469.762695	0	0	0	0	0	0	0
TITLE=SQbRepX_mouseNglycome_brain_2.4625.4625.3.1583	781.635410839413	3	1438.724924	0	0	232502.093750	0	62671.539062	0	0	0	0	0	0	0	0	0	0	0	0	142033.796875	0	0	0	0	0	0	67686.234375	0	0	0	0	0	0	0	0	0	0	0	0	0	3981.036133	0	0	0	0	0	0	0
TITLE=SQbRepX_mouseNglycome_brain_2.4626.4626.2.1584	1389.522612273295	2	1438.817931	0	0	41755.257812	0	4305.701660	0	8562.079102	0	0	7283.829102	0	0	0	0	0	0	0	29799.103516	0	0	0	0	0	5682.149902	3138.163574	0	0	3439.551270	0	0	6085.205566	2561.017578	0	0	0	0	0	0	4217.173340	0	0	0	0	0	0	0
TITLE=SQbRepX_mouseNglycome_brain_2.4628.4628.2.1585	1398.516413487806	2	1439.250705	0	0	267513.218750	2261.134766	33334.914062	0	0	0	0	0	0	0	0	0	0	0	0	94431.460938	0	0	0	0	0	7411.469238	26620.443359	0	0	3053.318848	0	0	0	0	0	0	0	0	0	0	3763.757568	0	0	0	0	0	0	0
TITLE=SQbRepX_mouseNglycome_brain_2.4629.4629.2.1586	1191.455970421963	2	1439.340975	0	0	151752.984375	0	16880.613281	0	6164.394531	0	0	3808.034180	0	0	0	0	0	0	3609.918701	69902.062500	0	0	0	0	0	11329.196289	11022.996094	0	0	15573.407227	0	0	7519.869629	0	0	0	0	0	0	0	8838.284180	3254.932861	0	0	0	0	0	0
TITLE=SQbRepX_mouseNglycome_brain_2.4630.4630.2.1587	936.366532264269	2	1439.431194	0	0	118757.539062	0	13521.591797	0	0	0	0	0	0	0	0	0	0	0	2383.569336	19252.705078	0	0	0	0	0	0	3943.634033	0	0	6931.277832	0	0	0	0	0	0	0	0	0	0	5868.428711	0	0	0	0	0	0	0
TITLE=SQbRepX_mouseNglycome_brain_2.4631.4631.2.1588	866.317430121842	2	1439.521086	0	0	120288.601562	0	35393.226562	0	37311.453125	0	0	10182.118164	0	0	0	0	0	0	0	65970.968750	0	0	0	0	0	0	15702.593750	0	0	0	0	0	11286.457031	0	0	0	0	0	0	0	0	0	0	0	0	0	0	0
TITLE=SQbRepX_mouseNglycome_brain_2.4632.4632.3.1589	829.985364021603	3	1439.614427	0	0	63205.992188	0	14545.968750	0	4989.663574	0	0	1755.818481	0	0	0	0	0	0	0	42832.464844	0	0	0	0	0	6402.716309	4321.681152	0	0	4149.718750	0	0	0	0	0	0	0	0	0	0	2241.827881	0	0	0	0	0	0	0
TITLE=SQbRepX_mouseNglycome_brain_2.4633.4633.2.1590	821.817382050997	2	1439.704731	0	0	92045.640625	0	6860.126465	0	0	0	0	0	0	0	0	0	0	0	0	32233.666016	0	0	0	0	0	0	5314.049316	0	0	2481.926025	0	0	0	0	0	0	0	0	0	0	0	0	0	0	0	0	0	0
TITLE=SQbRepX_mouseNglycome_brain_2.4634.4634.2.1591	883.337003722721	2	1439.794677	0	0	140192.875000	0	25368.732422	0	0	0	0	0	0	0	0	0	0	0	0	80573.507812	0	0	0	0	0	12627.656250	17366.037109	0	0	2877.740234	0	0	0	0	0	0	0	0	0	0	2702.458740	0	0	0	0	0	0	0
TITLE=SQbRepX_mouseNglycome_brain_2.4635.4635.3.1592	878.329999838234	3	1439.887635	0	0	46740.429688	0	9608.505859	0	11215.798828	0	0	3797.289795	0	0	0	0	0	0	0	29896.187500	0	0	0	0	0	0	6741.411133	0	0	0	0	0	2941.242920	0	0	0	0	0	0	0	0	0	0	0	0	0	0	0
TITLE=SQbRepX_mouseNglycome_brain_2.4637.4637.2.1593	1072.392481241661	2	1440.280128	0	0	105011.054688	0	16503.017578	0	8880.972656	0	0	3836.918701	0	0	0	0	0	0	0	42518.792969	0	0	0	0	0	0	4026.342285	0	0	0	0	0	4068.271240	0	0	0	0	0	0	0	3123.884766	0	0	0	0	0	0	0
TITLE=SQbRepX_mouseNglycome_brain_2.4638.4638.2.1594	1396.513038481407	2	1440.370355	0	0	39665.445312	2831.430908	0	0	0	0	0	0	0	0	0	0	0	0	0	18891.255859	0	0	0	0	0	0	5724.976562	0	0	0	0	0	3000.345947	0	0	0	0	0	0	0	0	0	0	0	0	0	0	0
TITLE=SQbRepX_mouseNglycome_brain_2.4639.4639.2.1595	953.86392163227	2	1440.46058	0	0	146156.640625	0	30319.865234	0	0	0	6096.672363	0	0	0	0	0	0	0	0	94672.695312	0	0	0	0	0	3705.003174	12836.483398	0	0	10084.432617	0	0	0	0	2578.730469	0	0	0	0	0	9904.517578	0	0	0	0	0	2520.545654	0
TITLE=SQbRepX_mouseNglycome_brain_2.4640.4640.2.1596	1416.961375554621	2	1440.550487	0	0	54500.644531	0	8003.758301	0	0	0	0	1979.506348	0	0	0	0	0	0	0	31936.250000	0	0	0	0	0	0	10258.305664	0	0	0	0	0	8775.085938	2514.793701	0	0	0	0	0	0	0	0	0	0	0	0	0	0
TITLE=SQbRepX_mouseNglycome_brain_2.4641.4641.2.1597	873.299344857023	2	1440.643837	0	0	43358.617188	0	11898.915039	0	0	0	0	0	0	0	0	0	0	0	0	20585.986328	0	0	0	0	0	0	4480.508789	0	0	0	0	0	0	0	0	0	0	0	0	0	0	0	0	0	0	0	0	0
TITLE=SQbRepX_mouseNglycome_brain_2.4642.4642.2.1598	1206.951071975275	2	1440.734074	0	0	48729.105469	0	7568.091797	0	16286.433594	0	0	10983.099609	0	0	0	0	0	0	0	16280.216797	0	0	0	2379.241455	0	2298.568115	0	0	0	3934.625977	0	0	6414.110352	2492.553711	0	0	0	0	0	0	2575.096191	0	0	0	0	0	0	0
TITLE=SQbRepX_mouseNglycome_brain_2.4643.4643.2.1599	1364.474988989551	2	1440.823986	0	0	25527.054688	0	0	0	0	0	0	0	0	0	0	0	0	0	0	23655.341797	0	0	0	0	0	3787.818115	0	0	0	3455.965332	0	0	3220.785156	0	0	0	0	0	0	0	3429.486328	0	0	0	0	0	0	0
TITLE=SQbRepX_mouseNglycome_brain_2.4644.4644.3.1600	981.036432860556	3	1440.917004	0	0	37735.367188	0	5958.333984	0	7543.661133	0	0	0	0	0	0	0	0	0	0	31542.873047	0	0	0	0	0	4986.598633	0	0	0	0	0	0	5812.225586	0	0	0	0	0	0	0	0	0	0	0	0	0	0	0
TITLE=SQbRepX_mouseNglycome_brain_2.4646.4646.2.1601	1091.929472447468	2	1441.387105	0	0	69725.054688	0	13193.594727	0	2341.377686	0	0	0	0	0	0	0	0	0	0	40922.722656	0	0	0	0	0	7242.091309	8842.203125	0	0	0	0	0	2880.705566	0	2679.047852	0	0	0	0	0	3164.677979	0	0	0	0	0	0	0
TITLE=SQbRepX_mouseNglycome_brain_2.4647.4647.2.1602	1397.495408441992	2	1441.477003	0	0	63633.359375	2693.469727	6675.375977	0	0	0	0	0	0	0	0	0	0	0	0	26918.720703	0	0	0	0	0	0	6369.633789	0	0	0	0	0	4292.349121	0	0	0	0	0	0	0	2417.137939	0	0	0	0	0	0	0
TITLE=SQbRepX_mouseNglycome_brain_2.4648.4648.2.1603	1077.889802893103	2	1441.570486	0	0	103365.414062	0	18050.201172	0	6489.396484	0	0	2183.589111	0	0	0	0	0	0	3384.868896	59971.054688	0	0	0	0	0	6105.802246	6038.939453	0	0	5080.399902	0	0	6763.255371	2513.545410	0	0	0	0	0	0	6554.491699	0	0	0	0	0	0	0
TITLE=SQbRepX_mouseNglycome_brain_2.4649.4649.2.1604	1056.351131573163	2	1441.660388	0	0	53313.382812	0	4598.581055	0	0	0	0	0	0	0	0	0	0	0	0	40433.753906	0	0	0	0	0	7483.170898	12697.764648	0	0	0	0	0	0	0	0	0	0	0	0	0	0	0	0	0	0	0	0	0
TITLE=SQbRepX_mouseNglycome_brain_2.4650.4650.2.1605	1003.866563092198	2	1441.754302	0	0	117888.750000	0	23389.332031	0	0	0	0	0	0	0	0	0	0	0	0	32218.181641	0	0	0	0	0	0	7891.095215	33810.542969	0	8039.550293	0	0	0	0	0	0	0	0	0	0	7037.459473	0	0	0	0	0	0	0
TITLE=SQbRepX_mouseNglycome_brain_2.4651.4651.2.1606	1118.394839409911	2	1441.844199	0	0	65614.750000	0	13061.723633	0	0	0	0	0	0	0	0	0	0	0	0	68931.140625	0	0	0	0	0	9637.037109	3971.278564	0	0	7443.168457	0	0	0	0	0	0	0	0	0	0	5619.112305	0	0	0	0	0	0	0
TITLE=SQbRepX_mouseNglycome_brain_2.4652.4652.2.1607	978.860762738009	2	1441.9372	0	0	73509.000000	0	10615.976562	0	3010.060059	0	0	2391.093994	0	0	0	0	0	0	0	41119.949219	0	0	0	0	0	0	2761.224854	0	0	3199.201172	0	0	0	0	0	0	0	0	0	0	4166.139160	0	0	0	0	0	0	0
TITLE=SQbRepX_mouseNglycome_brain_2.4654.4654.2.1608	1171.447670509869	2	1442.336546	0	0	341098.375000	0	64060.113281	0	0	0	0	0	0	0	0	0	0	0	13335.219727	248538.140625	5057.381348	0	0	0	0	51860.238281	21255.648438	0	0	27873.132812	0	0	4031.648926	3366.210938	0	0	0	0	0	0	25840.316406	3341.347412	0	0	0	0	7381.919922	0
TITLE=SQbRepX_mouseNglycome_brain_2.4655.4655.2.1609	720.770487356408	2	1442.426451	0	0	291618.468750	0	44964.738281	0	0	0	0	0	0	0	0	0	0	0	0	52915.695312	0	0	0	0	0	0	24319.324219	0	0	0	0	0	0	0	0	0	0	0	0	0	0	0	0	0	0	0	0	0
TITLE=SQbRepX_mouseNglycome_brain_2.4656.4656.2.1610	1089.917236091548	2	1442.519854	0	0	306205.562500	0	34891.378906	0	29588.074219	0	0	14841.644531	0	0	0	0	0	0	7557.038574	117255.296875	0	2796.863281	0	0	0	16090.114258	13911.177734	0	0	24429.693359	0	0	12612.971680	5121.379883	0	0	0	0	0	0	21098.958984	0	0	0	0	0	2431.467773	0
TITLE=SQbRepX_mouseNglycome_brain_2.4657.4657.2.1611	1049.394090733693	2	1442.609786	0	0	153082.671875	0	45803.761719	0	16321.396484	0	0	6518.522461	0	0	0	0	0	0	0	125605.445312	2147.682129	0	0	0	0	16304.576172	17979.544922	0	0	7831.860840	0	0	5650.580566	2268.259766	0	0	0	0	0	0	10280.461914	0	0	0	0	0	0	0
TITLE=SQbRepX_mouseNglycome_brain_2.4658.4658.2.1612	1038.898307596181	2	1442.703986	0	0	98085.929688	0	26537.062500	0	25420.099609	0	0	15852.406250	0	0	0	0	0	0	0	45577.054688	0	0	0	0	0	3888.363770	6944.496582	0	0	4495.969238	0	0	8838.784180	2154.577393	0	0	0	0	0	0	0	0	0	0	0	0	0	0
TITLE=SQbRepX_mouseNglycome_brain_2.4659.4659.2.1613	1356.470004118674	2	1442.793878	0	0	35414.773438	0	4302.267578	0	0	0	0	0	0	0	0	0	0	0	0	27447.140625	0	0	0	0	0	2047.485229	3135.102783	0	0	2732.484619	0	0	7614.983398	4632.805664	0	0	0	0	0	0	0	0	0	0	0	0	0	0
TITLE=SQbRepX_mouseNglycome_brain_2.4660.4660.2.1614	1149.39925191883	2	1442.88724	0	0	32034.201172	0	2305.821533	0	0	0	0	0	0	0	0	0	0	0	0	23595.373047	0	0	0	0	0	3433.370117	5011.025391	0	0	0	0	0	0	0	0	0	0	0	0	0	0	0	0	0	0	0	0	0
TITLE=SQbRepX_mouseNglycome_brain_2.4661.4661.2.1615	1223.459326731856	2	1442.97718	0	0	62249.628906	0	9415.572266	0	3387.573486	0	0	0	0	0	0	0	0	0	0	47442.214844	0	0	0	0	0	7615.259277	6631.803711	0	0	0	0	0	4696.303711	0	0	0	0	0	0	0	4938.020020	0	0	0	0	0	0	0
TITLE=SQbRepX_mouseNglycome_brain_2.4663.4663.2.1616	1124.863897754712	2	1443.416306	0	0	33687.800781	0	8658.656250	0	0	0	0	0	0	0	0	0	0	0	0	14756.766602	0	0	0	0	0	0	5143.445312	0	0	0	0	0	0	0	0	0	0	0	0	0	0	0	0	0	0	0	0	0
TITLE=SQbRepX_mouseNglycome_brain_2.4664.4664.2.1617	1080.380337259467	2	1443.506211	0	0	67299.062500	0	4167.393066	0	5856.678711	0	0	3622.871338	0	0	0	0	0	0	0	29294.132812	0	0	0	0	0	3022.484375	4119.849609	0	0	3314.395752	0	0	0	0	0	0	0	0	0	0	0	0	0	0	0	0	0	0
TITLE=SQbRepX_mouseNglycome_brain_2.4665.4665.2.1618	707.271933489414	2	1443.600483	0	0	224794.656250	4800.504883	53213.796875	0	36588.277344	0	0	10099.481445	0	0	0	0	0	0	2279.354736	89710.914062	0	5068.342285	0	0	0	0	21618.988281	0	0	12529.333008	0	0	6157.227539	0	0	0	0	0	0	0	6953.737793	0	0	0	0	0	0	0
TITLE=SQbRepX_mouseNglycome_brain_2.4666.4666.2.1619	1343.934780506075	2	1443.690354	0	0	103074.523438	0	7337.955078	0	5378.527832	0	0	4189.445312	0	0	0	0	0	0	4672.164062	75103.687500	0	0	0	0	0	18506.621094	8601.545898	0	0	9923.219727	0	0	8136.812500	3085.404785	0	0	0	0	0	2460.515381	13837.568359	0	0	0	0	0	2897.370361	0
TITLE=SQbRepX_mouseNglycome_brain_2.4667.4667.2.1620	1250.918740364596	2	1443.783733	0	0	30586.824219	0	2353.192871	0	0	0	0	0	0	0	0	0	0	0	0	22580.916016	0	0	0	0	0	4210.482422	4194.060059	0	0	2355.296875	0	0	2393.029053	0	0	0	0	0	0	0	3224.778320	0	0	0	0	0	0	0
TITLE=SQbRepX_mouseNglycome_brain_2.4668.4668.2.1621	1138.934444975756	2	1443.874037	0	0	36157.855469	0	3490.021240	0	0	0	0	0	0	0	0	0	0	0	0	23497.302734	0	2635.658691	0	0	0	2628.250000	3918.231934	0	0	6798.048828	0	0	0	0	0	0	0	0	0	0	3228.010498	0	0	0	0	0	0	0
TITLE=SQbRepX_mouseNglycome_brain_2.4669.4669.2.1622	785.800548114688	2	1443.963957	0	0	46107.871094	0	9900.428711	0	8342.576172	0	0	3880.072021	0	0	0	0	0	0	0	23218.623047	0	0	0	0	0	0	5492.083984	0	0	0	0	0	0	0	0	0	0	0	0	0	0	0	0	0	0	0	0	0
TITLE=SQbRepX_mouseNglycome_brain_2.4670.4670.2.1623	1292.995371439529	2	1444.056933	0	0	41493.328125	0	7602.695312	0	0	0	0	0	0	0	0	0	0	0	2485.738770	36512.195312	0	0	0	0	0	5541.110840	5793.738770	0	0	4339.038086	0	0	0	0	0	0	0	0	0	0	3939.664795	0	0	0	0	0	0	0
TITLE=SQbRepX_mouseNglycome_brain_2.4672.4672.2.1624	700.258435622834	2	1444.448578	0	0	105819.726562	0	38074.515625	0	0	0	0	0	0	0	0	0	0	0	0	58846.312500	0	0	0	0	0	0	32393.294922	0	0	0	0	0	0	0	0	0	0	0	0	0	0	0	0	0	0	0	0	0
TITLE=SQbRepX_mouseNglycome_brain_2.4673.4673.2.1625	619.231655116247	2	1444.5398	0	0	65302.769531	0	27382.353516	0	0	0	0	0	0	0	0	0	0	0	0	31612.728516	0	0	0	0	0	0	14210.883789	0	0	0	0	0	0	0	0	0	0	0	0	0	0	0	0	0	0	0	0	0
TITLE=SQbRepX_mouseNglycome_brain_2.4674.4674.2.1626	967.872458842199	2	1444.630003	0	0	281006.750000	0	26065.820312	0	3611.214600	0	0	1844.409912	0	0	0	0	0	0	10286.685547	139749.828125	0	2611.305420	0	0	0	24231.939453	20754.000000	0	0	3462.102783	0	0	2298.358887	0	0	0	0	0	0	0	7139.291016	0	0	0	0	0	0	0
TITLE=SQbRepX_mouseNglycome_brain_2.4675.4675.2.1627	802.811274872464	2	1444.719916	0	0	79837.882812	0	27279.509766	0	11477.213867	0	0	5361.169922	0	0	0	0	0	0	0	27994.734375	0	0	0	0	0	0	8288.263672	0	0	0	0	0	0	0	0	0	0	0	0	0	0	0	27451.996094	0	0	0	0	0
TITLE=SQbRepX_mouseNglycome_brain_2.4676.4676.2.1628	1047.851535216417	2	1444.813334	0	0	58763.605469	0	8169.021484	0	6952.489258	0	0	3884.670410	0	0	0	0	0	0	0	45350.078125	0	0	0	0	0	5276.860352	7014.544434	0	0	0	0	0	3867.744385	0	0	0	0	0	0	0	2398.413086	0	0	0	0	0	0	0
TITLE=SQbRepX_mouseNglycome_brain_2.4677.4677.3.1629	932.358557040844	3	1444.90323	0	0	68029.226562	0	13389.205078	0	3695.923584	0	0	3704.379883	0	0	0	0	0	0	0	61539.300781	1756.974243	0	0	0	0	13159.096680	5306.103516	0	0	3980.732910	0	0	0	0	0	0	0	0	0	0	5000.252441	0	0	0	0	0	0	0
TITLE=SQbRepX_mouseNglycome_brain_2.4678.4678.2.1630	1106.46367422181	2	1444.996667	0	0	58720.785156	0	13963.792969	0	5958.439941	0	0	4081.381348	0	0	0	0	0	0	0	29348.699219	0	0	0	0	0	0	5126.219727	0	0	3019.820312	0	0	14102.128906	4052.333984	0	0	0	0	0	0	4515.162598	0	0	0	0	0	0	0
TITLE=SQbRepX_mouseNglycome_brain_2.4679.4679.2.1631	1128.875108004928	2	1445.086557	0	0	26664.607422	0	2724.079346	0	0	0	0	0	0	0	0	0	0	0	0	23930.246094	0	0	0	0	0	2389.390625	3330.114990	0	0	2233.594971	0	0	0	0	0	0	0	0	0	0	1973.423462	0	0	0	0	0	0	0
TITLE=SQbRepX_mouseNglycome_brain_2.4681.4681.2.1632	708.770576123264	2	1445.525753	0	0	609362.187500	0	246737.296875	0	42563.417969	0	0	10195.339844	0	0	0	0	0	0	0	277212.968750	0	0	0	0	0	0	156935.640625	0	0	6619.181641	0	0	6526.070312	0	0	0	0	0	0	0	4979.556152	0	0	0	0	0	0	0
TITLE=SQbRepX_mouseNglycome_brain_2.4682.4682.2.1633	1043.83853161719	2	1445.615986	0	0	57372.937500	0	9444.593750	0	0	0	0	0	0	0	0	0	0	0	0	21737.367188	0	0	0	0	0	0	7604.558594	0	0	0	0	0	0	0	0	0	0	0	0	0	0	0	0	0	0	0	0	0
TITLE=SQbRepX_mouseNglycome_brain_2.4683.4683.2.1634	792.269918872107	2	1445.706227	0	0	62004.171875	0	15744.253906	0	2200.771973	0	0	0	0	0	0	0	0	0	0	16456.472656	0	0	0	0	0	0	3776.217773	0	0	3228.700195	0	0	0	0	0	0	0	0	0	0	0	0	0	0	0	0	0	0
TITLE=SQbRepX_mouseNglycome_brain_2.4684.4684.2.1635	938.381850883148	2	1445.796126	0	0	109186.515625	0	21261.013672	0	2241.083496	0	0	0	0	0	0	0	0	0	0	49683.777344	0	0	0	0	0	5767.312500	4958.138184	0	0	5744.583984	0	0	0	0	0	0	0	0	0	0	4615.883789	0	0	0	0	0	0	0
TITLE=SQbRepX_mouseNglycome_brain_2.4685.4685.2.1636	788.296046633531	2	1445.889508	0	0	88018.679688	0	32346.472656	0	0	0	0	0	0	0	0	0	0	0	0	49276.980469	0	0	0	0	0	0	27582.460938	0	0	0	0	0	0	0	0	0	0	0	0	0	0	0	0	0	0	0	0	0
TITLE=SQbRepX_mouseNglycome_brain_2.4686.4686.3.1637	903.345148745319	3	1445.979425	0	0	89430.539062	0	12478.551758	0	1989.460938	0	0	0	0	0	0	0	0	0	1903.284790	41745.933594	0	0	0	0	0	4409.086426	6863.866699	0	0	2622.410645	0	0	0	0	0	0	0	0	0	0	2017.779785	0	0	0	0	0	0	0
TITLE=SQbRepX_mouseNglycome_brain_2.4687.4687.2.1638	1283.945938779027	2	1446.072766	0	0	63440.835938	0	9217.737305	0	0	0	0	0	0	0	0	0	0	0	2299.392822	42855.546875	0	0	0	0	0	12804.721680	3931.229248	0	0	5325.192383	0	0	2868.030518	2483.026367	0	0	0	0	0	0	3763.566162	0	0	0	0	0	0	0
TITLE=SQbRepX_mouseNglycome_brain_2.4688.4688.2.1639	1198.918677635307	2	1446.162698	0	0	32751.892578	0	3904.330322	0	0	0	0	0	0	0	0	0	0	0	0	25063.896484	0	0	0	0	0	2743.619385	3201.517578	0	0	5039.233398	0	0	0	0	0	0	0	0	0	0	5343.625000	2210.340576	0	0	0	0	0	0
TITLE=SQbRepX_mouseNglycome_brain_2.4690.4690.2.1640	988.372387697144	2	1446.547974	0	0	813392.125000	2634.557129	110664.687500	0	69228.734375	0	0	32003.277344	0	0	0	0	0	0	14797.975586	292059.125000	3608.560547	0	0	0	0	31267.566406	36272.593750	0	0	41557.058594	0	0	42498.671875	9636.380859	0	0	0	0	0	0	40763.332031	0	0	2801.503662	0	0	4422.987305	0
TITLE=SQbRepX_mouseNglycome_brain_2.4691.4691.2.1641	792.798284954795	2	1446.638256	0	0	348655.125000	0	93609.015625	0	0	0	0	0	0	0	0	0	0	0	2409.571777	166995.375000	0	0	0	0	0	15863.925781	50558.492188	0	0	0	0	0	0	0	0	0	0	0	0	0	3997.178467	0	0	0	0	0	0	0
TITLE=SQbRepX_mouseNglycome_brain_2.4692.4692.2.1642	884.341484698115	2	1446.728537	0	0	143443.328125	0	15853.031250	0	7991.132324	0	0	3507.642334	0	0	0	0	0	0	0	73133.054688	0	0	0	0	0	8705.622070	9007.786133	0	0	2728.878662	0	0	2789.291748	0	0	0	0	0	0	0	2796.778809	0	0	0	0	0	0	0
TITLE=SQbRepX_mouseNglycome_brain_2.4693.4693.2.1643	976.359771985614	2	1446.818426	0	0	137983.546875	1845.474609	23095.410156	0	4939.833008	0	0	0	0	0	0	0	0	0	2825.894043	69418.335938	0	12767.541992	0	0	0	3994.335693	8410.789062	0	0	5690.442383	0	0	0	0	0	0	0	0	0	0	6655.259766	0	2214.012695	0	0	0	0	0
TITLE=SQbRepX_mouseNglycome_brain_2.4694.4694.2.1644	1032.370184577021	2	1446.9118	0	0	55959.781250	0	16655.335938	0	4689.196289	0	0	0	0	0	0	0	0	0	0	27456.519531	0	0	0	0	0	0	17101.160156	0	0	0	0	0	0	0	0	0	0	0	0	0	0	0	0	0	0	0	0	0
TITLE=SQbRepX_mouseNglycome_brain_2.4695.4695.2.1645	660.257293124067	2	1447.001698	0	0	69530.929688	0	10250.794922	0	3381.457520	0	0	0	0	0	0	0	0	0	0	14389.899414	0	0	0	0	0	0	2149.133301	0	0	4600.051758	0	0	0	0	0	0	0	0	0	0	4139.984375	0	0	0	0	0	0	0
TITLE=SQbRepX_mouseNglycome_brain_2.4696.4696.2.1646	1237.880441603117	2	1447.055791	0	0	1015433.812500	0	142608.468750	0	0	0	0	0	0	0	0	0	0	0	0	337203.843750	0	0	0	0	0	0	221783.203125	0	0	0	0	0	0	0	0	0	0	0	0	0	0	0	0	0	0	0	0	0
TITLE=SQbRepX_mouseNglycome_brain_2.4697.4697.2.1647	1230.920249589011	2	1447.145676	0	0	31786.080078	0	3652.429199	0	0	0	0	0	0	0	0	0	0	0	0	25284.675781	0	0	0	0	0	2759.694580	3384.954346	0	0	0	0	0	0	0	0	0	0	0	0	0	3298.921631	0	0	0	0	0	0	0
TITLE=SQbRepX_mouseNglycome_brain_2.4699.4699.2.1648	781.282853313961	2	1447.53205	0	0	145474.375000	0	38669.738281	0	0	0	0	0	0	0	0	0	0	0	0	83811.632812	0	0	0	0	0	3002.423828	35177.593750	0	0	4387.169922	0	0	0	0	0	0	0	0	0	0	2555.644775	0	0	0	0	0	0	0
TITLE=SQbRepX_mouseNglycome_brain_2.4700.4700.2.1649	801.796501060084	2	1447.621948	0	0	363415.593750	0	104746.367188	0	2130.550293	0	0	0	0	0	0	0	0	0	0	236181.562500	0	0	0	0	0	0	56068.378906	0	0	0	0	0	0	0	0	0	0	0	0	0	0	0	0	0	0	0	0	0
TITLE=SQbRepX_mouseNglycome_brain_2.4701.4701.2.1650	538.204097315002	2	1447.715328	0	0	42108.488281	0	16503.279297	0	0	0	0	0	0	0	0	0	0	0	0	16470.664062	0	0	0	0	0	0	6748.484863	0	0	0	0	0	0	0	0	0	0	0	0	0	0	0	0	0	0	0	0	0
TITLE=SQbRepX_mouseNglycome_brain_2.4702.4702.2.1651	1121.415320263352	2	1447.805235	0	0	71249.820312	0	14980.124023	0	17774.755859	0	0	8008.652344	0	0	0	0	0	0	0	40254.863281	0	0	0	0	0	3501.502441	5153.089355	0	0	3135.496338	0	0	3901.230713	0	0	0	0	0	0	0	2558.883301	0	0	0	0	0	0	0
TITLE=SQbRepX_mouseNglycome_brain_2.4703.4703.2.1652	893.298394515389	2	1447.898645	0	0	204782.046875	2799.316406	11709.765625	0	0	0	0	0	0	0	0	0	0	0	0	87191.937500	0	0	0	0	0	3319.531250	14159.173828	0	0	7487.317383	0	0	0	0	0	0	0	0	0	0	8099.751953	0	0	0	0	0	0	0
TITLE=SQbRepX_mouseNglycome_brain_2.4704.4704.2.1653	1315.957858634046	2	1447.988558	0	0	81101.632812	0	7943.966309	0	9911.706055	0	0	5087.794434	0	0	0	0	0	0	0	44957.621094	0	0	0	0	0	7122.296387	3177.868164	0	0	4711.374512	0	0	9689.027344	2718.065186	0	0	0	0	0	0	3534.300293	0	0	0	0	0	0	0
TITLE=SQbRepX_mouseNglycome_brain_2.4705.4705.2.1654	1025.893250463348	2	1448.082877	0	0	66158.281250	0	11192.081055	0	0	0	0	0	0	0	0	0	0	0	0	28194.199219	0	0	0	0	0	0	3544.484131	7372.771484	0	4166.668457	0	0	0	0	0	0	0	0	0	0	4526.610352	0	0	0	0	0	0	0
TITLE=SQbRepX_mouseNglycome_brain_2.4706.4706.2.1655	842.823368743678	2	1448.172794	0	0	109917.492188	0	11827.892578	0	0	0	0	0	0	0	0	0	0	0	0	38487.003906	0	0	0	0	0	0	4088.387939	0	0	5169.170898	0	0	0	0	0	0	0	0	0	0	5116.816895	0	0	0	0	0	0	0
TITLE=SQbRepX_mouseNglycome_brain_2.4707.4707.2.1656	1024.362913710826	2	1448.2658	0	0	54551.101562	0	10070.092773	0	0	0	0	0	0	0	0	0	0	0	0	37686.351562	0	0	0	0	0	0	6225.205078	0	0	3942.066406	0	0	0	0	0	0	0	0	0	0	3362.279541	0	0	0	0	0	0	0
TITLE=SQbRepX_mouseNglycome_brain_2.4709.4709.2.1657	1069.905652848566	2	1448.654198	0	0	528117.500000	0	97311.414062	0	19823.044922	0	9619.018555	12812.932617	0	0	0	0	0	0	11661.684570	366088.718750	6490.188477	0	0	0	0	66262.023438	42614.160156	0	0	31857.824219	0	0	20859.601562	8508.135742	11514.787109	0	0	0	0	0	30959.113281	3726.472412	0	0	0	0	7561.328613	0
TITLE=SQbRepX_mouseNglycome_brain_2.4710.4710.2.1658	895.34061068045	2	1448.744127	0	0	666265.125000	6313.980957	99904.039062	0	0	0	4521.034668	0	0	0	0	0	0	0	5770.697266	228508.531250	3016.683350	11454.118164	0	0	0	7397.881836	53478.605469	0	0	14314.497070	0	0	0	0	0	0	0	0	0	0	28304.160156	0	0	0	0	0	0	0
TITLE=SQbRepX_mouseNglycome_brain_2.4711.4711.2.1659	861.307531464022	2	1448.837504	0	0	99076.046875	0	23765.494141	0	0	0	0	0	0	0	0	0	0	0	0	54406.125000	0	0	0	0	0	0	31060.468750	0	0	0	0	0	0	0	0	0	0	0	0	0	0	0	0	0	0	0	0	0
TITLE=SQbRepX_mouseNglycome_brain_2.4712.4712.2.1660	1169.90343149765	2	1448.927425	0	0	50494.289062	0	6771.174805	0	3303.362061	0	0	0	0	0	0	0	0	0	0	42635.671875	0	0	0	0	0	7017.614258	6718.081055	0	0	5288.251953	0	0	5302.888184	0	0	0	0	0	0	0	5153.864258	2361.698730	0	0	0	0	2151.434570	0
TITLE=SQbRepX_mouseNglycome_brain_2.4713.4713.2.1661	869.815471452793	2	1449.020734	0	0	86518.773438	3648.184814	25339.119141	0	0	0	0	0	0	0	0	0	0	0	0	42784.250000	0	0	0	0	0	0	26222.115234	0	0	0	0	0	0	0	0	0	0	0	0	0	2608.903320	0	0	0	0	0	0	0
TITLE=SQbRepX_mouseNglycome_brain_2.4714.4714.2.1662	1097.918537748286	2	1449.110632	0	0	124101.093750	0	16274.462891	0	3364.826172	0	0	0	0	0	0	0	0	0	2276.504639	78613.828125	0	2028.148682	0	0	0	8501.917969	9016.786133	0	0	13988.586914	0	0	0	2574.625244	0	0	0	0	0	0	8727.381836	0	0	0	0	0	0	0
TITLE=SQbRepX_mouseNglycome_brain_2.4715.4715.2.1663	639.25282198287	2	1449.203979	0	0	92269.390625	0	16224.778320	0	0	0	0	0	0	0	0	0	0	0	0	20650.867188	0	0	2524.992188	0	0	0	9208.044922	0	0	2297.075195	0	0	0	0	0	0	0	0	0	0	0	0	0	0	0	0	0	0
TITLE=SQbRepX_mouseNglycome_brain_2.4716.4716.2.1664	1229.881677536326	2	1449.293895	0	0	35301.742188	0	5835.226562	0	4651.638184	0	0	0	0	0	0	0	0	0	0	27726.359375	0	0	0	0	0	3254.369629	4503.187988	0	0	0	0	0	4626.129395	0	0	0	0	0	0	0	0	0	0	0	0	0	0	0
TITLE=SQbRepX_mouseNglycome_brain_2.4718.4718.2.1665	943.335230763054	2	1449.6798	0	0	69242.750000	0	13146.109375	0	0	0	0	0	0	0	0	0	0	0	0	34013.503906	0	0	0	0	0	0	13979.121094	0	0	0	0	0	0	0	0	0	0	0	0	0	0	0	0	0	0	0	0	0
TITLE=SQbRepX_mouseNglycome_brain_2.4719.4719.2.1666	722.786248482827	2	1449.769697	0	0	39087.996094	0	8957.638672	0	0	0	0	0	0	0	0	0	0	0	0	10147.574219	0	0	0	0	0	0	3478.566406	0	0	0	0	0	0	0	0	0	0	0	0	0	0	0	0	0	0	0	0	0
TITLE=SQbRepX_mouseNglycome_brain_2.4720.4720.2.1667	987.374106968754	2	1449.86305	0	0	227308.078125	0	20988.828125	0	29263.246094	0	0	12308.072266	0	0	0	0	0	0	3316.183594	82398.890625	0	0	0	0	0	6272.220703	10134.015625	0	0	9840.815430	0	0	13884.130859	2507.249023	0	0	0	0	0	0	10151.979492	0	0	0	0	0	0	0
TITLE=SQbRepX_mouseNglycome_brain_2.4721.4721.3.1668	884.67146652144	3	1449.952948	0	0	335885.500000	0	88052.140625	0	2266.387695	0	0	0	0	0	0	0	0	0	3785.561523	233482.187500	0	0	0	0	0	30846.451172	44381.250000	0	0	4597.523438	0	0	0	0	0	0	0	0	0	0	4714.152832	0	0	0	0	0	0	0
TITLE=SQbRepX_mouseNglycome_brain_2.4722.4722.2.1669	833.819429605428	2	1450.046334	0	0	145293.484375	0	6132.046387	0	2048.726074	0	0	0	0	0	0	0	0	0	0	25617.253906	0	0	0	0	0	0	5168.687988	0	0	9278.326172	0	0	0	0	0	0	0	0	0	0	6925.907715	0	0	0	0	0	0	0
TITLE=SQbRepX_mouseNglycome_brain_2.4723.4723.3.1670	1103.084593267525	3	1450.136255	0	0	56652.808594	0	11262.886719	0	0	0	0	0	0	0	0	0	0	0	0	59884.628906	0	0	0	0	0	18265.566406	3733.395508	0	0	0	0	0	2255.230469	3532.158691	0	0	0	0	0	0	3265.811768	0	0	0	0	0	0	0
TITLE=SQbRepX_mouseNglycome_brain_2.4724.4724.2.1671	1263.489245137909	2	1450.229612	0	0	42498.375000	0	4855.432129	0	0	0	0	2202.740723	0	0	0	0	0	0	0	24149.224609	0	0	0	0	0	4606.034180	3658.758057	0	0	5078.084961	0	0	2504.659912	0	0	0	0	0	0	0	4334.539062	0	0	0	0	0	0	0
TITLE=SQbRepX_mouseNglycome_brain_2.4725.4725.2.1672	1150.942942764634	2	1450.319508	0	0	78396.226562	0	11169.576172	0	5402.666992	0	0	2948.545410	0	0	0	0	0	0	0	54121.429688	0	0	0	0	0	9379.014648	6468.355469	0	0	3480.862305	0	0	2486.650635	2617.295654	0	0	0	0	0	0	3327.303711	0	0	0	0	0	0	0
TITLE=SQbRepX_mouseNglycome_brain_2.4727.4727.2.1673	1017.389886818855	2	1450.774817	0	0	487347.531250	0	70229.687500	0	0	0	0	0	0	0	0	0	0	0	5618.116211	192208.296875	4522.285645	2198.095215	0	0	0	10770.907227	24930.589844	0	0	35951.378906	0	0	0	0	0	0	0	0	0	0	33932.968750	4386.375000	0	0	0	0	3265.008789	0
TITLE=SQbRepX_mouseNglycome_brain_2.4728.4728.2.1674	1234.932261532845	2	1450.864757	0	0	158464.750000	0	17912.542969	0	9456.277344	0	0	8257.676758	0	0	0	0	0	0	0	61472.128906	0	4432.609375	0	2290.727051	0	2783.029541	16951.396484	0	0	11165.964844	0	0	16275.693359	5706.652832	0	0	0	0	0	0	9844.439453	0	0	0	0	0	0	0
TITLE=SQbRepX_mouseNglycome_brain_2.4729.4729.2.1675	638.204161505016	2	1450.958284	0	0	24439.683594	0	5465.239258	0	0	0	0	0	0	0	0	0	0	0	0	4401.368164	0	0	3848.284180	0	0	0	2445.738037	0	0	0	0	0	0	0	0	0	0	0	0	0	0	0	0	0	0	0	0	0
TITLE=SQbRepX_mouseNglycome_brain_2.4730.4730.2.1676	733.286213561969	2	1451.048175	0	0	149774.000000	0	14912.108398	0	0	0	0	0	0	0	0	0	0	0	0	29269.599609	0	0	0	0	0	0	6309.102539	0	0	7680.688477	0	0	0	0	0	0	0	0	0	0	5334.256836	0	0	0	0	0	0	0
[truncated: 12,267 more rows]
[truncated: 6 more columns]
