# Supplementary material for: Non-targeted N-glycome profiling reveals multiple layers of organ-specific diversity in mice
Source: Nat Commun. 2024 Nov 9;15:9725. doi: 10.1038/s41467-024-54134-z (PMC11550822; doi:10.1038/s41467-024-54134-z)
Supplement: Supplementary file 7 — Supplementary Software [file 41467_2024_54134_MOESM7_ESM.zip › NCOMMS-24-16706_MS2Oxoplot/README.txt]

README

SugarQBits is a collection of software tools  implemented in the cross-platform programming language Perl. The individual SugarQBits are stand-alone scripts that can be freely arranged to process MS/MS data in the .mgf file format.SugarQBits do not require non-standard hardware.

MS/MS data conversion: We routinely extract and convert MS/MS data (usually the Thermo .raw file format) using either msconvert (version 3.0.22133-5eed1a6) or PEAKS X Pro Studio 10.6 (build 20201221). We use geenric MSConvert settings (i.e. “vendor”-specific peak-picking and "remove zero-samples"). This works well for nice sprectra. PEAKS allows for advanced charge-deconvolution and deisotoping of MS/MS data, as well as additional raw-data refinement (i.e. precursor mass and charge-state re-evalutation; we do not use the "merge DDA scans"option). We prefer PEAKS processed MS/MS data as input.

MS2_oxoplot.pl:

MS2Oxoplot.pl sequentially reads in all .mgf-files in a user-defined directory/folder, extracts the intensity values of user-defined m/z values (+/- a user-defined mass-tolerance) and puts them out to .mgf-file specific .csv files (automated file name generation: INPUT_FILENAME_RepIntensities.csv).

Functionality of the script was tested on Win11 desktop computer, using perl 5, version 32, subversion 1 (v5.32.1) built for MSWin32-x64-multi-thread (www.perl.org). Expected run-time for a single .mgf-file on a "normal"desktop computer: < 60 sec.; increasing the number of reporter ions to extract (@unsortedRepIons) and the size of .mgf-file increases processing time.

Required software:
Installation of perl 5, version 32, subversion 1 (v5.32.1) built for MSWin32-x64-multi-thread (www.perl.org).

Run Script (on Win11):
In Command Promt, navigate to the folder that contains the file MS2Oxoplot.pl. 
type: perl MS2Oxoplot.pl
Prompt: provide compete path-adress of folder that holds the .mgf-files tob e processed.

Demo Data:
Sample input-file: mouseNglycome_brain_2.mgf
(Expected) sample output-file: mouseNglycome_brain_2_RepIntensities.csv
