# Supplementary material for: Non-targeted N-glycome profiling reveals multiple layers of organ-specific diversity in mice
Source: Nat Commun. 2024 Nov 9;15:9725. doi: 10.1038/s41467-024-54134-z (PMC11550822; doi:10.1038/s41467-024-54134-z)
Supplement: Supplementary file 9 — Source Data [file 41467_2024_54134_MOESM9_ESM.xlsx]

## Sheet: Figure 1A
Sample	M	Retention.Time [s]	Intensity 224.1118 m/z-ion	Intensity 274.0921 m/z-ion	Intensity 290.087 m/z-ion	Intensity 512.1974 m/z-ion	Intensity 792.3234 m/z-ion
bladder1	1522.6	1180.6	0	0	0	0	0
bladder1	1830.7	1203.63	0	0	0	0	0
bladder1	2138.8	1211.49	0	0	0	0	0
bladder1	1643.6	1216.3	0	0	0	0	0
bladder1	1805.7	1252.82	0	0	0	0	0
bladder1	1643.6	1255.97	0	0	0	0	0
bladder1	1684.6	1245.4	0	0	0	0	0
bladder1	1684.6	1266.43	2936.3	0	0	0	0
bladder1	2672	1275.4	0	0	0	0	0
bladder1	2650	1266.52	0	0	0	2334.11	0
bladder1	2650	1287.73	0	0	0	5234.29	0
bladder1	2650	1309.15	16601	0	0	92289.4	3349.63
bladder1	2672	1271.12	0	0	0	0	0
bladder1	2672	1301.75	0	0	0	0	0
bladder1	2687.9	1272.64	0	0	0	0	0
bladder1	2709.9	1273.11	0	0	0	0	0
bladder1	1992.8	1277.74	0	0	0	0	0
bladder1	2740.1	1273.76	0	0	0	0	0
bladder1	2667	1269.58	0	0	0	0	0
bladder1	2503.9	1271.03	0	0	0	0	0
bladder1	2717	1273.29	0	0	0	0	0
bladder1	2138.8	1273.85	0	0	0	1506.27	0
bladder1	1745.6	1277.65	0	0	0	0	0
bladder1	1745.6	1319.89	1174.76	0	0	0	0
bladder1	1813.7	1281.37	1600.36	0	0	0	0
bladder1	1761.6	1279.63	0	0	0	0	0
bladder1	1761.6	1300.73	0	0	0	0	0
bladder1	1684.5	1294.09	0	0	0	0	0
bladder1	2035.6	1294	0	0	0	0	0
bladder1	935.3	1326.82	0	0	0	0	0
bladder1	1916.7	1291.58	0	0	0	0	0
bladder1	1929.6	1283.3	0	0	0	0	0
bladder1	1929.6	1306.08	3038.16	0	0	0	0
bladder1	1952.7	1284.31	1095.89	0	0	0	0
bladder1	1952.7	1304.99	0	0	0	0	0
bladder1	1959.7	1294.83	1060.46	0	0	0	0
bladder1	1968.7	1288.38	0	0	0	0	0
bladder1	2341.9	1279.81	0	0	0	0	0
bladder1	2341.9	1311.61	0	0	0	1893.71	0
bladder1	2007.6	1290.93	0	0	0	0	0
bladder1	1923.6	1284.78	0	0	0	0	0
bladder1	1923.6	1306.18	0	0	0	0	0
bladder1	1930.7	1303.98	7325.93	0	0	0	0
bladder1	1934.7	1290.37	1251.72	0	0	0	0
bladder1	1945.6	1284.87	0	0	0	0	0
bladder1	1945.6	1308.33	0	0	0	0	0
bladder1	1975.8	1284.96	1752.6	0	0	0	0
bladder1	1975.8	1306.45	1194.19	0	0	0	0
bladder1	1985.7	1293.34	0	0	0	0	0
bladder1	2029.6	1288.29	0	0	0	0	0
bladder1	1902.7	1279.07	0	0	0	0	0
bladder1	1902.7	1300.01	30438.8	0	0	0	0
bladder1	1902.7	1331	1890.91	0	0	1972.6	0
bladder1	1902.7	1352.18	0	0	0	0	0
bladder1	1902.7	1373.13	0	0	0	0	0
bladder1	1961.6	1291.67	0	0	0	0	0
bladder1	2045.5	1291.76	0	0	0	0	0
bladder1	1907.6	1326.54	1202.72	0	0	0	0
bladder1	1885.7	1281.84	0	0	0	0	0
bladder1	1885.7	1302.96	0	0	0	0	0
bladder1	1885.7	1324.51	0	0	0	0	0
bladder1	1281.4	1299.02	0	0	0	0	0
bladder1	2958.1	1306.36	0	0	0	1568.56	0
bladder1	1522.6	1293.91	0	0	0	0	0
bladder1	1319.5	1293.07	0	0	0	0	0
bladder1	1319.5	1314.73	0	0	0	0	0
bladder1	2958.1	1299.11	0	0	0	0	0
bladder1	1767.6	1300.64	4680.57	0	0	2000.09	0
bladder1	1783.5	1301.38	0	0	0	0	0
bladder1	1790.6	1300.1	0	0	0	0	0
bladder1	1805.5	1307.63	0	0	0	0	0
bladder1	1806.6	1304.26	0	0	0	0	0
bladder1	1867.5	1305.27	0	0	0	0	0
bladder1	2608	1297.18	0	0	0	0	0
bladder1	2608	1317.91	0	0	0	0	0
bladder1	1723.6	1276.74	0	0	0	0	0
bladder1	1723.6	1297.64	0	0	0	0	0
bladder1	1723.6	1318.71	1155.36	0	0	0	0
bladder1	1723.6	1339.22	0	0	0	0	0
bladder1	1723.6	1360.04	0	0	0	0	0
bladder1	1813.7	1302.49	2035.6	0	0	0	0
bladder1	1300.5	1310.85	0	0	0	0	0
bladder1	1323.5	1315.86	0	0	0	0	0
bladder1	1738.6	1301.47	2930.92	0	0	0	0
bladder1	1740.6	1270.49	0	0	0	0	0
bladder1	1740.6	1273.2	1542.56	0	0	0	0
bladder1	1740.6	1294.18	3103.01	0	0	0	0
bladder1	1740.6	1316.56	17347.9	0	0	0	0
bladder1	1740.6	1337.29	4782.65	0	0	0	0
bladder1	1740.6	1358.17	0	0	0	0	0
bladder1	1740.6	1378.93	0	0	0	0	0
bladder1	1811.7	1303.05	0	0	0	0	0
bladder1	1851.5	1308.52	0	0	0	0	0
bladder1	1757.7	1300.91	1144.91	0	0	0	0
bladder1	1761.6	1322.42	0	0	0	0	0
bladder1	1627.5	1313.92	0	0	0	0	0
bladder1	1278.5	1302.31	0	0	0	0	0
bladder1	1278.5	1323.51	1064.9	0	0	0	0
bladder1	1278.5	1348.25	0	0	0	0	0
bladder1	1278.5	1368.71	1440.77	0	0	0	0
bladder1	1421.5	1312.96	0	0	0	0	0
bladder1	1561.6	1285.43	0	0	0	0	0
bladder1	1561.6	1305.99	2511.22	0	0	0	0
bladder1	1561.6	1327.25	0	0	0	0	0
bladder1	1561.6	1348.79	0	0	0	0	0
bladder1	1578.6	1294.65	0	0	0	0	0
bladder1	1578.6	1315.58	19116.9	0	0	0	0
bladder1	1578.6	1336.58	8526.22	0	0	0	0
bladder1	1578.6	1357.25	1820.07	0	0	0	0
bladder1	1578.6	1378.19	0	0	0	0	0
bladder1	1578.6	1399.31	109508	0	0	0	0
bladder1	1578.6	1419.99	36388.5	0	0	0	0
bladder1	1578.6	1440.86	112459	0	0	0	0
bladder1	1578.6	1461.86	32587.1	0	0	0	0
bladder1	1583.5	1301.84	0	0	0	0	0
bladder1	1583.5	1323.23	0	0	0	0	0
bladder1	1583.5	1344.7	0	0	0	0	0
bladder1	1595.6	1309.24	1280.64	0	0	0	0
bladder1	1599.5	1307.26	0	0	0	0	0
bladder1	1599.5	1327.87	0	0	0	0	0
bladder1	1599.5	1349.25	0	0	0	0	0
bladder1	2280.8	1317.2	0	0	0	2328.16	0
bladder1	2898.1	1315.95	0	0	0	2256.91	0
bladder1	2731.9	1308.61	0	0	0	0	0
bladder1	2724	1314.91	0	0	0	0	0
bladder1	2762.1	1309.79	0	0	0	0	0
bladder1	2357.9	1307.54	1967.38	0	0	0	0
bladder1	1606.6	1306.27	0	0	0	0	0
bladder1	1606.6	1327.34	2265.66	0	0	0	0
bladder1	1606.6	1348.97	0	0	0	0	0
bladder1	1621.5	1307.35	0	0	0	0	0
bladder1	1621.5	1327.96	0	0	0	0	0
bladder1	1628.6	1308.15	0	0	0	0	0
bladder1	1628.6	1328.65	0	0	0	0	0
bladder1	2503.9	1300.82	0	0	0	0	0
bladder1	2503.9	1321.97	4070.59	0	0	3182.19	0
bladder1	2525.9	1309.7	0	0	0	0	0
bladder1	2525.9	1311.89	0	0	0	0	0
bladder1	2650	1329.53	4473.66	0	0	7312.42	0
bladder1	2682	1322.15	1221.24	0	0	1998.05	0
bladder1	914	1316.65	4365.45	0	0	2850.18	0
bladder1	2785.2	1309.33	0	0	0	1475.32	0
bladder1	2138.8	1303.24	0	0	0	1575.61	0
bladder1	2160.8	1312.77	0	0	0	0	0
bladder1	2284.9	1310.76	0	0	0	2237.5	0
bladder1	2426.9	1309.6	0	0	0	2799.54	0
bladder1	2740.1	1304.44	0	0	0	1754.79	0
bladder1	2740.1	1325.14	0	0	0	3816.46	0
bladder1	2740.1	1349.34	0	0	0	0	0
bladder1	2749	1313.65	0	0	0	0	0
bladder1	1438.5	1319.98	0	0	0	0	0
bladder1	2695.1	1304.53	1323.8	0	0	1574.97	0
bladder1	2695.1	1315.1	2470.99	0	0	7273.14	0
bladder1	2672	1323.05	0	0	0	3700.47	0
bladder1	2687.9	1304.35	0	0	0	0	0
bladder1	2687.9	1325.41	0	0	0	0	0
bladder1	2667	1323.14	0	0	0	7900.5	0
bladder1	1605.5	1308.06	1019.98	0	0	0	0
bladder1	1605.5	1328.56	0	0	0	0	0
bladder1	1605.5	1351.35	0	0	0	0	0
bladder1	831.3	1323.42	0	0	0	0	0
bladder1	2709.9	1305.08	0	0	0	0	0
bladder1	2709.9	1326.27	0	0	0	0	0
bladder1	2733	1306.99	0	0	0	1331.85	0
bladder1	2717	1304.17	0	0	0	0	0
bladder1	2717	1325.23	0	0	0	1222.38	0
bladder1	2875.1	1317.11	0	0	0	1623.3	0
bladder1	1643.6	1310.3	0	0	0	0	0
bladder1	1643.6	1330.9	0	0	0	0	0
bladder1	1643.6	1380.41	0	0	0	0	0
bladder1	1651.7	1308.24	0	0	0	0	0
bladder1	1651.7	1329.62	0	0	0	0	0
bladder1	2853.1	1319.8	6095.42	0	0	10119.4	0
bladder1	2898.1	1317.02	0	0	0	0	0
bladder1	2898.1	1318.89	0	0	0	1246.47	0
bladder1	1991.7	1314.55	3399.57	0	0	3198.08	0
bladder1	1991.7	1335.12	0	0	0	0	0
bladder1	2853.1	1334.32	0	0	0	0	0
bladder1	2869.1	1318.8	0	0	0	0	0
bladder1	3195.2	1344.43	6034.61	0	0	28412.3	0
bladder1	1440.5	1311.7	0	0	0	0	0
bladder1	1440.5	1353.94	0	0	0	0	0
bladder1	1462.5	1318.98	0	0	0	0	0
bladder1	2707	1324.33	1143.8	0	0	0	0
bladder1	1688.7	1318	0	0	0	0	0
bladder1	3273.3	1328.74	0	0	0	0	0
bladder1	1687.6	1319.35	0	0	0	0	0
bladder1	3199.1	1320.34	0	0	0	2228.22	0
bladder1	3199.1	1342.42	1558.37	0	0	9553.51	0
bladder1	3183.2	1320.97	0	0	0	1528.47	0
bladder1	3251.3	1321.24	0	0	0	1970.39	0
bladder1	1846.7	1314.01	1201.86	0	0	0	0
bladder1	1846.7	1335.21	0	0	0	0	0
bladder1	2811	1329.11	0	0	0	0	0
bladder1	1481.6	1318.09	0	0	0	0	0
bladder1	1481.6	1339.5	0	0	0	0	0
bladder1	1465.4	1324.7	0	0	0	0	0
bladder1	1459.4	1322.06	0	0	0	0	0
bladder1	1459.4	1343.7	0	0	0	0	0
bladder1	1466.5	1322.51	0	0	0	0	0
bladder1	1475.4	1328.14	0	0	0	0	0
bladder1	1075.4	1339.13	0	0	0	0	0
bladder1	1237.5	1291.49	0	0	0	0	0
bladder1	1237.5	1312.31	0	0	0	0	0
bladder1	1237.5	1333.63	2342.22	0	0	0	0
bladder1	1237.5	1354.68	0	0	0	0	0
bladder1	1237.5	1375.78	0	0	0	0	0
bladder1	1237.5	1396.3	1675.35	0	0	0	0
bladder1	1237.5	1417.02	6403.34	0	0	0	0
bladder1	1489.6	1324.24	0	0	0	0	0
bladder1	1259.4	1326.72	0	0	0	0	0
bladder1	1399.5	1288.85	0	0	0	0	0
bladder1	1399.5	1310.21	2408.48	0	0	0	0
bladder1	1399.5	1330.81	2891.28	0	0	0	0
bladder1	1416.5	1310.39	0	0	0	0	0
bladder1	1416.5	1331.77	47792.4	0	0	0	0
bladder1	1416.5	1352.92	1755.22	0	0	0	0
bladder1	1443.5	1320.44	0	0	0	0	0
bladder1	1443.5	1341.36	0	0	0	0	0
bladder1	1444.6	1332.49	3391.11	0	0	0	0
bladder1	1481.4	1326.36	2384.84	0	0	0	0
bladder1	1421.5	1356.59	0	0	0	0	0
bladder1	1254.5	1325.6	1143.3	0	0	0	0
bladder1	1421.5	1333.45	2159.45	0	0	0	0
bladder1	1543.4	1331.36	0	0	0	0	0
bladder1	1747.6	1325.51	1748.99	0	1479.62	0	0
bladder1	1975.7	1320.16	0	0	0	0	0
bladder1	1975.7	1321.15	0	0	0	0	0
bladder1	1975.7	1342.61	0	0	0	0	0
bladder1	1602.6	1329.71	0	0	0	0	0
bladder1	1602.6	1338.7	1374.36	0	0	0	0
bladder1	1437.5	1321.42	0	0	0	0	0
bladder1	1437.5	1342.51	0	0	0	0	0
bladder1	1731.6	1333.03	1120.5	0	0	0	0
bladder1	1805.7	1332.04	0	0	0	0	0
bladder1	1805.7	1333.72	0	0	0	0	0
bladder1	1805.7	1376.52	0	0	0	0	0
bladder1	1160.4	1332.85	0	0	0	0	0
bladder1	1116.4	1326.63	0	0	0	0	0
bladder1	1116.4	1347.71	2593	0	0	0	0
bladder1	1176.4	1335.98	8191.31	0	0	0	0
bladder1	1586.6	1329.02	1459.75	0	0	0	0
bladder1	1586.6	1351.07	1311.84	0	0	0	0
bladder1	1161.5	1335.3	0	0	0	0	0
bladder1	1631.6	1339.4	0	0	0	0	0
bladder1	893.3	1332.94	0	0	0	0	0
bladder1	1138.4	1333.9	0	0	0	0	0
bladder1	528.2	1455.7	0	0	0	0	0
bladder1	1154.4	1332.76	0	0	0	0	0
bladder1	1860.7	1327.43	0	0	0	0	0
bladder1	1860.7	1348.7	0	0	0	0	0
bladder1	1865.6	1349.99	0	0	0	0	0
bladder1	771.3	1350.35	0	0	0	0	0
bladder1	846.3	1395.36	0	0	0	0	0
bladder1	811.2	1343.43	0	0	0	0	0
bladder1	853.3	1352.36	0	0	0	0	0
bladder1	1789.7	1331.09	0	0	0	0	0
bladder1	1789.7	1352	0	0	0	0	0
bladder1	1935.7	1331.86	0	0	0	0	0
bladder1	1935.7	1353.38	0	0	0	0	0
bladder1	1952.7	1335.39	0	0	0	0	0
bladder1	1967.7	1343.79	0	0	0	0	0
bladder1	1980.8	1339.31	0	0	0	0	0
bladder1	3190.2	1342.88	0	0	0	1760.86	0
bladder1	1957.7	1338.42	0	0	0	0	0
bladder1	1888.7	1333.81	0	0	0	0	0
bladder1	2299.8	1348.16	0	0	0	0	0
bladder1	3315.2	1347.16	0	0	0	0	0
bladder1	3206.2	1355.51	2530.05	0	0	11923.1	0
bladder1	3206.2	1376.71	0	0	0	2038.21	0
bladder1	3229.2	1340.84	0	0	0	3015.23	0
bladder1	3229.2	1345.59	0	0	0	6905.88	0
bladder1	3266.2	1340.66	0	0	0	1632.84	0
bladder1	3266.2	1346.05	0	0	0	2903.23	0
bladder1	3296.4	1342.33	0	0	0	4519.03	0
bladder1	3296.4	1363.25	0	0	0	0	0
bladder1	2503.9	1343.34	1751.78	0	0	7370.45	0
bladder1	2503.9	1364.08	0	0	0	0	0
bladder1	2503.9	1389.52	0	0	0	0	0
bladder1	2503.9	1390.17	0	0	0	0	0
bladder1	2650	1350.89	4255.64	0	0	29778.5	0
bladder1	2650	1371.53	0	0	0	3964.83	0
bladder1	2650	1392.56	0	0	0	0	0
bladder1	2695.1	1355.6	0	0	0	0	0
bladder1	3178.2	1314.64	0	0	0	3744.47	0
bladder1	3178.2	1336.16	0	0	0	8905.21	0
bladder1	3178.2	1357.16	5573.13	0	0	31225	0
bladder1	3178.2	1378.1	0	0	0	3804.58	0
bladder1	2869.1	1339.78	1556.26	0	0	2749.36	0
bladder1	2869.1	1362.22	0	0	0	0	0
bladder1	2869.1	1393.66	980.419	0	0	0	0
bladder1	2999.1	1347.98	0	0	0	1289.11	0
bladder1	3015.1	1337.71	3915.59	0	0	7732.8	0
bladder1	3015.1	1358.64	2042.69	0	0	8225.16	0
bladder1	3015.1	1379.68	0	0	0	2781.05	0
bladder1	3060.2	1341.54	0	0	0	0	0
bladder1	3136.2	1340.57	0	0	0	0	0
bladder1	3251.3	1342.24	1508.7	0	0	7661.97	0
bladder1	2357.9	1344.79	0	0	0	0	0
bladder1	2667	1344.52	0	0	0	2876.62	0
bladder1	2672	1345.78	0	0	0	1420.71	0
bladder1	2938.1	1341.63	0	0	0	0	0
bladder1	3161.2	1312.49	1576.27	0	0	3745.82	0
bladder1	3161.2	1333.54	3293.13	0	0	9390.27	0
bladder1	3161.2	1354.59	17273	0	0	67765.4	1590.98
bladder1	3161.2	1375.69	2034.72	0	0	8272.14	0
bladder1	3161.2	1396.39	0	0	0	2403.31	0
bladder1	3144.2	1352.09	0	0	0	0	0
bladder1	3199.1	1363.61	0	0	0	1635.99	0
bladder1	2688	1353.1	0	0	0	0	0
bladder1	3119.2	1338.52	0	0	0	0	0
bladder1	3273.3	1349.81	0	0	0	4538.11	0
bladder1	1399.5	1347.8	0	0	0	0	0
bladder1	1033.4	1352.27	0	0	0	0	0
bladder1	1479.5	1353.29	0	0	0	0	0
bladder1	1682.5	1344.97	0	0	0	0	0
bladder1	1682.5	1365.55	1327.05	0	0	0	0
bladder1	1726.5	1351.91	0	1071.87	0	0	0
bladder1	1048.4	1341.82	0	0	0	1510.58	0
bladder1	1742.5	1353.19	0	0	0	0	0
bladder1	1772.7	1351.26	0	0	0	0	0
bladder1	1727.6	1353.01	0	0	0	0	0
bladder1	2941.1	1352.45	0	0	0	0	0
bladder1	1300.5	1357.99	0	0	0	0	0
bladder1	1793.7	1358.83	1128.7	0	0	0	0
bladder1	1698.6	1346.89	0	0	0	0	0
bladder1	1698.6	1368.15	0	0	0	0	0
bladder1	1748.6	1362.77	2375.8	0	0	0	0
bladder1	1421.5	1355.78	0	0	0	0	0
bladder1	1536.6	1351.17	0	0	0	0	0
bladder1	1536.6	1372.01	0	0	0	0	0
bladder1	2047.7	1375.87	0	0	0	0	0
bladder1	2091.7	1358.73	1102.04	0	0	0	0
bladder1	1930.7	1361.1	1661.12	0	0	0	0
bladder1	1952.7	1365.73	0	0	0	0	0
bladder1	2064.7	1359.47	5893.77	0	0	0	0
bladder1	2064.7	1380.14	1061.86	0	0	0	0
bladder1	2085.7	1358.92	0	0	0	0	0
bladder1	1424.5	1362.13	0	0	0	0	0
bladder1	1885.7	1357.34	0	0	0	0	0
bladder1	2054.7	1366.38	0	0	0	0	0
bladder1	1923.6	1365.07	0	0	0	0	0
bladder1	1929.6	1363.43	0	0	0	0	0
bladder1	1975.8	1368.8	0	0	0	0	0
bladder1	1374.5	1358.08	0	0	0	0	0
bladder1	1374.5	1378.84	0	0	0	0	0
bladder1	1459.4	1371.07	0	0	0	0	0
bladder1	1444.6	1369.46	0	0	0	0	0
bladder1	1444.6	1398.37	1411.58	0	0	0	0
bladder1	1416.5	1377.63	0	0	0	0	0
bladder1	1421.5	1387.94	0	0	0	0	0
bladder1	1443.5	1368.89	0	0	0	0	0
bladder1	1421.5	1376.61	0	0	0	0	0
bladder1	1421.5	1397.51	1355.93	0	0	0	0
bladder1	1437.5	1369.55	0	0	0	0	0
bladder1	1416.5	1373.6	3890.8	0	0	0	0
bladder1	1416.5	1394.11	4175.64	0	0	0	0
bladder1	2811	1364.98	0	0	0	0	0
bladder1	2811	1386.37	957.368	0	0	0	0
bladder1	1846.7	1376.89	0	0	0	0	0
bladder1	1481.6	1370.98	0	0	0	0	0
bladder1	1481.6	1392.19	0	0	0	0	0
bladder1	3322.2	1381.95	0	0	0	0	0
bladder1	1747.6	1378.37	5466.56	0	6835	0	0
bladder1	2023.7	1380.95	0	0	0	0	0
bladder1	1791.6	1382.78	0	0	0	0	0
bladder1	1934.7	1374.59	0	0	0	0	0
bladder1	1785.6	1383.53	0	0	0	0	0
bladder1	2609	1398.82	0	0	0	0	0
bladder1	2113.8	1387.3	0	0	0	0	0
bladder1	1844.6	1379.5	0	0	0	0	0
bladder1	2051.7	1383.62	0	0	0	0	0
bladder1	2066.6	1387.39	0	0	0	0	0
bladder1	2073.7	1382.69	1087.67	0	0	0	0
bladder1	2096.8	1380.32	0	0	0	0	0
bladder1	2006.7	1375.96	0	0	0	0	0
bladder1	2006.7	1397.42	0	0	0	0	0
bladder1	2198.8	1384.36	0	0	0	0	0
bladder1	2198.8	1388.87	0	0	0	0	0
bladder1	3689.4	1369.64	0	0	0	2723.17	0
bladder1	3689.4	1390.71	0	0	0	4518.76	0
bladder1	3452.3	1388.22	0	0	0	2589.27	0
bladder1	1909.7	1384.84	0	0	0	0	0
bladder1	2175.8	1385.9	0	0	0	0	0
bladder1	3306.2	1394.38	0	0	0	0	0
bladder1	1731.6	1382.42	0	1469.78	0	0	0
bladder1	2153.8	1369.37	0	0	0	0	0
bladder1	2153.8	1393.11	3797.46	0	4718.62	0	0
bladder1	1612.7	1395.64	0	0	0	0	0
bladder1	1566.5	1391.36	0	0	0	0	0
bladder1	1544.6	1390.08	0	0	0	0	0
bladder1	1522.6	1385.81	0	0	0	0	0
bladder1	1522.6	1406.57	2759.74	0	0	0	0
bladder1	1567.6	1390.8	0	0	0	0	0
bladder1	2284.9	1393.57	0	0	0	0	0
bladder1	1785.7	1397.69	5265.47	0	0	0	0
bladder1	2182.8	1395.73	0	0	995.599	0	0
bladder1	1643.5	1397.78	1063.45	0	0	0	0
bladder1	1882.7	1397.6	0	0	0	0	0
bladder1	1927.7	1395.18	0	0	0	0	0
bladder1	1477.7	1394.29	0	0	0	0	0
bladder1	1851.6	1392.47	0	0	0	0	0
bladder1	1705.5	1397.87	0	0	0	0	0
bladder1	1889.5	1394.74	0	0	0	0	0
bladder1	1605.5	1403.48	22769.8	0	0	0	0
bladder1	1627.5	1395.55	0	0	0	0	0
bladder1	1637.5	1399.67	1350.1	0	0	0	0
bladder1	1628.6	1391.63	0	0	0	0	0
bladder1	1628.6	1413.18	0	0	0	0	0
bladder1	1621.5	1391.45	0	0	0	0	0
bladder1	1649.6	1399.58	1628.25	0	0	0	0
bladder1	1595.6	1393.29	3192.55	0	0	0	0
bladder1	1595.6	1413.83	9425.66	0	0	0	0
bladder1	1595.6	1438.88	5938.73	0	0	0	0
bladder1	1651.7	1391.27	0	0	0	0	0
bladder1	1651.7	1413.09	3150.32	0	0	0	0
bladder1	1799.5	1396.84	1344	0	0	0	0
bladder1	3513.2	1406.1	0	0	0	0	0
bladder1	1259.4	1400.7	0	0	0	0	0
bladder1	1576.6	1391.54	0	0	0	0	0
bladder1	1606.6	1389.34	0	0	0	0	0
bladder1	1606.6	1409.74	28935.8	0	0	0	0
bladder1	1606.6	1453.51	7805.32	0	0	0	0
bladder1	1606.6	1474.47	1575.77	0	0	0	0
bladder1	1623.6	1400.61	4997.3	0	0	0	0
bladder1	1785.7	1402.55	10442.6	0	0	0	0
bladder1	1867.5	1393.38	0	0	0	0	0
bladder1	3284.2	1400.8	0	0	0	0	0
bladder1	3486.2	1406.93	2027.94	0	0	0	0
bladder1	1421.5	1422.74	1575.95	0	0	0	0
bladder1	1157.5	1399.94	0	0	0	0	0
bladder1	1561.6	1407.61	46523	0	0	0	0
bladder1	1561.6	1429.4	7756.69	0	0	0	0
bladder1	1583.5	1389.43	0	0	0	0	0
bladder1	1583.5	1410.78	9750.76	0	0	0	0
bladder1	1738.6	1470.31	1954.86	0	0	0	0
bladder1	1740.6	1402.46	318709	0	0	0	0
bladder1	1757.7	1389.61	1878.43	0	0	0	0
bladder1	1757.7	1420.08	19544	0	0	0	0
bladder1	1757.7	1441.04	1429.7	0	0	0	0
bladder1	1768.7	1408.64	109527	0	0	0	0
bladder1	1768.7	1438.79	5021.62	0	0	0	0
bladder1	1805.5	1398.28	3574.85	0	0	0	0
bladder1	1806.6	1393.2	1946.2	0	0	0	0
bladder1	1806.6	1413	3150.34	0	0	0	0
bladder1	2812	1411.06	2293.85	0	0	2602.78	0
bladder1	2137.8	1384.18	1888.88	0	0	0	0
bladder1	2137.8	1405.64	3996.67	4817.51	0	0	0
bladder1	2137.8	1426.69	1994.74	0	0	0	0
bladder1	3446.2	1401.52	0	0	0	0	0
bladder1	3491.3	1407.97	1235.14	0	0	0	0
bladder1	1416.5	1414.91	5451.57	0	0	0	0
bladder1	1416.5	1435.62	353772	0	0	0	0
bladder1	1416.5	1456.72	29761.7	0	0	0	0
bladder1	1416.5	1477.67	13233.8	0	0	0	0
bladder1	1416.5	1498.51	12964.1	0	0	0	0
bladder1	1416.5	1519.13	7734.67	0	0	0	0
bladder1	1416.5	1541.54	3774.68	0	0	0	0
bladder1	1813.7	1388.12	0	0	0	0	0
bladder1	1813.7	1421.14	5988.59	0	0	0	0
bladder1	1813.7	1442.26	0	0	0	0	0
bladder1	1772.6	1404.68	16997.3	0	0	0	0
bladder1	1754.6	1420.27	4994.44	0	0	0	0
bladder1	1783.5	1404.5	6783.24	0	0	0	0
bladder1	1783.5	1425.19	0	0	0	0	0
bladder1	899.3	1398.55	1689.24	0	0	0	0
bladder1	3015.1	1400.34	2084.64	0	0	4584.07	0
bladder1	3015.1	1424.8	1952.12	0	0	1678.51	0
bladder1	1761.6	1387.2	0	0	0	0	0
bladder1	1761.6	1407.7	15515.7	0	0	0	0
bladder1	1761.6	1428.44	1725.02	0	0	0	0
bladder1	1745.6	1388.31	3079.17	0	3746.97	0	0
bladder1	1745.6	1408.73	30827.6	0	0	0	0
bladder1	1745.6	1429.49	3308.55	0	0	0	0
bladder1	1075.4	1397.24	1467.44	0	0	0	0
bladder1	1075.4	1417.94	2658.31	0	0	0	0
bladder1	1075.4	1438.7	13488	0	0	0	0
bladder1	1481.6	1412.72	3392.95	0	0	0	0
bladder1	1522.5	1412.26	0	0	0	0	0
bladder1	852.3	1396.57	0	0	0	0	0
bladder1	1723.6	1405.55	65518.7	0	0	0	0
bladder1	1723.6	1426.32	20484.6	0	0	0	0
bladder1	1723.6	1462.05	5532.97	0	0	0	0
bladder1	1767.6	1387.85	2023.23	0	0	0	0
bladder1	1767.6	1409.83	58047.7	0	0	0	0
bladder1	1767.6	1430.54	5611.45	0	0	0	0
bladder1	1790.6	1392.1	0	0	0	0	0
bladder1	1790.6	1419.14	2112.81	0	0	0	0
bladder1	1811.7	1394.47	1402.29	0	0	0	0
bladder1	1811.7	1415	3883.02	0	0	0	0
bladder1	993.3	1419.23	3646.81	0	0	0	0
bladder1	3468.2	1405.14	1666.94	0	0	0	0
bladder1	1399.5	1388.78	1185.21	0	0	0	0
bladder1	1399.5	1409.65	20650.3	0	0	0	0
bladder1	1399.5	1430.45	13514	0	0	0	0
bladder1	690.2	1356.5	0	0	0	0	0
bladder1	690.2	1520.4	0	0	0	0	0
bladder1	2121.8	1412.35	1374.95	0	0	0	0
bladder1	3692.3	1410.29	1406.18	0	0	0	0
bladder1	1684.5	1416.27	0	0	0	0	0
bladder1	1781.6	1420.36	0	0	0	0	0
bladder1	1885.7	1433.54	8513.23	0	0	0	0
bladder1	1885.7	1461.95	3950.45	0	0	0	0
bladder1	1885.7	1482.91	3622.22	0	0	0	0
bladder1	1898.7	1404.59	6937.03	0	0	0	0
bladder1	1898.7	1411.24	13247	0	0	0	0
bladder1	1898.7	1432.87	2598.18	0	0	0	0
bladder1	1898.7	1433.63	9777.76	0	0	0	0
bladder1	1900.7	1454.71	4045.99	0	0	0	0
bladder1	1900.7	1475.44	1999.54	0	0	0	0
bladder1	1902.7	1416.93	714084	0	0	0	0
bladder1	1907.6	1399.76	3219.56	0	0	0	0
bladder1	1919.7	1402.82	3176.43	0	0	0	0
bladder1	1919.7	1423.13	42427.3	0	0	0	0
bladder1	1930.7	1421.05	152166	0	0	0	0
bladder1	1930.7	1441.81	10720.5	0	0	0	0
bladder1	1941.7	1414.16	4271.25	0	0	0	0
bladder1	1952.7	1401.43	0	0	0	0	0
bladder1	1952.7	1424.25	7171.59	0	0	0	0
bladder1	1116.4	1402.73	1900.74	0	0	0	0
bladder1	3860.4	1417.29	5171.48	0	0	0	0
bladder1	3860.4	1421.23	3166.99	0	0	0	0
bladder1	1319.5	1398.64	0	0	0	0	0
bladder1	1319.5	1418.96	17055.2	0	0	0	0
bladder1	1319.5	1440	2541.7	0	0	0	0
bladder1	1319.5	1461.12	0	0	0	0	0
bladder1	1319.5	1484.18	1255.24	0	0	0	0
bladder1	1440.5	1406.75	6236.07	0	0	0	0
bladder1	1440.5	1427.3	19304.5	0	0	0	0
bladder1	1440.5	1448.17	13048.4	0	0	0	0
bladder1	1440.5	1469.14	2623.73	0	0	0	0
bladder1	1440.5	1531.96	13528.3	0	0	0	0
bladder1	1440.5	1553.39	2211.95	0	0	0	0
bladder1	1923.6	1403.75	2297.66	0	0	0	0
bladder1	1923.6	1424.16	11321.3	0	0	0	0
bladder1	1923.6	1445.01	0	0	0	0	0
bladder1	1923.6	1465.94	974.754	0	0	0	0
bladder1	1923.6	1488.47	0	0	0	0	0
bladder1	1975.8	1403.66	2894.79	0	0	0	0
bladder1	1975.8	1436.65	4707.59	0	0	0	0
bladder1	3787.3	1411.71	6801.45	0	0	0	0
bladder1	2001.7	1418.12	2755.58	0	0	0	0
bladder1	1478.5	1419.51	0	0	0	0	0
bladder1	1916.7	1410.96	23222.3	0	0	0	0
bladder1	2080.8	1418.4	1250.29	0	0	0	0
bladder1	1278.5	1417.57	8173.6	0	0	0	0
bladder1	1278.5	1439.15	2925.37	0	0	0	0
bladder1	1278.5	1459.76	43786.1	0	0	0	0
bladder1	1278.5	1501.81	0	0	0	0	0
bladder1	1278.5	1522.29	6122.68	0	0	0	0
bladder1	1278.5	1543.63	1578	0	0	0	0
bladder1	1278.5	1567.77	2516.35	0	0	0	0
bladder1	1278.5	1588.76	2138.71	0	0	0	0
bladder1	1032.9	1421.6	1716.62	0	0	0	0
bladder1	3882.4	1415.27	2564.12	0	0	0	0
bladder1	1341.5	1420.45	0	0	0	0	0
bladder1	1357.5	1423.68	0	0	0	0	0
bladder1	1364.6	1412.17	1332.38	0	0	0	0
bladder1	1995.7	1422.47	1894.33	0	0	0	0
bladder1	3905.5	1415.45	4409.6	0	0	0	0
bladder1	3905.5	1417.38	7070.07	0	0	0	0
bladder1	3852.2	1424.62	0	0	0	0	0
bladder1	1462.5	1416.45	0	0	0	0	0
bladder1	1961.6	1419.33	9814.85	0	0	0	0
bladder1	2013.6	1418.3	2442.85	0	0	0	0
bladder1	1485.6	1415.18	3118.81	0	0	0	0
bladder1	1945.6	1405.91	1779.79	0	0	0	0
bladder1	1945.6	1426.51	2961.35	0	0	0	0
bladder1	1945.6	1447.1	0	0	0	0	0
bladder1	2035.6	1425.37	0	0	0	0	0
bladder1	1585.6	1422.1	6579.68	0	6172.99	0	0
bladder1	2047.7	1423.4	0	0	0	0	0
bladder1	2045.5	1426.87	0	0	0	0	0
bladder1	1602.6	1404.77	7185.42	0	0	0	0
bladder1	1602.6	1434.58	9194.1	0	0	0	0
bladder1	1602.6	1478.03	0	0	0	0	0
bladder1	1640.5	1428.98	0	0	0	0	0
bladder1	3263.3	1430.05	0	0	0	1674.04	0
bladder1	1170.4	1499.8	0	0	0	0	0
bladder1	1624.6	1430.63	0	0	0	0	0
bladder1	3218.2	1436.74	2140.05	0	0	2582.02	0
bladder1	1647.6	1425.83	1594.24	0	0	0	0
bladder1	2812	1431.74	0	0	0	0	0
bladder1	1569.6	1426.6	1914.52	2555.49	0	0	0
bladder1	2609	1431.09	0	0	0	2221.61	0
bladder1	1475.4	1430.81	0	0	0	0	0
bladder1	1475.4	1451.77	0	0	0	0	0
bladder1	2097.8	1432.96	0	0	0	0	0
bladder1	1574.6	1434.77	7609.89	0	0	0	0
bladder1	1113.4	1434.08	0	0	0	0	0
bladder1	1487.6	1441.14	5002.24	0	0	0	0
bladder1	1549.4	1445.29	0	0	0	0	0
bladder1	2081.8	1440.28	0	0	0	0	0
bladder1	1433.6	1437.2	18604.6	0	0	0	0
bladder1	1414.5	1427.76	4534.01	0	0	0	0
bladder1	1254.5	1428.71	4371.06	0	0	0	0
bladder1	1254.5	1449.52	8698.17	0	0	0	0
bladder1	1259.4	1428.89	0	0	0	0	0
bladder1	1259.4	1450.52	0	0	0	0	0
bladder1	1282.5	1433.99	0	0	0	0	0
bladder1	690.2	1732.9	0	0	0	0	0
bladder1	1399.5	1451.41	13286.6	0	0	0	0
bladder1	1412.5	1437.02	8379.6	0	0	0	0
bladder1	1421.5	1443.88	15691.7	0	0	0	0
bladder1	1421.5	1464.92	0	0	0	0	0
bladder1	1443.5	1428.34	5933.86	0	0	0	0
bladder1	1443.5	1449.16	10148	0	0	0	0
bladder1	1443.5	1470.59	1757.79	0	0	0	0
bladder1	1444.6	1427.39	4323.1	0	0	0	0
bladder1	1444.6	1448.08	10570.7	0	0	0	0
bladder1	1444.6	1469.5	2392.86	0	0	0	0
bladder1	1465.4	1429.77	0	0	0	0	0
bladder1	1465.4	1450.33	0	0	0	0	0
bladder1	1466.5	1427.95	1131.28	0	0	0	0
bladder1	1466.5	1449.43	0	0	0	0	0
bladder1	1473.6	1435.22	0	0	0	0	0
bladder1	1481.4	1429.96	1097.12	0	0	0	0
bladder1	1481.4	1451.59	0	0	0	0	0
bladder1	751.3	1511.93	4466.3	0	0	0	0
bladder1	1576.6	1490.51	0	0	0	0	0
bladder1	1643.5	1446.41	1117.93	0	0	0	0
bladder1	911.3	1463.34	0	0	0	0	0
bladder1	911.3	1552.93	0	0	0	0	0
bladder1	1092.4	1455.79	1341.15	0	0	0	0
bladder1	1455.5	1445.56	2483.02	0	0	0	0
bladder1	1448.5	1436.83	6684.65	0	0	0	0
bladder1	2982	1434.17	0	0	0	0	0
bladder1	2982	1439.82	0	0	0	0	0
bladder1	1489.6	1427.58	1810.6	0	0	0	0
bladder1	1489.6	1448.35	2632.15	0	0	0	0
bladder1	1097.4	1432.1	1468.86	0	0	0	0
bladder1	1419.5	1436.92	0	0	0	0	0
bladder1	1419.5	1439.73	1418.44	0	0	0	0
bladder1	1437.5	1427.49	0	0	0	0	0
bladder1	1437.5	1448.26	1887.8	0	0	0	0
bladder1	1437.5	1469.69	0	0	0	0	0
bladder1	1119.4	1446.32	0	0	0	0	0
bladder1	1275.4	1431.92	0	0	0	0	0
bladder1	749.3	1501.07	0	0	0	0	0
bladder1	1561.6	1495.57	1374.29	0	0	0	0
bladder1	1565.4	1439.06	1641.36	0	0	0	0
bladder1	1583.5	1442.84	7223.68	0	0	0	0
bladder1	1583.5	1463.9	1755.45	0	0	0	0
bladder1	1599.5	1433.72	0	0	0	0	0
bladder1	1599.5	1454.62	1690.39	0	0	0	0
bladder1	1599.5	1483.27	0	0	0	0	0
bladder1	1605.5	1428.8	5442.32	0	0	0	0
bladder1	1605.5	1449.34	4713.82	0	0	0	0
bladder1	1605.5	1482.26	0	0	0	0	0
bladder1	1621.5	1429.68	0	0	0	0	0
bladder1	1621.5	1450.24	0	0	0	0	0
bladder1	1627.5	1440.19	2829.54	0	0	0	0
bladder1	1628.6	1434.67	2472.97	0	0	0	0
bladder1	1628.6	1460.85	0	0	0	0	0
bladder1	1645.6	1443.3	0	0	0	0	0
bladder1	1651.7	1433.81	3080.87	0	0	0	0
bladder1	1651.7	1457.83	2139.73	0	0	0	0
bladder1	1991.7	1436.07	3416.29	0	2431.61	0	0
bladder1	1991.7	1458.01	1282.64	0	1839.84	0	0
bladder1	2625	1442.17	0	0	0	0	0
bladder1	2820	1432.6	1078.2	0	0	0	0
bladder1	2865.1	1432.78	0	0	0	0	0
bladder1	2960.1	1435.98	0	0	0	0	0
bladder1	1075.4	1459.85	2558.12	0	0	0	0
bladder1	1237.5	1437.68	35657.7	0	0	0	0
bladder1	1237.5	1458.75	3557.72	0	0	0	0
bladder1	1237.5	1479.78	13117	0	0	0	0
bladder1	1237.5	1500.61	1790.95	0	0	0	0
bladder1	1237.5	1521.48	1379.23	0	0	0	0
bladder1	1459.4	1428.62	0	0	0	0	0
bladder1	1459.4	1449.25	0	0	0	0	0
bladder1	1563.4	1447.28	5109.4	0	0	0	0
bladder1	1484.5	1453.87	0	0	0	0	0
bladder1	750.7	1446.5	23362.6	0	0	0	0
bladder1	1943.7	1456.06	0	0	0	0	0
bladder1	1952.8	1441.9	2169	0	0	4875.54	0
bladder1	1952.8	1442.93	2918.81	0	0	4542.84	0
bladder1	2036.8	1445.47	0	0	0	0	0
bladder1	3323.2	1440.09	1154.82	0	0	2394.06	0
bladder1	3323.2	1446.05	1603.28	0	0	3921.17	0
bladder1	1440.5	1450.6	0	0	0	0	0
bladder1	1967.7	1444.34	1653.84	0	0	0	0
bladder1	1789.7	1434.85	0	0	0	0	0
bladder1	1935.7	1457.74	11590	0	0	19434	0
bladder1	1935.7	1478.63	0	0	0	1921.78	0
bladder1	1935.7	1503.66	1896.12	0	0	1926.7	0
bladder1	1957.7	1444.92	0	0	0	1852.08	0
bladder1	1973.7	1443.39	0	0	0	0	0
bladder1	1979.7	1448.45	3824.4	0	0	3759.51	0
bladder1	1995.7	1445.1	0	0	0	0	0
bladder1	1995.7	1451.68	0	0	1253.54	0	0
bladder1	2002.8	1444.52	0	0	0	0	0
bladder1	897.4	1455.16	1191.46	0	0	0	0
bladder1	1689.6	1448.72	0	0	0	0	0
bladder1	2049.8	1457.17	0	0	0	0	0
bladder1	2049.8	1458.19	0	0	0	0	0
bladder1	2649	1455.97	1001.79	0	0	0	0
bladder1	1783.5	1447.19	0	0	0	0	0
bladder1	1783.5	1468.6	1072.1	0	0	0	0
bladder1	2299.8	1449.7	1582.77	0	0	0	0
bladder1	2299.8	1470.5	0	0	1821.72	0	0
bladder1	2299.8	1491.59	2128.38	0	0	2148.69	0
bladder1	2299.8	1512.95	30158.3	0	22096.6	7863.86	0
bladder1	2299.8	1533.98	3425.01	0	2505.74	2049.66	0
bladder1	2299.8	1555.15	2510.87	0	0	1784.4	0
bladder1	1917.7	1461.22	1568.18	0	0	0	0
bladder1	1761.6	1449.79	0	0	0	0	0
bladder1	1761.6	1542.72	0	0	0	0	0
bladder1	1813.7	1463.06	2231.94	0	0	0	0
bladder1	1867.5	1458.28	0	0	0	0	0
bladder1	1116.4	1452.95	2077.28	0	0	0	0
bladder1	1116.4	1483.18	1502.64	0	0	0	0
bladder1	1116.4	1527.29	1877.96	0	0	0	0
bladder1	1300.5	1451.86	0	0	0	0	0
bladder1	1322.4	1452.77	1540.36	0	0	0	0
bladder1	1338.4	1454.8	0	0	0	0	0
bladder1	1368.6	1458.1	1449.52	0	0	0	0
bladder1	1740.6	1486.45	5974.03	0	0	0	0
bladder1	1740.6	1545.79	6786.41	0	0	0	0
bladder1	1740.6	1566.4	3500.11	0	0	0	0
bladder1	1740.6	1587.37	3671.03	0	0	0	0
bladder1	1740.6	1633.79	3100.37	0	0	1413.54	0
bladder1	1745.6	1471.45	4820.32	0	4173.54	0	0
bladder1	1745.6	1492.61	0	0	0	0	0
bladder1	1767.6	1451.5	5341.27	0	0	0	0
bladder1	1767.6	1478.21	2126.83	0	0	0	0
bladder1	1768.7	1462.88	8165.51	0	0	0	0
bladder1	1968.7	1460.12	0	0	0	0	0
bladder1	2609	1453.96	0	0	0	0	0
bladder1	1668.6	1453.05	1215.47	0	0	0	0
bladder1	1668.6	1460.21	0	0	0	0	0
bladder1	1975.7	1452.41	6990.24	6017.38	0	0	0
bladder1	1975.7	1473.31	3765.39	2055.83	0	0	0
bladder1	1323.5	1451.95	1738.76	0	0	0	0
bladder1	2258.8	1455.07	0	0	0	0	0
bladder1	2137.8	1448.63	0	0	0	0	0
bladder1	2137.8	1469.05	13981.3	0	4827.43	0	0
bladder1	1833.7	1456.15	2117.88	0	0	0	0
bladder1	1833.7	1460.94	1176.2	0	0	0	0
bladder1	1788.7	1450.79	5234.16	0	0	2838.4	0
bladder1	1788.7	1477.76	2509.75	0	2232.6	0	0
bladder1	1810.6	1460.03	1410.14	0	0	0	0
bladder1	1838.8	1462.42	0	0	0	0	0
bladder1	1848.6	1464.45	0	0	0	0	0
bladder1	1997.7	1461.31	0	0	0	0	0
bladder1	2159.8	1456.99	0	0	0	0	0
bladder1	3306.2	1459.3	0	0	0	0	0
bladder1	2315.8	1467.49	0	0	0	0	0
bladder1	2933.1	1462.23	0	0	0	0	0
bladder1	2795	1459.12	0	0	0	0	0
bladder1	2795	1481.99	0	2836.67	0	0	0
bladder1	2081.8	1461.03	0	0	0	0	0
bladder1	2283.8	1459.21	0	0	0	0	0
bladder1	2283.8	1492.89	0	0	0	0	0
bladder1	1785.6	1471.54	0	0	0	0	0
bladder1	1399.5	1465.01	6850.99	0	0	0	0
bladder1	1951.7	1469.23	1911.92	0	0	0	0
bladder1	1909.7	1479.87	8130.9	0	6583.28	0	0
bladder1	1909.7	1500.7	3644.9	0	1337.87	0	0
bladder1	1953.7	1466.95	2639.05	0	0	0	0
bladder1	1807.6	1470.68	1194.33	0	0	0	0
bladder1	1769.6	1481.1	2850.76	0	1591.58	0	0
bladder1	1747.6	1487.18	9342.83	0	9075.19	0	0
bladder1	1747.6	1507.79	6681.91	0	3840.32	0	0
bladder1	1930.7	1483.91	4946.68	0	0	0	0
bladder1	1930.7	1500.97	2994.64	0	0	0	0
bladder1	1792.7	1471.36	6993.9	0	6257.46	0	0
bladder1	2166.9	1467.13	1231.44	0	0	0	0
bladder1	2328.7	1475.71	0	0	0	0	0
bladder1	2121.8	1458.93	0	0	0	0	0
bladder1	2121.8	1480.92	4744.51	2169.04	0	0	0
bladder1	2143.8	1482.35	0	0	0	0	0
bladder1	2290.8	1472.51	0	0	0	0	0
bladder1	1114.4	1478.9	1427.12	0	0	0	0
bladder1	2078.7	1475.99	2949.82	0	0	0	0
bladder1	1721.6	1443.48	1119.23	0	0	0	0
bladder1	2092.8	1464.08	6060.17	0	0	0	0
bladder1	2092.8	1477.58	31361.1	0	0	0	0
bladder1	2092.8	1485.19	12643.6	0	0	0	0
bladder1	2109.8	1469.42	2491.25	0	0	1707.78	0
bladder1	1075.4	1480.83	11905.6	0	0	0	0
bladder1	1075.4	1501.63	1364.5	0	0	0	0
bladder1	1075.4	1522.38	0	0	0	0	0
bladder1	1092.4	1469.6	4003.15	0	0	0	0
bladder1	1254.5	1470.13	46432.7	0	0	0	0
bladder1	1254.5	1491.32	14354	0	0	0	0
bladder1	1254.5	1514.33	3199	0	0	0	0
bladder1	1259.4	1471.27	6088.92	0	0	0	0
bladder1	1259.4	1492.34	1211.46	0	0	0	0
bladder1	1271.5	1472.79	4296.21	0	0	0	0
bladder1	1275.4	1485.01	1042.85	0	0	0	0
bladder1	1275.4	1506.31	0	0	0	0	0
bladder1	1282.5	1468.14	1085.84	0	0	0	0
bladder1	1282.5	1489.22	0	0	0	0	0
bladder1	1524.5	1472.24	0	0	1467.6	0	0
bladder1	1524.5	1484.09	0	0	0	0	0
bladder1	2064.7	1459.02	0	0	0	0	0
bladder1	2064.7	1479.69	62568.9	0	0	0	0
bladder1	2064.7	1506.86	2774.47	0	0	0	0
bladder1	2064.7	1528.31	2724.44	0	0	0	0
bladder1	2064.7	1549.16	1912.96	0	0	0	0
bladder1	2069.7	1491.5	1621.72	0	0	0	0
bladder1	2085.7	1465.28	0	0	0	0	0
bladder1	2085.7	1486.72	0	0	0	0	0
bladder1	2130.7	1472.6	0	0	0	0	0
bladder1	2811	1453.78	0	0	0	1480.43	0
bladder1	2081.8	1481.81	4584.94	0	0	0	0
bladder1	2047.7	1462.14	0	0	0	0	0
bladder1	2047.7	1486.26	2481.36	0	0	0	0
bladder1	2047.7	1507.23	0	0	0	0	0
bladder1	2114.8	1487.45	1712.42	0	0	0	0
bladder1	1097.4	1466.12	0	0	0	0	0
bladder1	1097.4	1487.36	2206.77	0	0	0	0
bladder1	1113.4	1473.86	0	0	0	0	0
bladder1	1237.5	1542.54	0	0	0	0	0
bladder1	1237.5	1563.73	0	0	0	0	0
bladder1	1237.5	1585.72	0	0	0	0	0
bladder1	1281.4	1465.1	5028.24	0	0	0	0
bladder1	1281.4	1486.17	0	0	0	0	0
bladder1	1281.4	1506.96	0	0	0	0	0
bladder1	1281.4	1530.22	0	0	0	0	0
bladder1	1297.4	1466.3	0	0	0	0	0
bladder1	1297.4	1487.27	0	0	0	0	0
bladder1	1304.5	1472.42	0	0	0	0	0
bladder1	1319.4	1473.49	0	0	0	0	0
bladder1	1327.6	1470.77	0	0	0	0	0
bladder1	1327.6	1493.9	0	0	0	0	0
bladder1	1731.6	1465.37	1566.07	0	0	0	0
bladder1	1731.6	1486.35	7410.18	8445.1	0	0	0
bladder1	1731.6	1508.35	0	1256.42	0	0	0
bladder1	1753.6	1472.87	1216.33	2498.23	0	0	0
bladder1	2811	1474.38	1280.96	0	3351.01	1349.25	0
bladder1	1893.7	1485.28	1408.59	4280.82	0	0	0
bladder1	2137.8	1476.58	15608.3	0	1887.66	0	0
bladder1	1257.4	1474.65	0	0	0	0	0
bladder1	1257.4	1476.67	0	0	0	0	0
bladder1	1915.7	1482.17	0	0	0	0	0
bladder1	1303.4	1471.72	0	0	0	0	0
bladder1	1303.4	1492.52	0	0	0	0	0
bladder1	1313.4	1475.89	0	2671.57	0	0	0
bladder1	1643.6	1467.22	1294.94	0	0	0	0
bladder1	1643.6	1488.2	7861.06	0	0	0	0
bladder1	1681.6	1477.13	0	0	0	0	0
bladder1	2648	1476.76	0	0	0	3752.36	0
bladder1	1776.7	1475.53	2096.22	2298.03	0	0	0
bladder1	1641.6	1479.18	2114.82	0	0	0	0
bladder1	1665.6	1473.68	0	0	0	0	0
bladder1	1665.6	1494.55	0	0	0	0	0
bladder1	1688.7	1473.58	1237.39	0	0	0	0
bladder1	1688.7	1495.66	0	0	0	0	0
bladder1	2998.1	1479.08	0	0	0	0	0
bladder1	1403.4	1484.28	0	0	0	0	0
bladder1	1687.6	1498.04	0	0	0	0	0
bladder1	1992.7	1478.81	1507.08	0	1664.91	0	0
bladder1	1119.4	1477.04	0	0	0	0	0
bladder1	1710.6	1479.96	0	0	0	0	0
bladder1	1733.7	1484.46	8592.93	6501.91	0	0	0
bladder1	1097.4	1559.3	0	0	0	0	0
bladder1	2625	1475.02	0	0	0	0	0
bladder1	2625	1497.76	0	0	0	0	0
bladder1	1135.3	1480.14	0	0	0	0	0
bladder1	1141.4	1482.08	0	0	0	0	0
bladder1	1522.6	1483.36	0	0	0	0	0
bladder1	1522.6	1507.33	1841.23	0	0	0	0
bladder1	1522.6	1534.07	2489.57	1737.03	0	0	0
bladder1	2071.7	1505.85	2031.09	0	0	0	0
bladder1	1684.6	1475.8	1196.68	0	0	0	0
bladder1	1684.6	1497.67	1131.12	0	0	0	0
bladder1	1399.5	1493.36	4643	0	0	0	0
bladder1	1399.5	1516.09	0	0	0	0	0
bladder1	1399.5	1537.1	0	0	0	0	0
bladder1	1433.6	1483.09	2606.95	0	0	0	0
bladder1	1481.6	1475.62	2549.4	0	0	0	0
bladder1	1481.6	1496.48	4991.84	0	0	0	0
bladder1	1526.6	1481.9	0	0	0	0	0
bladder1	1444.6	1490.24	4080.81	0	0	0	0
bladder1	1444.6	1511.47	0	0	0	0	0
bladder1	1459.4	1499.62	0	0	0	0	0
bladder1	1459.4	1522.93	0	0	0	0	0
bladder1	1466.5	1504.76	0	0	0	0	0
bladder1	1519.5	1489.4	0	0	0	0	0
bladder1	1519.5	1511	0	0	0	0	0
bladder1	1548.6	1488.56	0	0	0	0	0
bladder1	1421.5	1486.54	2036.83	0	0	0	0
bladder1	1421.5	1507.97	0	0	0	0	0
bladder1	1421.5	1528.94	0	0	0	0	0
bladder1	1437.5	1490.33	1200.08	0	0	0	0
bladder1	1437.5	1522.84	0	0	0	0	0
bladder1	1443.5	1491.41	2632.11	0	0	0	0
bladder1	1443.5	1512.3	0	0	0	0	0
bladder1	1443.5	1534.17	2340.21	0	0	0	0
bladder1	1443.5	1561.69	0	0	0	0	0
bladder1	1465.5	1485.37	0	0	0	0	0
bladder1	1489.6	1481.38	0	0	0	0	0
bladder1	1489.6	1503.01	0	0	0	0	0
bladder1	1489.6	1526.93	0	0	0	0	0
bladder1	1481.4	1489.49	11450.4	0	0	0	0
bladder1	2609	1525.92	0	0	0	1630.25	0
bladder1	2812	1495.48	0	0	0	0	0
bladder1	1543.4	1492.7	0	0	0	0	0
bladder1	1721.6	1496.84	0	0	0	0	0
bladder1	1172.4	1488.29	0	0	0	0	0
bladder1	2795	1502.64	2256.27	6995.18	0	1842.21	0
bladder1	1193.3	1489.76	0	0	0	0	0
bladder1	2817	1491.87	0	2100.34	0	0	0
bladder1	2055.7	1488.65	1673.59	1523.8	0	0	0
bladder1	1199.4	1488.38	0	0	0	0	0
bladder1	3322.2	1477.85	1211.58	0	2068.4	1410.58	0
bladder1	3322.2	1498.6	2134.84	2996.17	3669.99	4351.93	0
bladder1	2446.9	1467.58	0	0	0	2218.57	0
bladder1	2446.9	1489.31	0	0	0	4834.52	0
bladder1	2446.9	1510.1	0	0	0	2711.91	0
bladder1	2446.9	1531.4	0	0	0	0	0
bladder1	1349.5	1499.06	0	0	0	0	0
bladder1	2315.8	1536.37	0	0	0	0	0
bladder1	2862.1	1496.75	0	0	0	0	0
bladder1	1602.6	1498.69	2563.26	0	0	0	0
bladder1	1788.7	1520.31	3485.3	0	1386.98	0	0
bladder1	1810.6	1496.93	0	0	0	0	0
bladder1	1832.6	1502.91	0	0	0	0	0
bladder1	1856.7	1504.11	0	0	0	0	0
bladder1	1834.7	1499.89	1367.65	0	0	0	0
bladder1	2126.9	1504.02	2120.31	0	0	2031.9	0
bladder1	2081.8	1502.73	5026.96	0	0	9443.7	0
bladder1	2081.8	1523.74	1464.53	0	0	3217.09	0
bladder1	1893.7	1514.15	3256.92	0	1522.58	0	0
bladder1	2103.8	1501.99	0	0	0	0	0
bladder1	1682.6	1503.1	0	0	0	0	0
bladder1	3339.2	1503.19	0	1415.79	0	1641.24	0
bladder1	1414.5	1520.68	0	0	0	0	0
bladder1	1414.5	1595.74	1297.01	0	0	0	0
bladder1	2665	1503.84	0	0	0	1440.81	0
bladder1	1725.7	1501.72	2400.13	0	0	0	0
bladder1	2502.9	1533.43	0	0	0	0	0
bladder1	1511.5	1504.94	0	0	0	0	0
bladder1	1511.5	1536.55	0	0	0	0	0
bladder1	1511.5	1557.46	0	0	0	0	0
bladder1	3306.2	1485.55	1229.53	0	0	0	0
bladder1	3306.2	1506.77	3512.97	12171.9	0	13047.2	0
bladder1	3306.2	1528.22	0	2360.95	0	3354.79	0
bladder1	1772.7	1506.03	1562.9	0	0	0	0
bladder1	1623.5	1508.06	0	0	1090.98	0	0
bladder1	1651.5	1509.36	0	0	0	0	0
bladder1	2097.8	1517.28	1454.92	0	0	2192.81	0
bladder1	2097.8	1538.65	1620.92	0	0	1501.17	0
bladder1	1585.6	1499.98	3231.06	0	2831.6	0	0
bladder1	1585.6	1525.65	9292.47	0	11247.6	0	0
bladder1	1585.6	1547.03	3964.57	0	2548.89	0	0
bladder1	1585.6	1569.4	2174.92	0	2460.06	0	0
bladder1	1652.6	1509.08	0	0	1565.36	0	0
bladder1	1667.5	1513.32	0	0	0	0	0
bladder1	1629.5	1506.22	1236.48	0	0	0	0
bladder1	1675.7	1510.28	1951.35	0	2489.5	0	0
bladder1	1582.5	1522.75	0	0	0	0	0
bladder1	1603.5	1516.45	8484.69	0	0	0	0
bladder1	1603.5	1516.63	27643.3	0	0	0	0
bladder1	1607.5	1505.94	1889.66	0	2593.41	0	0
bladder1	3328.2	1500.07	0	0	0	0	0
bladder1	2366.9	1510.19	0	0	0	0	0
bladder1	2366.9	1513.22	0	0	0	0	0
bladder1	789.8	1631.77	0	0	0	0	0
bladder1	789.8	1668.93	0	0	0	0	0
bladder1	2321.8	1502.08	0	0	0	0	0
bladder1	2321.8	1523.55	0	0	0	0	0
bladder1	2359.8	1511.37	0	0	0	0	0
bladder1	1917.7	1497.86	0	0	0	0	0
bladder1	1917.7	1521.39	0	0	0	0	0
bladder1	990.4	1521.66	2312.26	2525.57	0	0	0
bladder1	1481.6	1517.1	41403.1	0	0	0	0
bladder1	1481.6	1538.11	3819.39	0	0	0	0
bladder1	1481.6	1559.12	1686.35	0	0	0	0
bladder1	1503.5	1513.04	1861.26	0	0	0	0
bladder1	1525.5	1510.01	0	0	0	0	0
bladder1	1526.6	1508.81	1213.98	0	0	0	0
bladder1	1526.6	1530.13	1594.57	0	0	0	0
bladder1	1541.5	1511.1	0	0	0	0	0
bladder1	1571.7	1514.42	7928.84	9344.43	0	0	0
bladder1	1883.7	1483.46	0	0	0	0	0
bladder1	1883.7	1518.2	0	0	0	0	0
bladder1	1988.7	1512.48	0	0	0	0	0
bladder1	1988.7	1533.34	0	0	0	0	0
bladder1	2010.6	1513.13	0	0	0	0	0
bladder1	2017.8	1512.39	0	0	0	0	0
bladder1	2040.8	1515.26	1752.18	0	0	0	0
bladder1	2344.9	1514.06	2544	0	1905.74	1591.82	0
bladder1	1905.6	1519.4	1566.44	0	0	0	0
bladder1	1900.7	1524.47	0	0	0	0	0
bladder1	1033.4	1519.67	0	0	0	0	0
bladder1	1319.5	1518.66	2393	0	0	0	0
bladder1	1319.5	1559.49	0	0	0	0	0
bladder1	1397.5	1520.77	0	0	0	0	0
bladder1	1545.5	1516.36	1067.38	0	0	0	0
bladder1	1569.6	1508.16	1700.13	2034.93	0	0	0
bladder1	1569.6	1528.76	7942.37	9522.57	0	0	0
bladder1	1569.6	1556.35	0	0	0	0	0
bladder1	893.3	1524.83	0	0	0	0	0
bladder1	1927.6	1512.11	0	0	0	0	0
bladder1	1950.7	1490.42	0	0	0	0	0
bladder1	1950.7	1494.37	1790.28	0	1695.05	0	0
bladder1	1950.7	1514.99	33480	0	69955.9	0	0
bladder1	1950.7	1536.01	6567.72	0	10894.2	0	0
bladder1	1972.7	1497.95	0	0	0	0	0
bladder1	1972.7	1527.85	1323.97	0	1942.11	1754.19	0
bladder1	1548.6	1513.41	0	0	1058.53	0	0
bladder1	1995.8	1525.74	3243.99	0	3423.72	0	0
bladder1	1994.7	1530.94	0	0	1466.25	0	0
bladder1	1613.5	1522.56	1570.88	1741.36	0	0	0
bladder1	1614.6	1518.57	3251.31	2110.92	0	0	0
bladder1	986.7	1501.9	1055.39	0	1474.19	0	0
bladder1	815.3	1525.01	2050.21	0	1498.32	0	0
bladder1	2032.6	1517.65	1305.13	0	0	0	0
bladder1	1195.4	1521.85	0	0	0	0	0
bladder1	1212.5	1509.18	0	0	0	0	0
bladder1	1212.5	1529.86	0	0	0	0	0
bladder1	1212.5	1551.26	0	0	0	0	0
bladder1	2462.9	1548.32	0	0	0	0	0
bladder1	1259.4	1514.52	0	0	0	0	0
bladder1	1759.5	1521.76	0	0	0	0	0
bladder1	1811.7	1516.54	0	0	0	0	0
bladder1	1934.7	1520.13	9062.01	24944.2	0	0	0
bladder1	1934.7	1541.45	3394.52	2766.98	0	1958.04	0
bladder1	2649	1518.48	1145.7	1932.03	0	2238.77	0
bladder1	2649	1539.74	0	1352.08	0	0	0
bladder1	2001.8	1526.84	0	0	0	0	0
bladder1	1217.4	1507.05	0	0	0	0	0
bladder1	1217.4	1527.76	0	0	0	0	0
bladder1	1217.4	1548.79	0	0	0	0	0
bladder1	1239.4	1547.31	0	0	0	0	0
bladder1	1746.5	1526.19	1331.26	0	0	0	0
bladder1	1755.7	1508.9	0	0	0	0	0
bladder1	1765.6	1517.37	0	0	0	0	0
bladder1	1781.5	1523.92	0	0	0	0	0
bladder1	1978.7	1528.03	1095.75	0	0	0	0
bladder1	1978.7	1529.03	0	1238.92	0	0	0
bladder1	1255.4	1532.41	3547.96	0	0	0	0
bladder1	1358.4	1527.02	1707.92	0	0	0	0
bladder1	1602.6	1525.56	131241	0	0	0	0
bladder1	1602.6	1565.21	4216.98	0	0	0	0
bladder1	1624.6	1520.22	1491.03	0	0	0	0
bladder1	1624.6	1541.72	0	0	0	0	0
bladder1	1640.5	1518.38	0	0	0	0	0
bladder1	1640.5	1539.2	0	0	0	0	0
bladder1	1646.6	1518.11	3578.06	0	0	0	0
bladder1	1646.6	1540.3	1939.13	0	0	0	0
bladder1	1647.6	1521.3	10389.4	0	0	0	0
bladder1	1647.6	1542.63	1868.06	0	0	0	0
bladder1	1662.5	1519.31	0	0	0	0	0
bladder1	1662.5	1540.66	0	0	0	0	0
bladder1	1669.6	1519.22	0	0	1470.56	0	0
bladder1	1684.5	1526.01	0	0	0	0	0
bladder1	1685.6	1528.13	2105.01	0	0	0	0
bladder1	1692.7	1519.49	3322.79	0	0	0	0
bladder1	1692.7	1540.84	1326.43	0	0	0	0
bladder1	1730.5	1527.11	0	1392.82	0	0	0
bladder1	1908.7	1515.08	2774.7	0	0	0	0
bladder1	1908.7	1536.1	1931.37	0	3066.23	0	0
bladder1	2215.8	1516	0	1498.77	3575.89	2844.39	0
bladder1	2215.8	1538.2	0	0	5123.19	0	0
bladder1	2215.8	1559.4	0	0	0	1379.9	0
bladder1	2237.8	1520.59	0	0	0	0	0
bladder1	2237.8	1541.81	0	0	0	0	0
bladder1	1153.9	1535.27	0	0	0	0	0
bladder1	2933.1	1519.58	0	0	0	0	0
bladder1	1678.5	1526.66	0	0	0	0	0
bladder1	2974.1	1502.82	0	0	0	2206.21	0
bladder1	2974.1	1523.37	2274.61	0	0	2609.57	0
bladder1	2974.1	1544.91	0	0	0	0	0
bladder1	2328.9	1526.1	1168.16	0	0	0	0
bladder1	2625	1520.5	0	0	0	0	0
bladder1	2625	1541.9	0	0	0	2718.74	0
bladder1	1668.5	1524.92	0	0	2339.99	0	0
bladder1	1995.8	1527.94	2350.71	0	1955.6	0	0
bladder1	2283.8	1514.24	2276.01	1969.21	0	0	0
bladder1	2283.8	1535	4550.11	4179.5	0	1727.93	0
bladder1	2283.8	1556.08	0	0	0	0	0
bladder1	2283.8	1577.02	0	1755.54	0	0	0
bladder1	2666	1525.83	0	0	0	0	0
bladder1	2113.8	1533.25	0	0	0	0	0
bladder1	2113.8	1556.17	1361.54	0	0	0	0
bladder1	2666	1535.09	1856.21	0	0	0	0
bladder1	2081.8	1549.99	1399.29	0	0	2362.92	0
bladder1	2153.8	1503.75	1221.2	0	1935.43	0	0
bladder1	2153.8	1524.65	1874.57	0	2621.53	0	0
bladder1	2153.8	1532.97	3115.63	0	4361.91	0	0
bladder1	2153.8	1553.95	2447.58	0	6197.97	0	0
bladder1	2153.8	1580.45	1566.91	0	2675.44	0	0
bladder1	2811	1560.23	1069.05	0	0	1614.16	0
bladder1	1783.6	1495.94	0	0	0	0	0
bladder1	1783.6	1544.63	0	0	0	0	0
bladder1	1768.7	1538.29	6354.81	0	0	0	0
bladder1	1813.7	1538.38	2251.05	0	0	0	0
bladder1	1892.7	1529.12	0	2470.04	0	0	0
bladder1	1892.7	1550.26	1928.89	2592.21	0	0	0
bladder1	1851.7	1534.54	0	0	0	0	0
bladder1	1723.6	1545.88	959.961	0	0	0	0
bladder1	1723.6	1571.02	1955.3	0	0	0	0
bladder1	1738.6	1513.97	0	0	0	0	0
bladder1	1767.6	1541.63	2255.24	0	0	0	0
bladder1	1745.6	1547.12	1313.68	0	0	0	0
bladder1	1753.7	1532.14	0	0	0	0	0
bladder1	2159.8	1542.9	0	0	0	0	0
bladder1	2317.7	1537.29	0	0	0	0	0
bladder1	1561.5	1530.04	3694.41	0	0	0	0
bladder1	1561.5	1550.99	2012.05	0	0	0	0
bladder1	1710.6	1539.65	0	0	0	0	0
bladder1	2257.8	1527.2	0	0	1660.42	0	0
bladder1	2257.8	1547.77	2051.58	0	6727.85	0	0
bladder1	2257.8	1568.86	0	0	0	0	0
bladder1	2325.8	1538.56	0	0	0	1251.43	0
bladder1	1673.6	1540.75	0	0	0	0	0
bladder1	2295.7	1537.2	0	0	0	0	0
bladder1	1583.5	1540.57	0	0	0	0	0
bladder1	2137.8	1518.29	2211.23	1241.4	0	0	0
bladder1	2137.8	1542.45	2292.33	3480.28	2135.76	0	0
bladder1	2137.8	1563.27	3138.1	6497.94	0	0	0
bladder1	2137.8	1584.25	9649.89	1146.21	11394.3	1665.51	0
bladder1	2137.8	1605.31	4953.19	0	6754.93	0	0
bladder1	2137.8	1626.38	1731.88	0	1518.27	0	0
bladder1	1176.1	1543	0	0	0	0	0
bladder1	1063.3	1544	0	0	0	0	0
bladder1	1262.5	1535.37	0	0	0	0	0
bladder1	1079.2	1540.93	0	0	0	0	0
bladder1	2795	1536.28	0	1861.95	0	0	0
bladder1	2795	1557.55	1158.94	2308.46	0	0	0
bladder1	2593	1544.09	0	0	0	2005.53	0
bladder1	3160.2	1533.07	0	1344.93	0	1849.59	0
bladder1	3160.2	1554.22	0	3528.99	0	2413.8	0
bladder1	2642	1552.46	0	0	0	0	0
bladder1	1747.6	1564.19	7215.73	0	7426.6	0	0
bladder1	1157.4	1548.23	0	0	0	0	0
bladder1	3306.2	1556.44	0	0	0	0	0
bladder1	1332.5	1517.56	0	0	0	0	0
bladder1	1805.7	1539.83	0	0	0	0	0
bladder1	1349.5	1587.74	0	0	0	0	0
bladder1	2684.9	1553.48	0	0	0	0	0
bladder1	1764.6	1560.42	1345.13	0	0	0	0
bladder1	1855.7	1546.02	0	0	1409.81	0	0
bladder1	2121.8	1549.81	2410.4	2050.58	0	0	0
bladder1	2121.8	1579.27	1294.46	1925.68	0	0	0
bladder1	4054.5	1543.72	0	0	0	2869.18	0
bladder1	4054.5	1568.77	0	0	0	3824.62	0
bladder1	4037.5	1544.18	0	0	0	2728.41	0
bladder1	4037.5	1569.85	1286.9	0	0	3476.18	0
bladder1	1788.7	1546.76	35076	0	46054.2	0	0
bladder1	1788.7	1572.59	6172.13	0	7360.62	0	0
bladder1	1833.7	1550.9	9030.71	0	9035.26	0	0
bladder1	1854.6	1547.86	0	0	0	0	0
bladder1	935.8	1555.06	0	0	1173.07	0	0
bladder1	2357.9	1549.25	0	0	0	0	0
bladder1	2625	1563.18	2687.52	0	0	1865.39	0
bladder1	2625	1584.7	0	0	0	0	0
bladder1	1810.6	1546.94	0	0	4692.43	0	0
bladder1	1810.6	1568.5	0	0	0	0	0
bladder1	1832.6	1566.58	1042.78	0	0	0	0
bladder1	1846.7	1546.12	0	0	0	0	0
bladder1	1846.7	1567.4	0	0	0	0	0
bladder1	1846.7	1588.39	3281.75	0	0	0	0
bladder1	1846.7	1609.21	3112.94	0	0	0	0
bladder1	913.8	1545.93	165469	0	0	0	0
bladder1	913.8	1567.5	13062.4	0	0	0	0
bladder1	1920.7	1559.58	0	0	0	0	0
bladder1	1848.6	1546.3	0	0	0	0	0
bladder1	2646.9	1550.17	0	0	0	0	0
bladder1	2075.6	1558.47	1400.41	0	0	0	0
bladder1	1929.6	1554.41	2093.1	0	0	0	0
bladder1	1991.6	1553.3	0	0	0	0	0
bladder1	1999.8	1551.17	1488.86	0	2394.26	0	0
bladder1	1969.6	1548.97	0	0	0	0	0
bladder1	1794.6	1552.37	1520.1	0	0	0	0
bladder1	1816.6	1558.2	0	1521.97	0	0	0
bladder1	1909.7	1557	83462.7	0	88056.5	0	0
bladder1	1909.7	1577.92	9051.49	0	6650.72	0	0
bladder1	1909.7	1599.09	3090.04	0	2475.15	0	0
bladder1	1931.7	1551.91	4550.95	0	7830.3	0	0
bladder1	1976.7	1548.04	1177.25	0	1077.44	0	0
bladder1	1953.6	1551.08	3928.1	0	3407.24	0	0
bladder1	1947.6	1554.97	0	0	1762.65	0	0
bladder1	1713.7	1558.38	0	0	0	0	0
bladder1	1772.7	1562.16	13261.5	18441.3	0	0	0
bladder1	1772.7	1583.5	1689.26	0	0	0	0
bladder1	2054.8	1554.32	0	0	1256.36	0	0
bladder1	2054.8	1565.3	0	0	1526.31	0	0
bladder1	1817.7	1555.33	1561.43	1981.23	0	0	0
bladder1	1668.6	1553.02	2676.1	0	2147.85	0	0
bladder1	1712.6	1561.33	0	0	0	0	0
bladder1	1991.7	1555.24	1394.95	0	2824.99	0	0
bladder1	1991.7	1560.32	1958.67	0	2443.39	0	0
bladder1	1690.6	1557.28	0	0	0	0	0
bladder1	2068.7	1563.54	0	0	0	0	0
bladder1	2666	1581.56	0	0	0	0	0
bladder1	1937.6	1558.11	1627.37	1289.01	0	0	0
bladder1	1937.6	1568.59	3708.39	3164.21	0	0	0
bladder1	2030.7	1558.29	0	0	0	0	0
bladder1	2052.7	1564.38	0	0	0	0	0
bladder1	1014.3	1554.5	1140.54	0	0	0	0
bladder1	1416.5	1562.25	1644.88	0	0	0	0
bladder1	2046.7	1561.14	0	0	0	0	0
bladder1	1959.6	1562.53	0	1949.6	0	0	0
bladder1	1960.7	1558.57	0	1668.13	0	0	0
bladder1	1983.8	1561.23	3424.24	1994.98	0	1941.4	0
bladder1	1983.8	1564.65	2706.81	2484.42	0	0	0
bladder1	2008.7	1551.44	0	0	0	0	0
bladder1	2008.7	1572.68	2834.71	0	0	0	0
bladder1	2008.7	1593.91	1891.07	0	0	0	0
bladder1	2075.8	1560.14	0	0	0	0	0
bladder1	1893.7	1575.85	8610.74	9185.05	0	0	0
bladder1	1938.8	1560.05	3209.2	3299.21	0	0	0
bladder1	1753.6	1561.6	0	1231.48	0	0	0
bladder1	3468.3	1590.88	0	0	0	1303.96	0
bladder1	1361.4	1562.71	0	0	0	0	0
bladder1	1902.7	1581.29	3555.1	0	0	0	0
bladder1	1931.6	1572.86	1104.44	0	1799.37	0	0
bladder1	1334.5	1556.53	0	0	0	0	0
bladder1	1334.5	1578.47	0	0	0	0	0
bladder1	1561.5	1571.62	4317	0	0	0	0
bladder1	1731.6	1532.32	1504.78	0	0	0	0
bladder1	1731.6	1553.21	2848.06	4065.46	0	0	0
bladder1	1731.6	1580.27	3292.63	1396.58	1340.01	0	0
bladder1	2484.9	1567.87	0	0	0	0	0
bladder1	2514	1565.49	0	0	0	1334.35	0
bladder1	1170.4	1564.28	0	0	0	0	0
bladder1	2446.9	1576.84	3975.91	0	0	17101.6	0
bladder1	2463.9	1566.31	1698.36	0	0	8765.68	0
bladder1	2490.9	1563.64	0	0	0	1682.46	0
bladder1	2490.9	1569.67	0	0	0	3962.05	0
bladder1	2506.8	1567.31	0	0	0	0	0
bladder1	2537	1565.77	0	0	0	2844.13	0
bladder1	1420.5	1551.35	0	0	0	0	0
bladder1	1420.5	1555.42	0	0	0	0	0
bladder1	1420.5	1575.94	1762.17	0	0	0	0
bladder1	1438.5	1574.81	1174.06	0	0	0	0
bladder1	1481.6	1580.18	2280.73	0	0	0	0
bladder1	1481.6	1601.36	0	0	0	0	0
bladder1	1643.6	1574.72	199710	0	0	0	0
bladder1	1643.6	1595.65	18906	0	0	0	0
bladder1	1643.6	1616.53	8747.8	0	0	0	0
bladder1	1643.6	1664.52	5062.64	0	0	0	0
bladder1	1675.6	1570.74	2066.83	0	0	0	0
bladder1	1687.6	1571.53	12376.7	0	0	0	0
bladder1	1687.6	1592.53	0	0	0	0	0
bladder1	1688.7	1570.47	18572.9	0	0	0	0
bladder1	1688.7	1591.51	2508.05	0	0	0	0
bladder1	1710.7	1564.56	0	0	0	0	0
bladder1	1710.7	1585.27	0	0	0	0	0
bladder1	1809.5	1571.71	0	0	0	0	0
bladder1	2226.8	1583.23	2289.31	0	0	0	0
bladder1	2299.9	1576.03	2876.96	0	0	3516.97	0
bladder1	4071.6	1575.26	0	0	0	4415.47	0
bladder1	2209.8	1570.03	0	0	0	0	0
bladder1	1765.5	1571.8	2109.4	0	0	0	0
bladder1	1803.5	1571.11	0	0	0	0	0
bladder1	2315.8	1578.01	2069.19	0	0	0	0
bladder1	1726.6	1579	4256.14	0	0	0	0
bladder1	1719.5	1571.89	0	0	0	0	0
bladder1	1651.6	1569.49	1092.46	0	0	0	0
bladder1	1665.6	1581.2	2580.69	0	0	0	0
bladder1	1665.6	1601.95	0	0	0	0	0
bladder1	1681.6	1563.45	0	0	0	0	0
bladder1	1681.6	1584.34	0	0	0	0	0
bladder1	1725.5	1570.83	2602.31	0	0	0	0
bladder1	1733.7	1565.4	10995.6	5093.79	3545.11	0	0
bladder1	1733.7	1586.35	1798.32	0	0	0	0
bladder1	1805.7	1576.4	0	0	0	0	0
bladder1	2812	1574.99	1691.52	1301.42	0	2792.45	0
bladder1	1995.8	1573.65	2513.78	0	2195.43	3045.24	0
bladder1	3003.2	1574.19	0	0	0	2165.35	0
bladder1	2242.8	1567.68	0	0	0	0	0
bladder1	2787	1573.92	0	0	0	0	0
bladder1	1771.6	1567.59	3716.61	4723.02	0	0	0
bladder1	1787.5	1566.76	5355.89	0	6311.14	0	0
bladder1	1787.5	1568.41	7551.24	0	12319.7	0	0
bladder1	1715.6	1569.58	2775.52	3166.55	0	0	0
bladder1	1703.5	1564.47	0	0	0	0	0
bladder1	1703.5	1585.36	0	0	0	0	0
bladder1	1424.5	1576.3	0	0	0	0	0
bladder1	2975.1	1569.76	2663.07	1471.5	0	4924.23	0
bladder1	2975.1	1573.74	2632.55	1320.9	0	6694.61	0
bladder1	2975.1	1590.52	0	0	0	3821.82	0
bladder1	2040.8	1577.3	1379.14	0	0	0	0
bladder1	2071.7	1574.01	2498.44	0	2045.58	0	0
bladder1	2958.1	1587.64	0	0	0	1809.9	0
bladder1	1815.5	1579.45	0	0	0	0	0
bladder1	1707.6	1580.09	4500.61	0	0	0	0
bladder1	2256.8	1576.12	1295.44	0	2261.04	0	0
bladder1	2175.7	1582.4	0	0	1051.82	0	0
bladder1	2197.7	1579.09	0	0	0	0	0
bladder1	2197.7	1581.74	0	0	0	0	0
bladder1	1429.6	1582.67	0	0	0	0	0
bladder1	1602.6	1603.16	2916.6	0	0	0	0
bladder1	1624.6	1577.39	0	0	0	0	0
bladder1	1569.6	1577.48	1681.53	0	1284.32	0	0
bladder1	2159.8	1572.17	926.611	0	0	0	0
bladder1	1926.7	1579.18	2089.25	0	0	0	0
bladder1	2642	1585.81	0	0	0	0	0
bladder1	2388.9	1599.18	0	0	0	0	0
bladder1	2438.9	1586.54	1583.48	0	0	0	0
bladder1	2032.8	1586.81	0	0	0	0	0
bladder1	2416.9	1585.63	3922.94	0	0	0	0
bladder1	2371.8	1582.49	0	0	0	0	0
bladder1	2393.8	1590.7	1213.38	0	0	0	0
bladder1	2062.7	1596.92	0	0	0	0	0
bladder1	1334.5	1614.76	0	0	0	0	0
bladder1	1559.5	1586.9	0	0	0	0	0
bladder1	2055.7	1587.55	2769.49	0	1829.89	0	0
bladder1	1915.7	1602.49	1834.52	0	1328.65	0	0
bladder1	2181.7	1592.71	0	0	0	0	0
bladder1	2166.9	1588.48	1213.98	1814.82	0	0	0
bladder1	2166.9	1594.65	2142.8	1756.5	0	0	0
bladder1	1764.6	1583.41	1655.92	0	0	0	0
bladder1	1764.6	1604.55	0	0	0	0	0
bladder1	2072.7	1598	4284.28	0	0	1242.94	0
bladder1	2188.8	1591.97	0	0	0	0	0
bladder1	1419.5	1588.57	0	0	0	0	0
bladder1	1435.4	1589.86	0	0	0	0	0
bladder1	1576.6	1599	0	0	0	0	0
bladder1	2121.8	1605.04	3251.91	4876.07	0	0	0
bladder1	2121.8	1626.99	2977.05	5326.41	0	0	0
bladder1	2211.9	1588.85	0	0	0	0	0
bladder1	1940.7	1597.19	0	1531.15	0	0	0
bladder1	1627.6	1592.8	0	0	0	0	0
bladder1	1442.5	1589.68	0	0	0	0	0
bladder1	2095.8	1602.22	0	0	0	0	0
bladder1	1487.6	1590.61	0	0	0	0	0
bladder1	2033.7	1594.93	0	0	1697.81	0	0
bladder1	2178.8	1592.99	0	0	1401.55	0	0
bladder1	1397.5	1589.41	0	0	0	0	0
bladder1	1441.5	1595.92	1293.04	0	0	0	0
bladder1	1457.4	1589.5	0	0	0	0	0
bladder1	2079.8	1589.77	0	994.153	0	0	0
bladder1	1918.7	1605.13	5118.89	6762.25	0	0	0
bladder1	2159.8	1593.73	0	0	0	0	0
bladder1	2159.8	1606.75	0	0	0	0	0
bladder1	3982.3	1603.43	0	0	0	0	0
bladder1	1745.6	1601.18	0	0	2285.49	0	0
bladder1	2048.6	1600.51	0	0	0	0	0
bladder1	2032.6	1590.97	0	0	0	0	0
bladder1	3922.4	1602.59	0	0	1160.77	0	0
bladder1	1013.8	1595.02	1565.9	0	0	0	0
bladder1	1994.7	1576.93	2596.14	0	1770.25	5377.25	0
bladder1	1994.7	1597.73	11561.2	0	12618.4	0	0
bladder1	1994.7	1618.95	3355.05	0	4527.18	0	0
bladder1	2094.6	1599.37	0	0	0	0	0
bladder1	1950.7	1579.54	1317.47	0	1972.49	0	0
bladder1	1972.7	1598.82	12020.1	1922.79	34096.6	0	0
bladder1	1972.7	1619.69	1636.12	1039.6	2788.36	0	0
bladder1	1972.7	1641.05	1923.65	0	1562.87	0	0
bladder1	1988.7	1595.83	1499.21	0	4472.81	0	0
bladder1	1988.7	1616.71	0	0	1625.15	0	0
bladder1	2010.6	1576.21	0	0	0	0	0
bladder1	2010.6	1596.65	0	0	0	0	0
bladder1	2017.7	1597.82	3894.74	0	10096.4	0	0
bladder1	2017.7	1620.01	936.673	0	1057.81	0	0
bladder1	2812.1	1603.52	0	1045.1	0	1532.44	0
bladder1	2033.7	1606.21	1493.92	0	4163.57	0	0
bladder1	1727.6	1605.4	0	0	23585.6	0	0
bladder1	1995.8	1594.56	11102.7	0	11033.5	0	0
bladder1	1995.8	1615.63	4483.23	0	7187.11	0	0
bladder1	3900.4	1600.06	0	0	0	0	0
bladder1	1585.6	1596.11	2229.81	0	2210.7	0	0
bladder1	1465.6	1589.95	0	0	0	0	0
bladder1	1465.6	1611.58	2755.02	0	0	0	0
bladder1	1950.7	1599.88	260529	0	389348	0	0
bladder1	1950.7	1620.73	26821.6	0	43024.3	0	0
bladder1	1950.7	1642.79	8980.3	0	20551	0	0
bladder1	1966.7	1601.55	2207.61	0	1526.99	0	0
bladder1	1978.7	1590.43	1594.19	0	0	0	0
bladder1	1978.7	1591.6	2141.85	0	1084.87	0	0
bladder1	2040.8	1598.91	10318.4	0	13848.8	0	0
bladder1	2024.8	1593.08	1404.75	0	0	0	0
bladder1	1673.6	1627.63	0	0	0	0	0
bladder1	1772.6	1604.27	2052.11	3151.58	1483.84	1321.02	0
bladder1	1846.7	1652.24	1562.19	0	0	0	0
bladder1	1893.7	1619.78	7978.66	1530.96	5971.73	0	0
bladder1	2001.8	1591.88	1641.83	0	0	0	0
bladder1	2001.8	1612.6	975.269	0	0	0	0
bladder1	2317.7	1607.68	1245.92	0	0	0	0
bladder1	2347.9	1608.37	0	0	2234.1	0	0
bladder1	1934.7	1593.55	20188.9	6041.68	15893.8	2385.38	0
bladder1	1934.7	1614.39	46264.6	78377.7	0	3709.32	0
bladder1	1956.7	1584.43	0	0	0	0	0
bladder1	1956.7	1621.86	1646.51	0	0	0	0
bladder1	1956.7	1643.16	1731.13	0	0	0	0
bladder1	1979.8	1607.14	6540.81	10551.9	1984.26	0	0
bladder1	2257.8	1596.74	2913.58	0	5563.41	0	0
bladder1	2257.8	1617.64	11777.1	0	30356.3	0	0
bladder1	2257.8	1641.88	1219.01	0	3594.51	0	0
bladder1	2279.8	1601	1358.07	0	3817.24	0	0
bladder1	2279.8	1622.14	0	0	1714.08	0	0
bladder1	2279.8	1623.07	0	0	1544.24	0	0
bladder1	2295.7	1605.49	0	0	1516.65	0	0
bladder1	2324.8	1604.64	0	0	2097.55	1469.29	0
bladder1	2461.9	1604.09	3505.29	0	0	0	0
bladder1	2461.9	1625.07	1553.24	0	1210.54	0	0
bladder1	1769.6	1609.84	1202.18	0	4733.38	0	0
bladder1	1252.5	1614.67	2946.52	0	0	0	0
bladder1	1252.5	1614.85	1771.36	0	0	0	0
bladder1	1097.4	1599.46	0	0	0	0	0
bladder1	1097.4	1620.82	9168	0	0	0	0
bladder1	1097.4	1642.06	0	0	0	0	0
bladder1	1097.4	1664.79	0	0	0	0	0
bladder1	1120.5	1614.01	1212.31	0	0	0	0
bladder1	1259.4	1595.11	0	0	0	0	0
bladder1	1259.4	1615.47	54006.6	0	0	0	0
bladder1	1259.4	1636.75	4641.84	0	0	0	0
bladder1	1259.4	1657.61	0	0	0	0	0
bladder1	1259.4	1679.23	1111.5	0	0	0	0
bladder1	1275.4	1618.67	11825.8	0	0	0	0
bladder1	1275.4	1639.79	1435.53	0	0	0	0
bladder1	1275.4	1660.57	0	0	0	0	0
bladder1	1282.5	1599.28	2836.67	0	0	0	0
bladder1	1282.5	1619.6	37045.1	0	0	0	0
bladder1	1282.5	1640.87	1313.08	0	0	0	0
bladder1	1282.5	1662.02	0	0	0	0	0
bladder1	2495.9	1606.4	1489.38	0	0	0	0
bladder1	2495.9	1627.26	0	0	0	0	0
bladder1	1073.4	1614.58	22904.8	0	0	0	0
bladder1	1075.4	1615.41	181819	0	0	0	0
bladder1	1075.4	1636.66	8948.38	0	0	0	0
bladder1	1075.4	1657.52	2920.97	0	0	0	0
bladder1	1075.4	1679.05	1880.96	0	0	0	0
bladder1	1235.4	1592.62	0	0	0	0	0
bladder1	1235.4	1613.42	14773.5	0	0	0	0
bladder1	1237.5	1613.33	216026	0	0	0	0
bladder1	1237.5	1634.53	13683.1	0	0	0	0
bladder1	1237.5	1655.39	4096.07	0	0	0	0
bladder1	1254.5	1618.58	497966	0	0	0	0
bladder1	1254.5	1639.7	31542.8	0	0	0	0
bladder1	1254.5	1660.48	13855.6	0	0	0	0
bladder1	2490.9	1608.28	3096.71	0	0	0	0
bladder1	2540.9	1607.32	0	0	0	0	0
bladder1	1747.6	1585.54	1568.5	0	0	0	0
bladder1	1747.6	1608.16	10797.8	0	40110.4	0	0
bladder1	1747.6	1629.15	7143.01	0	7557.35	3044.07	0
bladder1	852.3	1673.9	1550.96	0	0	0	0
bladder1	1922.7	1621.28	2076.28	0	0	0	0
bladder1	1238	1608.19	348560	0	0	0	0
bladder1	1269.4	1628.6	0	0	0	0	0
bladder1	1113.4	1604.36	0	0	0	0	0
bladder1	1113.4	1624.97	1802.14	0	0	0	0
bladder1	1877.7	1623.83	7048.38	5428.44	0	0	0
bladder1	2126.9	1610.58	3837.4	0	0	6011.2	0
bladder1	2126.9	1631.58	1716.98	0	0	2531.21	0
bladder1	1092.4	1624.88	15998.6	0	0	0	0
bladder1	1321.5	1612.41	3696.46	0	0	0	0
bladder1	1283	1606.57	27047.7	0	0	0	0
bladder1	2639.8	1621.37	0	0	0	0	0
bladder1	611.2	1627.17	0	0	0	0	0
bladder1	1281.4	1594.74	0	0	0	0	0
bladder1	1281.4	1615.54	18110.5	0	0	0	0
bladder1	1281.4	1636.57	2226.13	0	0	0	0
bladder1	1281.4	1657.43	0	0	0	0	0
bladder1	1281.4	1678.12	0	0	0	0	0
bladder1	1281.4	1699.12	1214.59	0	0	0	0
bladder1	1281.4	1720.31	0	0	0	0	0
bladder1	1297.4	1596.83	0	0	0	0	0
bladder1	1297.4	1617.55	2387.13	0	0	0	0
bladder1	1297.4	1638.69	0	0	0	0	0
bladder1	1297.4	1659.55	0	0	0	0	0
bladder1	1297.4	1681.25	0	0	0	0	0
bladder1	1297.4	1703.67	0	0	0	0	0
bladder1	1303.4	1599.97	2368.01	0	2792.33	0	0
bladder1	1303.4	1621	0	0	0	0	0
bladder1	1303.4	1641.79	0	0	0	0	0
bladder1	1303.4	1664.98	0	0	0	0	0
bladder1	1319.4	1600.42	0	0	0	0	0
bladder1	1319.4	1621.77	1081.24	0	0	0	0
bladder1	1319.4	1643.06	0	0	0	0	0
bladder1	1381.4	1605.58	0	0	0	0	0
bladder1	1381.4	1626.01	0	0	0	0	0
bladder1	1387.4	1613.83	0	0	0	0	0
bladder1	1440.5	1612.69	5392.15	0	0	0	0
bladder1	1440.5	1633.97	1377.9	0	0	0	0
bladder1	1511.5	1608.82	0	0	0	0	0
bladder1	1511.5	1630.33	0	0	0	0	0
bladder1	1511.5	1651.68	0	0	0	0	0
bladder1	935.3	1648.2	0	0	0	0	0
bladder1	2081.8	1612.32	24180.4	0	0	42938.4	0
bladder1	2098.8	1609.39	5814.39	0	0	10937	0
bladder1	2536	1613.65	2709.2	0	0	0	0
bladder1	2595.8	1610.76	0	0	0	0	0
bladder1	2595.8	1612.78	0	0	0	0	0
bladder1	2601.8	1609.48	0	0	0	0	0
bladder1	2617.8	1607.5	0	0	0	0	0
bladder1	2617.8	1611.3	0	0	0	0	0
bladder1	1313.4	1622.89	0	8169.34	0	0	0
bladder1	1359.4	1614.94	1755.66	0	0	0	0
bladder1	2171.9	1612.96	1758.37	0	0	3658.95	0
bladder1	2103.8	1606.49	1289.89	0	0	0	0
bladder1	2103.8	1627.35	0	0	0	1838.89	0
bladder1	1304.5	1602.13	0	0	0	0	0
bladder1	1304.5	1622.8	0	0	0	0	0
bladder1	1304.5	1650.68	0	0	0	0	0
bladder1	1327.6	1600.33	2478.18	0	1615.53	0	0
bladder1	1327.6	1620.91	5743.62	0	0	0	0
bladder1	1327.6	1641.97	1172.28	0	0	0	0
bladder1	1397.3	1622.32	0	0	0	0	0
bladder1	1789.7	1614.48	6955.03	0	2135.16	2030.42	0
bladder1	1789.7	1636.84	3710.61	0	0	0	0
bladder1	1789.7	1657.34	7328.42	0	6562.94	5556.11	0
bladder1	1789.7	1729.65	21991	0	10295.1	4920.09	0
bladder1	1335.3	1608.55	0	0	0	0	0
bladder1	1335.3	1629.24	0	0	0	0	0
bladder1	1074.9	1621.95	47754.4	0	0	0	0
bladder1	2217.8	1618	1828.65	0	1523.95	0	0
bladder1	1805.7	1615.03	2648.94	0	0	0	0
bladder1	1805.7	1637.02	0	0	0	0	0
bladder1	1325.4	1623.16	0	0	0	0	0
bladder1	1403.4	1609.57	0	0	0	0	0
bladder1	1403.4	1632.59	0	0	0	0	0
bladder1	1723.6	1615.9	2110.64	0	0	0	0
bladder1	1723.6	1637.12	1172.94	0	0	0	0
bladder1	1417.3	1626.19	1764.01	0	0	0	0
bladder1	1341.3	1628.24	0	0	0	0	0
bladder1	1522.6	1620.28	2209.85	0	0	0	0
bladder1	2283.8	1626.1	1250.9	0	0	0	0
bladder1	2445.9	1616.89	1154.36	1252.48	0	0	0
bladder1	2445.9	1637.77	1683.38	0	0	1800.86	0
bladder1	1409.4	1628.69	0	0	0	0	0
bladder1	2071.7	1624.2	3330.58	0	4386.01	0	0
bladder1	2010.6	1629.7	0	0	0	0	0
bladder1	1791.6	1630.79	1976.1	0	0	0	0
bladder1	1240	1632.41	6738.15	0	0	0	0
bladder1	1154.4	1632.95	0	0	0	0	0
bladder1	1160.4	1628.15	0	0	0	0	0
bladder1	1176.4	1631.95	13629.3	0	0	0	0
bladder1	1424.5	1622.23	2626.93	0	0	0	0
bladder1	1424.5	1642.97	2097.63	0	0	0	0
bladder1	1776.7	1625.16	1911.39	4788.4	0	0	0
bladder1	1798.7	1629.79	0	3574.58	0	0	0
bladder1	3339.2	1629.61	0	0	1804.49	0	0
bladder1	3322.2	1625.53	1558.66	0	3886.69	2592.35	0
bladder1	1753.6	1624.39	0	3929.23	0	0	0
bladder1	2828	1627.44	0	0	0	1704.22	0
bladder1	1731.6	1617.17	1960.54	7151.13	0	0	0
bladder1	1731.6	1640.78	5643.08	14304.7	2202.63	0	0
bladder1	1775.6	1628.33	1601.82	3259.05	0	0	0
bladder1	1775.6	1652.7	3127.45	0	1492.59	0	0
bladder1	1607.6	1632.77	0	0	2712.15	0	0
bladder1	1629.5	1639.22	0	0	0	0	0
bladder1	2787	1676.46	0	0	0	0	0
bladder1	2787	1628.06	0	0	0	0	0
bladder1	2787	1649.21	1141.81	0	0	2234.88	0
bladder1	2787	1669.76	0	0	0	0	0
bladder1	2361.8	1634.9	0	0	1153.73	0	0
bladder1	1630.6	1634.06	1313.43	0	2874.2	0	0
bladder1	1585.6	1616.99	2610.75	0	2686.06	0	0
bladder1	1585.6	1637.59	5953.73	0	23412.3	0	0
bladder1	1585.6	1658.45	3134.62	0	4079.47	0	0
bladder1	1689.6	1636	0	3682.63	0	0	0
bladder1	2809	1634.8	0	0	0	0	0
bladder1	1602.6	1625.26	0	0	0	0	0
bladder1	1602.6	1651.49	1446.08	0	0	0	0
bladder1	1602.6	1694.92	1036.41	0	0	0	0
bladder1	1652.6	1711.93	0	0	2692.08	0	0
bladder1	2156.7	1632.68	1507.68	0	0	0	0
bladder1	2156.7	1653.26	2267.59	0	0	1517.28	0
bladder1	2186.9	1633.88	3750.39	0	1777.03	0	0
bladder1	2262.7	1641.33	0	0	0	0	0
bladder1	2141.8	1630.61	3055.19	0	3220.37	0	0
bladder1	2141.8	1638.6	19499.5	0	17487.7	3947.25	0
bladder1	2178.7	1636.1	1171.48	0	0	0	0
bladder1	2163.8	1631.68	0	0	1373.17	0	0
bladder1	2163.8	1652.42	0	0	0	0	0
bladder1	2055.7	1624.48	1975.09	0	1279.08	0	0
bladder1	2094.7	1645.35	7136.57	0	6831.81	3350.52	0
bladder1	2096.8	1630.24	24805.8	0	24649.6	5942.42	0
bladder1	2096.8	1651.22	31561.5	7245.01	32234.5	8109.34	0
bladder1	2096.8	1671.78	7122.4	2187.13	4425.61	3579.54	0
bladder1	2096.8	1693.38	7415.34	2001.32	5357.35	2792.1	0
bladder1	2112.8	1631.4	1615.57	0	2279.64	0	0
bladder1	2112.8	1635.55	8053.34	0	13101.4	0	0
bladder1	2112.8	1656.41	4118.88	0	5628.9	0	0
bladder1	2112.8	1677.11	2200.45	0	1304.91	0	0
bladder1	2118.7	1633.52	4167.2	0	5402.84	1486.47	0
bladder1	2118.7	1654.28	3678.44	0	2543.1	0	0
bladder1	2118.7	1675.28	0	1679.56	0	0	0
bladder1	2134.7	1631.49	0	0	0	0	0
bladder1	2134.7	1652.33	0	0	1798.22	0	0
bladder1	2140.7	1633.61	4866.73	0	2562.35	1259.87	0
bladder1	2140.7	1654.46	1450.67	0	1391.63	0	0
bladder1	3323.2	1646.55	1245.88	2825.16	0	3391.31	0
bladder1	2625	1638.04	0	0	0	2711.7	0
bladder1	2625	1666.89	0	0	0	1889.14	0
bladder1	2096.8	1654.73	0	0	0	0	0
bladder1	2172.7	1638.13	0	0	0	0	0
bladder1	1893.7	1641.14	1153.24	2676.17	0	0	0
bladder1	2246.7	1640.15	0	0	0	0	0
bladder1	1979.8	1643.34	2099.41	0	0	0	0
bladder1	897.4	1639.04	2537.47	0	0	1235.83	0
bladder1	2610	1643.25	3345.15	0	0	2202.29	0
bladder1	2610	1643.98	4061.23	0	1369.62	2131.12	0
bladder1	2593	1646	1688.25	0	0	9979.91	0
bladder1	2170.9	1644.44	2282.26	0	0	0	0
bladder1	2615	1642.34	0	0	0	1468.42	0
bladder1	2630.9	1644.25	0	0	0	0	0
bladder1	1934.7	1635.73	5584.5	5529.84	2807.55	0	0
bladder1	1934.7	1661.56	4913.86	7150.11	1877.1	2516.36	0
bladder1	1934.7	1684.12	46017.5	1731.6	47552.1	2588.08	0
bladder1	2080.8	1625.35	6612.94	1194.42	0	7840.63	0
bladder1	2080.8	1635.64	11881	7816.98	0	7700.62	0
bladder1	2080.8	1656.32	13062.4	15688.4	0	9389.8	0
bladder1	2080.8	1676.93	3024.57	4647.02	0	2424.41	0
bladder1	2080.8	1697.93	2475.41	2266.53	0	2987.57	0
bladder1	2147.8	1652.61	0	1786.7	0	0	0
bladder1	2179.8	1637.86	0	0	1853.71	0	0
bladder1	3306.2	1635.91	1828.71	3627.68	0	3429.94	0
bladder1	3306.2	1656.77	0	2362.08	0	1288.99	0
bladder1	2683.1	1647.19	2027.23	0	0	2832.36	0
bladder1	2660	1643.43	0	0	0	1698.51	0
bladder1	2610	1644.99	3805.55	0	0	16406	0
bladder1	2403.9	1639.97	0	0	2038.81	0	0
bladder1	1567.5	1648.66	0	0	0	0	0
bladder1	1805.7	1658.54	2628.41	0	0	0	0
bladder1	1673.6	1650.59	0	0	0	0	0
bladder1	1673.6	1673.16	0	0	0	0	0
bladder1	833.3	1629.43	0	0	0	0	0
bladder1	2064.7	1670.22	1469.4	0	0	0	0
bladder1	1545.5	1638.79	4317.89	0	0	0	0
bladder1	2030.7	1642.88	1205.26	0	0	0	0
bladder1	3160.2	1657.88	0	1674.88	0	0	0
bladder1	2008.7	1634.71	1357.79	0	0	0	0
bladder1	2008.7	1655.3	18131.9	0	0	0	0
bladder1	2008.7	1676.09	3584	0	1270.63	0	0
bladder1	2046.7	1643.89	0	0	0	1918.62	0
bladder1	2052.7	1641.23	0	0	0	0	0
bladder1	2068.7	1645.17	0	0	0	1592.39	0
bladder1	2299.8	1638.95	2381.34	0	3746.41	1671.41	0
bladder1	2299.8	1659.37	9784.78	2284.22	13799.2	2176.3	0
bladder1	2299.8	1680.34	0	0	1696.13	2497.76	0
bladder1	2299.8	1701.01	2655.33	1210.8	2300.74	1695.85	0
bladder1	2299.8	1721.48	0	0	0	0	0
bladder1	2299.8	1742.39	0	1301.53	0	0	0
bladder1	2299.8	1763.38	0	0	0	2392.13	0
bladder1	2299.8	1783.84	4707.21	0	5784.5	3995.97	0
bladder1	939.4	1652.79	2626.59	1340.41	0	0	0
bladder1	2016.7	1648.38	0	0	0	0	0
bladder1	2152.7	1647.64	0	0	0	2533.42	0
bladder1	2375.8	1651.77	0	0	0	0	0
bladder1	1851.7	1640.24	0	2070.81	0	0	0
bladder1	2360.9	1651.59	0	0	0	0	0
bladder1	1930.7	1654.83	0	0	1450.13	0	0
bladder1	2359.8	1649.3	0	0	0	0	0
bladder1	2337.8	1647.1	0	0	0	0	0
bladder1	3615.3	1653.71	0	0	0	2569.35	0
bladder1	2099.9	1650.32	8196.69	1670.59	3828.84	1296.75	0
bladder1	1481.6	1633.04	0	0	0	0	0
bladder1	1481.6	1655.66	0	0	0	0	0
bladder1	1481.6	1702.37	0	0	0	0	0
bladder1	1591.6	1656.68	0	3187.6	0	0	0
bladder1	1614.6	1653.62	2212.62	3092.16	0	0	0
bladder1	1627.6	1647.28	2410.35	0	0	0	0
bladder1	1627.6	1669.67	3641.65	0	0	0	0
bladder1	1627.6	1690.37	3301.67	0	0	0	0
bladder1	1627.6	1712.21	1341.01	0	0	0	0
bladder1	1627.6	1765.68	0	0	0	0	0
bladder1	1627.6	1787.24	0	0	0	0	0
bladder1	1627.6	1826.3	0	0	0	0	0
bladder1	1627.6	1848.22	1314.04	0	0	0	0
bladder1	1627.6	1876.76	1584.72	0	0	0	0
bladder1	1627.6	1897.29	1777.36	0	0	0	0
bladder1	1627.6	1918.28	3263.89	0	0	0	0
bladder1	2315.8	1637.95	924.946	0	0	0	0
bladder1	2315.8	1658.36	4940.24	0	5172.81	1502.62	0
bladder1	2315.8	1679.32	1288.96	0	0	0	0
bladder1	2315.8	1700.02	0	0	0	0	0
bladder1	1908.7	1656.5	1774.06	0	7424.81	0	0
bladder1	1613.5	1655.85	0	0	0	0	0
bladder1	3649.4	1650.41	1486.44	0	0	3380.15	0
bladder1	1918.7	1649.49	2667.43	2643.13	0	0	0
bladder1	1569.6	1647.01	3322	9417.56	0	0	0
bladder1	1569.6	1667.64	2560.07	7605	0	0	0
bladder1	1569.6	1688.34	5622.56	3498.74	1755.12	0	0
bladder1	2038.8	1648.56	1048.62	1552.5	0	0	0
bladder1	2038.8	1669.85	0	0	0	0	0
bladder1	2038.8	1710.67	9116.99	1149.01	3056.62	0	0
bladder1	2038.8	1731.96	2817.39	0	0	0	0
bladder1	2054.7	1660.39	0	0	3280.34	0	0
bladder1	2382.9	1651.31	0	0	0	0	0
bladder1	1769.6	1656.59	0	0	1711.35	0	0
bladder1	1776.7	1651.4	3139.08	0	1967.05	0	0
bladder1	1791.6	1655.57	3018.56	0	1760.87	3785.6	0
bladder1	1731.6	1661.47	50236.9	1953.28	44802	0	0
bladder1	1731.6	1686.22	4827.7	1885.63	2474.05	0	0
bladder1	1753.6	1654.37	3082.27	0	3247.74	1638.45	0
bladder1	1797.6	1658.9	0	0	1220.97	0	0
bladder1	1798.7	1655.75	1159.28	0	1111.03	0	0
bladder1	1869.6	1659.46	4322.01	0	0	0	0
bladder1	1902.7	1603.07	1907.89	0	0	0	0
bladder1	1902.7	1624.11	2044.19	0	0	0	0
bladder1	1902.7	1645.54	1570.34	0	0	0	0
bladder1	1902.7	1666.62	1520.7	0	0	0	0
bladder1	1902.7	1687.33	1317.19	0	0	0	0
bladder1	1902.7	1709.96	0	0	0	0	0
bladder1	1902.7	1736.34	0	0	0	0	0
bladder1	2170.8	1653.53	1698.54	0	0	0	0
bladder1	2170.8	1675.1	0	0	0	0	0
bladder1	2283.8	1649.67	1701.81	2456.59	0	0	0
bladder1	2283.8	1670.76	4219.91	6733.45	0	0	0
bladder1	2283.8	1691.73	1566.29	2007.74	0	0	0
bladder1	2283.8	1713.1	0	2383.03	0	0	0
bladder1	2321.8	1647.46	0	0	0	0	0
bladder1	2321.8	1669.2	0	0	0	0	0
bladder1	1975.7	1665.07	1396.62	0	1274.76	0	0
bladder1	1835.6	1675.19	0	0	0	0	0
bladder1	1959.7	1662.77	1628.89	0	0	0	0
bladder1	2462.9	1650.14	2346.29	0	0	4043.31	0
bladder1	2462.9	1725.77	1210.81	0	0	2390.42	0
bladder1	1759.6	1664.89	1710.11	2208.55	0	0	0
bladder1	1810.6	1660.66	0	0	0	0	0
bladder1	1715.6	1653.35	3224.67	4941.66	0	0	0
bladder1	1715.6	1673.81	10361.1	10870.8	0	0	0
bladder1	1715.6	1695.1	1831.55	2449.63	0	0	0
bladder1	1715.6	1716.21	1833.66	1909.71	0	0	0
bladder1	1737.6	1663.51	2277.72	1671.54	0	0	0
bladder1	1832.6	1666.15	0	0	1221.52	0	0
bladder1	2076.7	1665.97	0	0	0	0	0
bladder1	4054.5	1661.74	0	0	0	4587.23	0
bladder1	1760.7	1660.84	2749.5	1550.61	0	0	0
bladder1	2454.9	1667.91	0	0	0	0	0
bladder1	1437.5	1659.83	0	0	0	0	0
bladder1	1437.5	1681.34	0	0	0	0	0
bladder1	1443.5	1657.7	0	0	0	0	0
bladder1	1443.5	1679.14	935.794	0	0	0	0
bladder1	1444.6	1658.72	1978.78	0	0	0	0
bladder1	1444.6	1680.07	0	0	0	0	0
bladder1	1466.5	1663.78	0	0	0	0	0
bladder1	1489.6	1662.68	1689.33	0	0	0	0
bladder1	1788.7	1677.94	7268.7	0	13426	2620.09	0
bladder1	2404.9	1662.95	1672.6	0	0	0	0
bladder1	2771	1673.99	2161.09	0	0	1574.92	0
bladder1	2072.7	1668.1	0	0	0	0	0
bladder1	1399.5	1675.91	3197.29	0	0	0	0
bladder1	1399.5	1696.92	0	0	0	0	0
bladder1	1416.5	1653.44	1779.81	0	0	0	0
bladder1	1416.5	1674.83	24470.5	0	0	0	0
bladder1	1416.5	1695.55	2468.4	0	0	0	0
bladder1	1416.5	1716.39	1451.14	0	0	0	0
bladder1	1421.5	1658.81	0	0	0	0	0
bladder1	1421.5	1680.43	0	0	0	0	0
bladder1	1459.4	1660.93	0	0	0	0	0
bladder1	1459.4	1682.63	0	0	0	0	0
bladder1	1465.4	1666.06	1344.81	0	0	0	0
bladder1	1481.4	1670.13	1242.11	0	0	0	0
bladder1	2047.7	1669.02	1058.78	0	0	0	0
bladder1	2371.8	1660.75	0	0	0	0	0
bladder1	2371.8	1682.35	0	0	0	0	0
bladder1	2388.9	1657.79	4169.46	0	0	0	0
bladder1	2388.9	1678.96	5693.88	0	0	0	0
bladder1	2388.9	1700.39	1157.21	0	0	0	0
bladder1	2393.8	1661.93	1289.77	0	0	0	0
bladder1	2409.8	1663.96	0	0	0	0	0
bladder1	2416.9	1664.61	9515.61	0	0	0	0
bladder1	2431.8	1664.05	0	0	0	0	0
bladder1	2438.9	1661.84	0	0	0	0	0
bladder1	1399.5	1646.18	1269.71	0	0	0	0
bladder1	2153.8	1636.93	1811.12	0	0	2852.7	0
bladder1	2153.8	1640.96	2157.05	0	0	7145.06	0
bladder1	2153.8	1706.55	3771.58	0	1299.04	10524.5	0
bladder1	1527.5	1671.13	0	0	0	0	0
bladder1	2209.8	1666.81	1491.83	0	0	0	0
bladder1	2415.8	1663.6	3497.62	0	0	0	0
bladder1	1833.7	1664.7	1451.68	0	3143.51	0	0
bladder1	1543.4	1665.69	0	0	0	0	0
bladder1	1607.6	1670.85	0	0	0	0	0
bladder1	1723.6	1670.94	1299.26	0	0	0	0
bladder1	2328.9	1671.03	1010.1	1131.35	0	0	0
bladder1	1875.7	1672.24	1868.64	0	0	0	0
bladder1	1583.6	1672.14	0	0	1794.52	0	0
bladder1	1585.6	1689.54	4348.47	0	9806.83	0	0
bladder1	1585.6	1710.58	9775.8	0	31640	0	0
bladder1	1681.6	1678.49	0	0	0	0	0
bladder1	1698.6	1668.75	0	0	0	0	0
bladder1	2178.8	1695.82	1357.34	0	1340.5	0	0
bladder1	1831.7	1679.98	1138.21	0	0	0	0
bladder1	1764.6	1666.71	4732.9	0	0	0	0
bladder1	1764.6	1687.24	9623.28	0	3075.02	0	0
bladder1	1764.6	1708.71	3188.01	0	1834.16	0	0
bladder1	1802.6	1674.17	0	0	0	0	0
bladder1	1809.7	1674.08	2925.92	0	1420.57	0	0
bladder1	1252.5	1789.16	0	0	0	0	0
bladder1	1252.5	1810.2	0	0	0	0	0
bladder1	1808.6	1672.79	1262.79	0	0	0	0
bladder1	1969.6	1677.29	0	0	0	0	0
bladder1	1999.8	1678.4	2334.89	0	3025.33	0	0
bladder1	1794.6	1681.43	1555.56	1699.27	0	0	0
bladder1	1909.7	1701.19	3368.48	0	5367.75	0	0
bladder1	1976.7	1680.16	1698.69	0	4627.33	0	0
bladder1	1954.8	1688.61	2166.01	0	4116.87	0	0
bladder1	1740.6	1684.48	1926.44	0	0	0	0
bladder1	1740.6	1685.32	1512.93	0	0	0	0
bladder1	2461.9	1683.19	4203.35	0	2601.53	1781.67	0
bladder1	2461.9	1704.49	1223.59	0	0	0	0
bladder1	1496.5	1646.46	0	0	0	0	0
bladder1	1496.5	1667.82	0	0	0	0	0
bladder1	1496.5	1689.81	0	0	0	0	0
bladder1	2071.7	1677.38	1451.83	0	3544.7	0	0
bladder1	2071.7	1678.21	2978.22	0	4339.32	0	0
bladder1	2071.7	1699.02	3752.47	1297.92	4043.37	0	0
bladder1	1322.4	1688.8	0	0	0	0	0
bladder1	1569.6	1709.87	5253.02	11732.8	0	0	0
bladder1	1569.6	1730.75	12691.6	42655.3	0	0	0
bladder1	1569.6	1751.66	4914.38	12814.4	0	0	0
bladder1	1569.6	1772.89	2017.84	5027.11	0	0	0
bladder1	1569.6	1796.93	0	1991.21	1636.62	0	0
bladder1	1569.6	1817.68	3011.75	3634.84	0	0	0
bladder1	1569.6	1838.57	2266.52	7620.44	0	0	0
bladder1	1569.6	1860.2	1406.87	3890.21	0	0	0
bladder1	2024.8	1683.46	2451.34	0	2031.72	0	0
bladder1	1673.6	1694.56	0	0	0	0	0
bladder1	1673.6	1716.02	0	0	0	0	0
bladder1	1673.6	1748.78	0	0	0	0	0
bladder1	1673.6	1769.66	0	0	0	0	0
bladder1	1673.6	1790.51	0	0	0	0	0
bladder1	1849.6	1705.58	1095.48	0	0	0	0
bladder1	1872.7	1693.56	0	0	0	0	0
bladder1	1956.7	1682.08	4187.2	0	6849.24	0	0
bladder1	1956.7	1703.12	1203.9	0	1643.44	0	0
bladder1	1956.7	1724.47	1900.03	8321.37	1515.5	0	0
bladder1	1972.7	1692.37	1098.27	0	2533.26	0	0
bladder1	1865.6	1691.63	0	0	0	0	0
bladder1	2016.6	1685.59	0	0	0	0	0
bladder1	1278.5	1698.84	3285.76	0	0	0	0
bladder1	1278.5	1719.34	3875.54	0	0	0	0
bladder1	1278.5	1740.58	3637.29	0	0	0	0
bladder1	1278.5	1795.79	1985.72	0	0	0	0
bladder1	1278.5	1818.83	1259.36	0	0	0	0
bladder1	1772.7	1671.96	1450.12	2134.54	0	0	0
bladder1	1805.7	1680.25	3380.44	0	0	0	0
bladder1	1805.7	1702.01	7763.43	0	0	0	0
bladder1	1843.6	1692.65	1750.75	0	0	0	0
bladder1	1850.7	1686.58	2082.25	0	0	0	0
bladder1	1850.7	1708.53	1455.45	1896.18	0	0	0
bladder1	2001.8	1682.45	1672.21	0	2617.76	0	0
bladder1	1979.8	1690.28	11095.8	0	10137.8	0	0
bladder1	1116.4	1687.69	2659.83	0	0	0	0
bladder1	1319.5	1692.92	0	0	0	0	0
bladder1	1978.7	1684.3	4166.34	0	4303.24	0	0
bladder1	1994.6	1683.37	1644.93	0	0	0	0
bladder1	1828.6	1686.31	2807.69	0	0	0	0
bladder1	1934.7	1711.66	7120.37	3961.72	6604.17	0	0
bladder1	1992.7	1675.01	1514.31	0	0	0	0
bladder1	1992.7	1696.73	1927.31	0	0	0	0
bladder1	2000.6	1685.68	2692.95	0	1953.64	0	0
bladder1	2000.6	1698.29	0	0	1520.05	0	0
bladder1	2055.7	1702.1	12063.8	19781.3	1992.67	0	0
bladder1	2055.7	1725.11	0	1447.83	0	0	0
bladder1	2500.9	1687.6	0	0	0	0	0
bladder1	2546	1690.73	0	0	0	0	0
bladder1	1511.5	1694.65	0	0	0	0	0
bladder1	1511.5	1716.48	0	0	0	0	0
bladder1	1867.7	1681.61	0	0	1884.02	0	0
bladder1	2478.9	1684.21	3054.38	0	0	1732.03	0
bladder1	2478.9	1705.21	0	0	0	0	0
bladder1	2569	1692.56	0	0	0	0	0
bladder1	2445.9	1683.64	0	0	0	1600.23	0
bladder1	2445.9	1705.67	0	0	0	0	0
bladder1	1747.6	1688.25	36088.8	0	107152	0	0
bladder1	1747.6	1709.51	12202.1	4113.31	36108.3	0	0
bladder1	1747.6	1731.02	2947.76	0	6120.18	0	0
bladder1	1769.6	1684.39	1283.86	0	3401.03	0	0
bladder1	1769.6	1706.37	1475.95	2339.81	8688.69	0	0
bladder1	1785.6	1689.35	0	0	4527.92	0	0
bladder1	1785.6	1708.99	0	0	1521.88	0	0
bladder1	1791.6	1686.49	3553.26	0	6460.38	0	0
bladder1	1791.6	1697.84	8186.38	0	13361	0	0
bladder1	1792.7	1698.75	12866.4	0	24686.3	0	0
bladder1	1814.7	1688.43	0	0	7178.06	0	0
bladder1	1837.7	1687.78	2665.86	0	5642	0	0
bladder1	1918.7	1681.15	3091.63	2943.09	0	0	0
bladder1	1918.7	1712.83	4685.01	6022.55	0	0	0
bladder1	1918.7	1734.11	2644.49	3582.49	0	0	0
bladder1	1918.7	1754.97	2358.96	0	0	0	0
bladder1	1940.7	1688.52	3058.02	1987.61	0	0	0
bladder1	1963.8	1687.51	2133.88	2146.72	0	0	0
bladder1	2609	1686.67	0	0	0	2920.77	0
bladder1	2609	1709.08	0	0	0	2303.92	0
bladder1	1985.8	1691.54	2181.8	2309.07	0	0	0
bladder1	1440.5	1688.7	2535.52	0	0	0	0
bladder1	1440.5	1709.69	3369.24	0	0	0	0
bladder1	1440.5	1756.31	1546.42	0	0	0	0
bladder1	1807.6	1686.4	3387.73	0	1255.71	0	0
bladder1	1807.6	1707.91	3025.51	0	0	0	0
bladder1	1914.7	1682.54	0	0	0	0	0
bladder1	1914.7	1704.22	0	3565.36	0	0	0
bladder1	1962.7	1690.46	2113.88	2425.36	0	0	0
bladder1	2242.8	1686.76	1437.86	0	0	1603.7	0
bladder1	2242.8	1708.81	1424.61	1439.99	0	0	0
bladder1	1953.6	1692.46	3063.96	0	2201.04	0	0
bladder1	1829.5	1690.55	2386.64	0	2929.32	0	0
bladder1	1545.5	1695.01	0	0	1456.39	0	0
bladder1	1892.7	1683.1	4881.53	6606.23	1537.65	0	0
bladder1	1892.7	1746.48	0	9717.46	1194.24	0	0
bladder1	1893.7	1704.13	12572	28178.5	1863.89	0	0
bladder1	1893.7	1725.68	3902.06	6555.89	3410.57	0	0
bladder1	2061.7	1699.3	0	0	0	0	0
bladder1	2137.8	1669.94	1449	1961.63	0	0	0
bladder1	2137.8	1691.36	5005.37	0	4911.35	249.674	0
bladder1	1561.5	1700.3	2165.1	0	0	0	0
bladder1	1707.6	1694.47	16490.9	0	0	3959.9	0
bladder1	1707.6	1714.88	6630.73	0	0	1561.5	0
bladder1	1707.6	1737.56	0	0	0	0	0
bladder1	1707.6	1759.55	1495.69	0	1520.67	0	0
bladder1	1729.6	1691.91	0	0	0	0	0
bladder1	1751.5	1699.39	10469	0	20845.7	0	0
bladder1	1819.7	1693.65	0	1219.61	1064.17	0	0
bladder1	1842.8	1696.19	1691.56	0	1172.43	0	0
bladder1	1835.7	1692.83	0	0	1574.04	0	0
bladder1	1835.7	1715.16	2693.43	1004.59	0	0	0
bladder1	2077.7	1689.72	0	0	1573.71	0	0
bladder1	1773.5	1701.55	2336.84	7096.37	3013.78	0	0
bladder1	2170.8	1695.73	0	0	0	0	0
bladder1	2170.8	1717.19	1636.29	0	0	1588.8	0
bladder1	1796.6	1696.1	2479.68	1160.09	2678.51	0	0
bladder1	1796.6	1696.83	3484.86	0	3581.42	0	0
bladder1	1724.6	1700.11	5238.8	0	0	0	0
bladder1	1843.6	1699.21	945.261	0	0	0	0
bladder1	1843.6	1702.46	1742.68	0	0	0	0
bladder1	1860.7	1693.74	0	0	0	0	0
bladder1	1865.6	1701.37	2010.8	0	0	0	0
bladder1	2593	1712.3	0	0	0	2524.9	0
bladder1	2202.9	1702.65	2068.84	0	1248.97	0	0
bladder1	2112.8	1697.75	12709.8	0	19096.4	0	0
bladder1	2112.8	1719.16	9696.04	0	12892.8	0	0
bladder1	2121.8	1694.83	3155.76	1862.99	0	0	0
bladder1	2211.8	1717.47	0	0	0	0	0
bladder1	2134.7	1694.02	0	0	0	0	0
bladder1	2134.7	1714.97	2054.08	1688.92	3162.9	0	0
bladder1	2172.7	1701.46	0	0	0	0	0
bladder1	2172.7	1722.63	3893.46	0	0	0	0
bladder1	2262.7	1710.15	0	0	0	0	0
bladder1	2178.8	1717.01	1617.16	0	2583.04	0	0
bladder1	1972.7	1707.46	2533.85	0	16827.4	0	0
bladder1	1972.7	1728.62	2493.87	2030.61	7612.96	0	0
bladder1	1994.7	1704.31	2489.98	0	5102.16	0	0
bladder1	2017.8	1712.74	1126.76	0	8504.35	0	0
bladder1	2017.8	1736.25	0	0	0	0	0
bladder1	2032.6	1708	0	0	1092.05	0	0
bladder1	1805.7	1745.69	0	0	0	0	0
bladder1	1805.7	1766.61	1243.28	0	0	0	0
bladder1	1805.7	1795.7	1120.62	0	0	0	0
bladder1	1982.7	1715.53	1389.7	0	2649.92	0	0
bladder1	1988.7	1703.21	0	0	0	0	0
bladder1	1988.7	1724.74	0	0	2800.38	0	0
bladder1	1995.8	1718.08	5094.2	0	13728.9	0	0
bladder1	2010.6	1703.3	0	0	0	0	0
bladder1	2010.6	1724.83	1372.41	0	0	0	0
bladder1	1753.6	1708.44	3985.92	17519.7	0	0	0
bladder1	1753.6	1730.11	0	2148.39	0	0	0
bladder1	1775.6	1704.4	3053.47	4749.36	0	0	0
bladder1	1775.6	1725.86	1017.32	1868.93	0	0	0
bladder1	1950.7	1678.03	1972.84	0	5507.97	0	0
bladder1	1950.7	1699.84	6654.69	0	20418	0	0
bladder1	1950.7	1723.41	30878.2	0	114832	0	0
bladder1	1950.7	1745.32	5127.04	0	17384.6	0	0
bladder1	2094.6	1717.56	20381	11190.8	18743.1	3359.29	0
bladder1	2625	1715.07	0	0	0	1940.47	0
bladder1	2625	1737.29	0	0	0	2017.61	0
bladder1	1731.6	1707.37	43994.2	123412	3786.4	0	0
bladder1	1731.6	1729.74	12252.8	21544.7	5518.04	0	0
bladder1	1731.6	1757.02	4975.53	5746.8	8887.88	0	0
bladder1	1731.6	1778.69	10143.7	20467.7	2314.84	0	0
bladder1	1731.6	1801.09	1452.35	2593.04	2001.66	0	0
bladder1	1769.6	1728.04	0	0	1434.12	0	0
bladder1	1776.7	1703.39	4684.02	6107.09	0	0	0
bladder1	1776.7	1724.65	3311.44	6426.95	0	0	0
bladder1	1791.6	1709.6	3936.38	0	1982.08	0	0
bladder1	1798.7	1707.55	1795.38	7347.02	0	0	0
bladder1	1813.5	1707.64	0	0	1880.35	0	0
bladder1	1865.6	1716.58	0	0	0	0	0
bladder1	1897.5	1714.45	0	1642.87	0	0	0
bladder1	2038.8	1752.86	1624.96	1815.46	0	0	0
bladder1	2038.8	1773.99	0	1641.07	0	0	0
bladder1	2038.8	1841.5	1722.32	1545.86	0	0	0
bladder1	2038.8	1862.12	0	7450.31	0	0	0
bladder1	1729.6	1719.8	3443.26	8778.62	2773.46	0	0
bladder1	2198.8	1715.25	0	0	0	1915.15	0
bladder1	2244.9	1715.34	1645.88	0	0	1424.95	0
bladder1	1814.7	1712.92	0	4282.86	1456.29	0	0
bladder1	2222.9	1712.12	0	0	0	0	0
bladder1	2199.9	1717.28	1186.76	0	1242.26	4019.63	0
bladder1	935.3	1737.47	0	0	0	0	0
bladder1	2060.7	1723.78	0	0	0	0	0
bladder1	1651.5	1714.36	0	0	1576.95	0	0
bladder1	1629.5	1711.12	2210.64	0	3129.42	0	0
bladder1	1607.5	1710.94	0	0	4842.52	0	0
bladder1	1645.5	1711.84	3075.99	0	0	0	0
bladder1	1879.8	1717.38	2185.18	1221.59	0	0	0
bladder1	1665.6	1721.57	1094.06	0	0	0	0
bladder1	1675.7	1713.99	1866.95	0	3926.99	0	0
bladder1	1856.7	1716.3	0	0	0	0	0
bladder1	1849.6	1727.08	0	0	0	0	0
bladder1	1585.6	1731.77	11768.9	0	28685.6	0	0
bladder1	1585.6	1755.95	1662.32	0	4491.8	0	0
bladder1	1585.6	1779.14	0	0	1512.98	0	0
bladder1	1630.6	1713.01	3712.76	0	5536.83	0	0
bladder1	1630.6	1736.52	0	0	1713.02	0	0
bladder1	1834.7	1714.18	1452.99	1124.89	0	1246.44	0
bladder1	1811.6	1732.14	1808.1	0	0	0	0
bladder1	2403.8	1713.19	1737.2	0	2084.69	0	0
[truncated: 496,682+ more rows]

## Sheet: Figure 1B
Sample	total number of MS/MS soectra	number of bisecting-GlcNAc associated spectra	bisecting_ratio [%]	number of fucose-associated spectra	Fuc_ratio [%]	number of Neu5Ac-associated spectra	Neu5Ac_ratio [%]	number of Neu5Gc associated spectra	Neu5Gc_ratio %]	number of glyco-associated spectra	Glyco_ratio [%]	tissue
WAT1	1856	0	0	140	0.075431	510	0.274784	528	0.284483	528	0.284483	WAT
WAT2	1680	0	0	149	0.0886905	463	0.275595	510	0.303571	510	0.303571	WAT
bladder1	2515	2	0.000795229	457	0.18171	317	0.126044	443	0.176143	443	0.176143	bladder
bladder2	3115	1	0.000321027	665	0.213483	591	0.189727	946	0.303692	946	0.303692	bladder
brain1	7559	368	0.0486837	5858	0.77497	5183	0.685673	501	0.0662786	501	0.0662786	brain
brain2	8986	791	0.0880258	6502	0.72357	6162	0.685733	744	0.0827955	744	0.0827955	brain
colon1	6342	397	0.0625985	4301	0.678177	4786	0.754652	1516	0.239041	1516	0.239041	colon
colon2	4874	17	0.00348789	1985	0.407263	2008	0.411982	664	0.136233	664	0.136233	colon
duodenum1	2873	6	0.00208841	241	0.0838844	822	0.286112	798	0.277758	798	0.277758	duodenum
duodenum2	4728	15	0.00317259	583	0.123308	1770	0.374365	1413	0.298858	1413	0.298858	duodenum
heart1	6231	6	0.000962927	1820	0.292088	3915	0.62831	4514	0.724442	4514	0.724442	heart
heart2	5520	2	0.000362319	1586	0.287319	3222	0.583696	3750	0.679348	3750	0.679348	heart
ileum1	2018	5	0.0024777	177	0.0877106	295	0.146184	207	0.102577	207	0.102577	ileum
ileum2	2476	14	0.00565428	233	0.0941034	454	0.18336	359	0.144992	359	0.144992	ileum
jejunum1	3124	8	0.00256082	278	0.0889885	1061	0.339629	795	0.254481	795	0.254481	jejunum
jejunum2	5892	41	0.00695859	1071	0.181772	2647	0.449253	1666	0.282756	1666	0.282756	jejunum
kidney1	8032	364	0.0453187	6538	0.813994	4143	0.515812	4190	0.521663	4190	0.521663	kidney
kidney2	8070	294	0.0364312	6412	0.794548	4295	0.532218	4170	0.516729	4170	0.516729	kidney
liver1	4743	3	0.000632511	660	0.139152	1297	0.273456	2119	0.446764	2119	0.446764	liver
liver2	3813	3	0.000786782	710	0.186205	1503	0.394178	2429	0.637031	2429	0.637031	liver
lung1	8002	24	0.00299925	2548	0.31842	5017	0.626968	5107	0.638215	5107	0.638215	lung
lung2	6498	16	0.0024623	2617	0.402739	4082	0.628193	4750	0.730994	4750	0.730994	lung
lymphNode1	1274	0	0	134	0.105181	190	0.149137	360	0.282575	360	0.282575	lymphNode
lymphNode2	2721	1	0.000367512	313	0.115031	636	0.233738	944	0.346931	944	0.346931	lymphNode
mammaryGland1	3313	0	0	407	0.122849	1100	0.332025	1444	0.435859	1444	0.435859	mammaryGland
mammaryGland2	3225	0	0	459	0.142326	1280	0.396899	1358	0.421085	1358	0.421085	mammaryGland
pancreas1	7523	21	0.00279144	3604	0.479064	913	0.121361	929	0.123488	929	0.123488	pancreas
pancreas2	6817	5	0.00073346	4023	0.590142	1157	0.169723	996	0.146105	996	0.146105	pancreas
seminalVesicle1	11716	41	0.00349949	10668	0.91055	775	0.0661489	562	0.0479686	562	0.0479686	seminalVesicle
seminalVesicle2	12183	87	0.0071411	11055	0.907412	1153	0.0946401	980	0.08044	980	0.08044	seminalVesicle
serum1	5351	3	0.000560643	422	0.0788638	486	0.0908241	4431	0.82807	4431	0.82807	serum
serum2	2871	3	0.00104493	139	0.0484152	140	0.0487635	1777	0.618948	1777	0.618948	serum
skin1	5238	9	0.00171821	1950	0.372279	2462	0.470027	2493	0.475945	2493	0.475945	skin
skin2	5130	8	0.00155945	1605	0.312865	2397	0.467251	1810	0.352827	1810	0.352827	skin
spleen1	7281	25	0.00343359	2035	0.279495	3862	0.530422	4262	0.585359	4262	0.585359	spleen
spleen2	7911	42	0.00530906	2503	0.316395	4392	0.555176	5042	0.63734	5042	0.63734	spleen
testis1	7477	87	0.0116357	2503	0.33476	4340	0.580447	3992	0.533904	3992	0.533904	testis
testis2	7841	40	0.00510139	2475	0.315649	4193	0.534753	4122	0.525698	4122	0.525698	testis
thymus1	5724	19	0.00331936	1319	0.230433	1836	0.320755	3379	0.590321	3379	0.590321	thymus
thymus2	6439	30	0.00465911	1224	0.190092	2108	0.32738	3824	0.593881	3824	0.593881	thymus

## Sheet: Figure 2B
tissue	Standard Deviation of Sialic Acid associated signals	Fraction of Sialic-Acid associated signals [%]	Fraction of neutral-associated signals [%]	Standard Deviation of neutral associated signals	Fraction of oligomannose associated signals [%]	Standard Deviation of oligomannose associated signals
WAT	0.00175915	0.684102	0.154277	0.00924486	0.157989	0.0161408
bladder	0.125447	0.4756	0.197891	0.0083013	0.326509	0.117146
brain	0.0537221	0.503648	0.283168	0.00481265	0.213183	0.0489095
colon	0.0178913	0.480905	0.352889	0.0248695	0.165796	0.0421816
duodenum	0.0416487	0.549124	0.246353	0.0537527	0.203868	0.0111774
heart	0.028274	0.805879	0.129343	0.0185737	0.0647779	0.00970026
ileum	0.0885243	0.283794	0.414545	0.0147899	0.301661	0.0737344
jejunum	0.0912984	0.516938	0.283061	0.10666	0.199599	0.014792
kidney	0.0328602	0.50953	0.393401	0.036923	0.0970352	0.00401443
liver	0.150448	0.771633	0.168386	0.128877	0.0599812	0.0215709
lung	0.0435101	0.805669	0.13081	0.037844	0.0635214	0.00566617
lymphNode	0.0808945	0.615657	0.235905	0.126761	0.148438	0.0458665
mammaryGland	0.0241496	0.840547	0.103386	0.0100544	0.0560672	0.034204
pancreas	0.0432997	0.145407	0.648949	0.0405739	0.205644	0.0838736
seminalVesicle	0.0177933	0.0421546	0.878942	0.0231457	0.0789038	0.00535232
serum	0.140238	0.864829	0.0865793	0.109323	0.0485916	0.0309152
skin	0.0219266	0.650171	0.264462	0.0299666	0.0853664	0.0518933
spleen	0.0166781	0.697077	0.187588	0.0130159	0.115212	0.00383611
testis	0.0870101	0.564259	0.344052	0.0633054	0.0916887	0.0237047
thymus	0.00943645	0.709008	0.159712	0.0114554	0.13128	0.00201896

## Sheet: Figure 3A
	WAT1	WAT2	bladder1	bladder2	brain1	brain2	colon1	colon2	duodenum1	duodenum2	heart1	heart2	ileum1	ileum2	jejunum1	jejunum2	kidney1	kidney2	liver1	liver2	lung1	lung2	lymphNode1	lymphNode2	mammaryGland1	mammaryGland2	pancreas1	pancreas2	seminalVesicle1	seminalVesicle2	serum1	serum2	skin1	skin2	spleen1	spleen2	testis1	testis2	thymus1	thymus2
WAT1	1	0.930511	0.678453	0.777381	0.250707	0.237208	0.633985	0.712448	0.881594	0.86247	0.717357	0.778711	0.563635	0.653014	0.836618	0.80889	0.652468	0.643869	0.584679	0.64844	0.76147	0.732109	0.932879	0.92245	0.587465	0.637984	0.324348	0.268705	0.1241	0.167162	0.351566	0.429063	0.778986	0.744797	0.683034	0.746803	0.62071	0.498004	0.613756	0.55012
WAT2	0.930511	1	0.503932	0.608175	0.23484	0.234489	0.573082	0.598564	0.883801	0.83345	0.746114	0.802817	0.497696	0.541988	0.857733	0.784459	0.677195	0.671799	0.664511	0.776835	0.850146	0.82494	0.962349	0.976018	0.550895	0.565853	0.331038	0.29022	0.132226	0.170058	0.366414	0.397439	0.658811	0.628928	0.608517	0.678868	0.603458	0.515412	0.586546	0.512163
bladder1	0.678453	0.503932	1	0.89072	0.592117	0.494281	0.636079	0.74044	0.671099	0.727225	0.363085	0.427578	0.766091	0.735848	0.59801	0.697278	0.424019	0.40796	0.188087	0.131956	0.324181	0.275137	0.569056	0.488756	0.34404	0.415942	0.544741	0.347584	0.241935	0.280488	0.0760593	0.374903	0.713492	0.583129	0.58573	0.604005	0.39382	0.326461	0.458912	0.414356
bladder2	0.777381	0.608175	0.89072	1	0.494364	0.453219	0.692529	0.791973	0.751084	0.790585	0.532866	0.579046	0.717902	0.76521	0.688581	0.735804	0.529963	0.526438	0.348082	0.295486	0.485087	0.443358	0.679301	0.624745	0.511795	0.582784	0.477992	0.347366	0.228357	0.274508	0.266463	0.492475	0.824145	0.732749	0.692861	0.734465	0.560816	0.431287	0.601814	0.549256
brain1	0.250707	0.23484	0.592117	0.494364	1	0.939305	0.46398	0.462857	0.407892	0.423461	0.248849	0.276939	0.620324	0.433461	0.364967	0.422911	0.47384	0.46823	0.199557	0.133352	0.243225	0.203944	0.251858	0.196224	0.199125	0.168658	0.726427	0.474506	0.405417	0.420337	0.0836148	0.133778	0.341595	0.244718	0.362048	0.330358	0.432989	0.496704	0.341769	0.314293
brain2	0.237208	0.234489	0.494281	0.453219	0.939305	1	0.415211	0.418351	0.361633	0.370017	0.26642	0.291413	0.526464	0.373246	0.323485	0.361686	0.466534	0.480476	0.204006	0.156505	0.262766	0.218564	0.235153	0.201345	0.206037	0.196139	0.651469	0.442341	0.385704	0.398077	0.0789729	0.119441	0.318146	0.258017	0.354522	0.322003	0.449336	0.475643	0.32763	0.308824
colon1	0.633985	0.573082	0.636079	0.692529	0.46398	0.415211	1	0.881084	0.762027	0.834464	0.583893	0.615716	0.804674	0.827858	0.744321	0.873858	0.657686	0.630109	0.378696	0.320703	0.59049	0.485805	0.575874	0.531662	0.526825	0.551502	0.546616	0.383629	0.255434	0.289304	0.314434	0.403414	0.799619	0.74639	0.739447	0.747742	0.676309	0.592231	0.620245	0.576479
colon2	0.712448	0.598564	0.74044	0.791973	0.462857	0.418351	0.881084	1	0.735447	0.841406	0.56351	0.605009	0.860336	0.934893	0.660324	0.85676	0.621438	0.604991	0.25493	0.203525	0.55404	0.424223	0.596622	0.562289	0.488128	0.61876	0.527421	0.419939	0.283066	0.323872	0.141883	0.267902	0.896483	0.892949	0.787964	0.782073	0.642888	0.520746	0.575731	0.560304
duodenum1	0.881594	0.883801	0.671099	0.751084	0.407892	0.361633	0.762027	0.735447	1	0.966102	0.801894	0.842537	0.706062	0.686218	0.968239	0.919978	0.773329	0.766576	0.712508	0.725269	0.842104	0.817533	0.899437	0.865774	0.68007	0.620608	0.481025	0.355325	0.192969	0.234962	0.529653	0.588972	0.788192	0.673696	0.767479	0.821793	0.738422	0.651799	0.763965	0.678084
duodenum2	0.86247	0.83345	0.727225	0.790585	0.423461	0.370017	0.834464	0.841406	0.966102	1	0.740201	0.786403	0.786641	0.797779	0.928848	0.972143	0.742973	0.719604	0.597188	0.593499	0.782956	0.722394	0.846059	0.80932	0.621523	0.611	0.523395	0.39875	0.231708	0.272642	0.439592	0.54605	0.852556	0.758404	0.792799	0.837636	0.728712	0.6404	0.71659	0.640056
heart1	0.717357	0.746114	0.363085	0.532866	0.248849	0.26642	0.583893	0.56351	0.801894	0.740201	1	0.974539	0.413396	0.420018	0.808491	0.682283	0.780246	0.852791	0.76296	0.744259	0.884508	0.829105	0.729081	0.729718	0.882561	0.825943	0.301306	0.26842	0.127442	0.16811	0.62367	0.532993	0.738301	0.680313	0.833907	0.864916	0.849433	0.703882	0.873252	0.86505
heart2	0.778711	0.802817	0.427578	0.579046	0.276939	0.291413	0.615716	0.605009	0.842537	0.786403	0.974539	1	0.452934	0.4715	0.834357	0.730108	0.79051	0.847874	0.745396	0.751153	0.913708	0.865219	0.783128	0.784763	0.833471	0.798512	0.331313	0.294108	0.139044	0.182024	0.570609	0.525934	0.765089	0.716294	0.825836	0.857291	0.836615	0.689479	0.844335	0.812274
ileum1	0.563635	0.497696	0.766091	0.717902	0.620324	0.526464	0.804674	0.860336	0.706062	0.786641	0.413396	0.452934	1	0.916142	0.634418	0.815737	0.528093	0.499125	0.214583	0.153785	0.431707	0.332382	0.519185	0.456972	0.34046	0.39717	0.695582	0.511303	0.339059	0.369615	0.0971994	0.227937	0.715195	0.63677	0.649779	0.624514	0.537992	0.499155	0.508583	0.465468
ileum2	0.653014	0.541988	0.735848	0.76521	0.433461	0.373246	0.827858	0.934893	0.686218	0.797779	0.420018	0.4715	0.916142	1	0.60358	0.826753	0.50416	0.460677	0.159407	0.124623	0.458479	0.343088	0.557111	0.519558	0.324745	0.459014	0.558869	0.454996	0.29029	0.324396	0.0407275	0.209399	0.802347	0.791991	0.678974	0.659625	0.532384	0.44413	0.472146	0.430566
jejunum1	0.836618	0.857733	0.59801	0.688581	0.364967	0.323485	0.744321	0.660324	0.968239	0.928848	0.808491	0.834357	0.634418	0.60358	1	0.901951	0.768058	0.765181	0.75817	0.76983	0.854289	0.828958	0.870777	0.837169	0.703112	0.599544	0.474714	0.323342	0.167839	0.207912	0.608446	0.622938	0.728259	0.604443	0.73446	0.795009	0.733693	0.65152	0.77511	0.689161
jejunum2	0.80889	0.784459	0.697278	0.735804	0.422911	0.361686	0.873858	0.85676	0.919978	0.972143	0.682283	0.730108	0.815737	0.826753	0.901951	1	0.712867	0.677773	0.528007	0.526824	0.751306	0.665306	0.792006	0.752848	0.558836	0.564138	0.572386	0.413441	0.248886	0.287875	0.372905	0.464289	0.830362	0.752787	0.759793	0.795814	0.693311	0.614659	0.663856	0.589872
kidney1	0.652468	0.677195	0.424019	0.529963	0.47384	0.466534	0.657686	0.621438	0.773329	0.742973	0.780246	0.79051	0.528093	0.50416	0.768058	0.712867	1	0.963157	0.686737	0.664141	0.791577	0.74832	0.648699	0.63172	0.681642	0.593056	0.441374	0.341036	0.276356	0.309469	0.564195	0.494608	0.646015	0.597904	0.718843	0.736184	0.796334	0.713518	0.737015	0.692155
kidney2	0.643869	0.671799	0.40796	0.526438	0.46823	0.480476	0.630109	0.604991	0.766576	0.719604	0.852791	0.847874	0.499125	0.460677	0.765181	0.677773	0.963157	1	0.704888	0.674283	0.806408	0.752787	0.637991	0.630325	0.786191	0.70527	0.42171	0.331743	0.257019	0.293287	0.584718	0.494187	0.66947	0.613983	0.788462	0.799388	0.835252	0.727395	0.81706	0.801618
liver1	0.584679	0.664511	0.188087	0.348082	0.199557	0.204006	0.378696	0.25493	0.712508	0.597188	0.76296	0.745396	0.214583	0.159407	0.75817	0.528007	0.686737	0.704888	1	0.90611	0.777823	0.860457	0.688135	0.661381	0.682415	0.449635	0.238358	0.174519	0.066813	0.0922391	0.823888	0.652572	0.384994	0.282165	0.498951	0.56991	0.673499	0.623561	0.71005	0.613312
liver2	0.64844	0.776835	0.131956	0.295486	0.133352	0.156505	0.320703	0.203525	0.725269	0.593499	0.744259	0.751153	0.153785	0.124623	0.76983	0.526824	0.664141	0.674283	0.90611	1	0.832168	0.919002	0.778289	0.78048	0.583428	0.382259	0.202167	0.169687	0.0437801	0.0674628	0.72013	0.563722	0.32468	0.254473	0.415588	0.494802	0.599444	0.566879	0.616119	0.50513
lung1	0.76147	0.850146	0.324181	0.485087	0.243225	0.262766	0.59049	0.55404	0.842104	0.782956	0.884508	0.913708	0.431707	0.458479	0.854289	0.751306	0.791577	0.806408	0.777823	0.832168	1	0.937975	0.797521	0.814065	0.65937	0.592516	0.33067	0.281546	0.144075	0.184419	0.570277	0.490131	0.640897	0.619907	0.682622	0.722315	0.776445	0.671244	0.711732	0.645065
lung2	0.732109	0.82494	0.275137	0.443358	0.203944	0.218564	0.485805	0.424223	0.817533	0.722394	0.829105	0.865219	0.332382	0.343088	0.828958	0.665306	0.74832	0.752787	0.860457	0.919002	0.937975	1	0.818775	0.810191	0.62098	0.489559	0.265889	0.230271	0.0968369	0.132795	0.647402	0.539574	0.524706	0.474996	0.57911	0.630132	0.695346	0.611735	0.70243	0.579204
lymphNode1	0.932879	0.962349	0.569056	0.679301	0.251858	0.235153	0.575874	0.596622	0.899437	0.846059	0.729081	0.783128	0.519185	0.557111	0.870777	0.792006	0.648699	0.637991	0.688135	0.778289	0.797521	0.818775	1	0.977231	0.573225	0.566125	0.34937	0.287518	0.140067	0.177489	0.41454	0.456677	0.671145	0.605944	0.622636	0.699894	0.588376	0.49979	0.637792	0.53598
lymphNode2	0.92245	0.976018	0.488756	0.624745	0.196224	0.201345	0.531662	0.562289	0.865774	0.80932	0.729718	0.784763	0.456972	0.519558	0.837169	0.752848	0.63172	0.630325	0.661381	0.78048	0.814065	0.810191	0.977231	1	0.554861	0.575347	0.300604	0.271733	0.121013	0.158107	0.364645	0.4014	0.642827	0.606067	0.603898	0.674863	0.573029	0.476543	0.598038	0.517068
mammaryGland1	0.587465	0.550895	0.34404	0.511795	0.199125	0.206037	0.526825	0.488128	0.68007	0.621523	0.882561	0.833471	0.34046	0.324745	0.703112	0.558836	0.681642	0.786191	0.682415	0.583428	0.65937	0.62098	0.573225	0.554861	1	0.908199	0.214158	0.155156	0.0823627	0.118164	0.709724	0.584852	0.701473	0.601431	0.843586	0.882315	0.807621	0.644022	0.923331	0.958649
mammaryGland2	0.637984	0.565853	0.415942	0.582784	0.168658	0.196139	0.551502	0.61876	0.620608	0.611	0.825943	0.798512	0.39717	0.459014	0.599544	0.564138	0.593056	0.70527	0.449635	0.382259	0.592516	0.489559	0.566125	0.575347	0.908199	1	0.194632	0.175228	0.0973672	0.137428	0.397782	0.365653	0.81298	0.783048	0.885998	0.90465	0.751707	0.553163	0.824021	0.897079
pancreas1	0.324348	0.331038	0.544741	0.477992	0.726427	0.651469	0.546616	0.527421	0.481025	0.523395	0.301306	0.331313	0.695582	0.558869	0.474714	0.572386	0.441374	0.42171	0.238358	0.202167	0.33067	0.265889	0.34937	0.300604	0.214158	0.194632	1	0.87357	0.522763	0.52473	0.12018	0.169442	0.419711	0.340669	0.403369	0.382026	0.441455	0.460884	0.392079	0.334514
pancreas2	0.268705	0.29022	0.347584	0.347366	0.474506	0.442341	0.383629	0.419939	0.355325	0.39875	0.26842	0.294108	0.511303	0.454996	0.323342	0.413441	0.341036	0.331743	0.174519	0.169687	0.281546	0.230271	0.287518	0.271733	0.155156	0.175228	0.87357	1	0.549717	0.536124	0.0648222	0.10011	0.34749	0.328473	0.324286	0.302408	0.328085	0.305978	0.302667	0.257296
seminalVesicle1	0.1241	0.132226	0.241935	0.228357	0.405417	0.385704	0.255434	0.283066	0.192969	0.231708	0.127442	0.139044	0.339059	0.29029	0.167839	0.248886	0.276356	0.257019	0.066813	0.0437801	0.144075	0.0968369	0.140067	0.121013	0.0823627	0.0973672	0.522763	0.549717	1	0.986105	0.0167123	0.0419738	0.216507	0.206482	0.20166	0.184471	0.233113	0.244461	0.164776	0.148197
seminalVesicle2	0.167162	0.170058	0.280488	0.274508	0.420337	0.398077	0.289304	0.323872	0.234962	0.272642	0.16811	0.182024	0.369615	0.324396	0.207912	0.287875	0.309469	0.293287	0.0922391	0.0674628	0.184419	0.132795	0.177489	0.158107	0.118164	0.137428	0.52473	0.536124	0.986105	1	0.0343111	0.0617824	0.259587	0.245866	0.244387	0.22949	0.261048	0.260679	0.202118	0.185599
serum1	0.351566	0.366414	0.0760593	0.266463	0.0836148	0.0789729	0.314434	0.141883	0.529653	0.439592	0.62367	0.570609	0.0971994	0.0407275	0.608446	0.372905	0.564195	0.584718	0.823888	0.72013	0.570277	0.647402	0.41454	0.364645	0.709724	0.397782	0.12018	0.0648222	0.0167123	0.0343111	1	0.78044	0.300004	0.165486	0.427611	0.508322	0.630465	0.573771	0.68738	0.619087
serum2	0.429063	0.397439	0.374903	0.492475	0.133778	0.119441	0.403414	0.267902	0.588972	0.54605	0.532993	0.525934	0.227937	0.209399	0.622938	0.464289	0.494608	0.494187	0.652572	0.563722	0.490131	0.539574	0.456677	0.4014	0.584852	0.365653	0.169442	0.10011	0.0419738	0.0617824	0.78044	1	0.431887	0.256049	0.454404	0.554147	0.537645	0.480019	0.608368	0.524702
skin1	0.778986	0.658811	0.713492	0.824145	0.341595	0.318146	0.799619	0.896483	0.788192	0.852556	0.738301	0.765089	0.715195	0.802347	0.728259	0.830362	0.646015	0.66947	0.384994	0.32468	0.640897	0.524706	0.671145	0.642827	0.701473	0.81298	0.419711	0.34749	0.216507	0.259587	0.300004	0.431887	1	0.940154	0.879913	0.908229	0.735474	0.571658	0.727518	0.723191
skin2	0.744797	0.628928	0.583129	0.732749	0.244718	0.258017	0.74639	0.892949	0.673696	0.758404	0.680313	0.716294	0.63677	0.791991	0.604443	0.752787	0.597904	0.613983	0.282165	0.254473	0.619907	0.474996	0.605944	0.606067	0.601431	0.783048	0.340669	0.328473	0.206482	0.245866	0.165486	0.256049	0.940154	1	0.816936	0.826938	0.695655	0.520845	0.604942	0.622982
spleen1	0.683034	0.608517	0.58573	0.692861	0.362048	0.354522	0.739447	0.787964	0.767479	0.792799	0.833907	0.825836	0.649779	0.678974	0.73446	0.759793	0.718843	0.788462	0.498951	0.415588	0.682622	0.57911	0.622636	0.603898	0.843586	0.885998	0.403369	0.324286	0.20166	0.244387	0.427611	0.454404	0.879913	0.816936	1	0.973025	0.819257	0.64518	0.890891	0.906883
spleen2	0.746803	0.678868	0.604005	0.734465	0.330358	0.322003	0.747742	0.782073	0.821793	0.837636	0.864916	0.857291	0.624514	0.659625	0.795009	0.795814	0.736184	0.799388	0.56991	0.494802	0.722315	0.630132	0.699894	0.674863	0.882315	0.90465	0.382026	0.302408	0.184471	0.22949	0.508322	0.554147	0.908229	0.826938	0.973025	1	0.833277	0.664001	0.901708	0.908589
testis1	0.62071	0.603458	0.39382	0.560816	0.432989	0.449336	0.676309	0.642888	0.738422	0.728712	0.849433	0.836615	0.537992	0.532384	0.733693	0.693311	0.796334	0.835252	0.673499	0.599444	0.776445	0.695346	0.588376	0.573029	0.807621	0.751707	0.441455	0.328085	0.233113	0.261048	0.630465	0.537645	0.735474	0.695655	0.819257	0.833277	1	0.928968	0.833118	0.82259
testis2	0.498004	0.515412	0.326461	0.431287	0.496704	0.475643	0.592231	0.520746	0.651799	0.6404	0.703882	0.689479	0.499155	0.44413	0.65152	0.614659	0.713518	0.727395	0.623561	0.566879	0.671244	0.611735	0.49979	0.476543	0.644022	0.553163	0.460884	0.305978	0.244461	0.260679	0.573771	0.480019	0.571658	0.520845	0.64518	0.664001	0.928968	1	0.692344	0.666706
thymus1	0.613756	0.586546	0.458912	0.601814	0.341769	0.32763	0.620245	0.575731	0.763965	0.71659	0.873252	0.844335	0.508583	0.472146	0.77511	0.663856	0.737015	0.81706	0.71005	0.616119	0.711732	0.70243	0.637792	0.598038	0.923331	0.824021	0.392079	0.302667	0.164776	0.202118	0.68738	0.608368	0.727518	0.604942	0.890891	0.901708	0.833118	0.692344	1	0.961512
thymus2	0.55012	0.512163	0.414356	0.549256	0.314293	0.308824	0.576479	0.560304	0.678084	0.640056	0.86505	0.812274	0.465468	0.430566	0.689161	0.589872	0.692155	0.801618	0.613312	0.50513	0.645065	0.579204	0.53598	0.517068	0.958649	0.897079	0.334514	0.257296	0.148197	0.185599	0.619087	0.524702	0.723191	0.622982	0.906883	0.908589	0.82259	0.666706	0.961512	1

## Sheet: Figure 3B
intensity	M	Sample
7.93509e+07	1075.4	WAT1
1.29813e+07	1116.4	WAT1
1.44462e+08	1237.5	WAT1
23578275	1254.5	WAT1
22505935	1262.5	WAT1
3.56724e+07	1278.5	WAT1
6.51591e+07	1399.5	WAT1
3.86155e+07	1416.5	WAT1
52288773	1424.5	WAT1
1.09433e+07	1440.5	WAT1
1.50108e+07	1481.6	WAT1
1.72338e+07	1561.6	WAT1
14836864	1569.6	WAT1
3.60872e+07	1578.6	WAT1
7477313	1585.6	WAT1
15222306	1602.6	WAT1
24748686	1627.6	WAT1
8.65624e+07	1643.6	WAT1
11433812	1715.6	WAT1
3.11742e+07	1723.6	WAT1
84890678	1731.6	WAT1
7.73959e+07	1740.6	WAT1
6.89993e+06	1746.6	WAT1
18687924	1747.6	WAT1
10425785	1772.7	WAT1
6059892	1776.7	WAT1
1.11936e+07	1788.7	WAT1
129846804	1789.7	WAT1
5994698	1805.7	WAT1
1.2508e+07	1811.7	WAT1
5426449	1877.7	WAT1
5.06583e+07	1885.7	WAT1
37396005	1893.7	WAT1
2.19245e+08	1902.7	WAT1
14629890	1909.7	WAT1
62017914	1918.7	WAT1
2.89143e+07	1930.7	WAT1
199922951	1934.7	WAT1
142383217	1950.7	WAT1
13356577	1951.7	WAT1
16482157	1967.7	WAT1
8.2977e+06	1975.8	WAT1
10218255	1979.8	WAT1
6.13083e+06	2047.7	WAT1
253258092	2080.8	WAT1
729545283	2096.8	WAT1
18127701	2112.8	WAT1
41117677	2113.8	WAT1
92375235	2118.7	WAT1
18068381	2125.8	WAT1
5.29012e+06	2137.8	WAT1
5738138	2154.8	WAT1
8465511	2170.9	WAT1
27775229	2186.9	WAT1
46318825	2225.8	WAT1
18997858	2241.8	WAT1
79485430	2242.8	WAT1
5526886	2256.8	WAT1
359070468	2257.8	WAT1
86295826	2258.8	WAT1
8284037	2264.8	WAT1
5507305	2287.9	WAT1
157750388	2371.9	WAT1
73260236	2387.9	WAT1
510437441	2403.8	WAT1
5.02889e+07	2403.9	WAT1
6171470	2409.8	WAT1
13727903	2410.8	WAT1
8808198	2420.9	WAT1
30609085	2461.9	WAT1
20882454	2463.8	WAT1
16383515	2494	WAT1
6622214	1059.4	WAT2
5.52818e+07	1075.4	WAT2
1.10092e+08	1237.5	WAT2
14315158	1254.5	WAT2
66930859	1259.4	WAT2
21217438	1262.5	WAT2
2.1142e+07	1278.5	WAT2
5.14035e+07	1399.5	WAT2
2.24546e+07	1416.5	WAT2
47771789	1424.5	WAT2
1.72602e+07	1465.6	WAT2
1.35907e+07	1561.6	WAT2
11629342	1569.6	WAT2
24244553	1578.6	WAT2
7273431	1585.6	WAT2
7977729	1602.6	WAT2
46870655	1627.6	WAT2
53029626	1643.6	WAT2
6001277	1715.6	WAT2
2.30999e+07	1723.6	WAT2
67405799	1731.6	WAT2
1.1866e+07	1738.6	WAT2
5.57097e+07	1740.6	WAT2
6.22492e+06	1746.6	WAT2
17960622	1747.6	WAT2
7536279	1753.6	WAT2
5946656	1772.7	WAT2
11198918	1788.7	WAT2
209751791	1789.7	WAT2
14722109	1827.6	WAT2
5834176	1879.8	WAT2
3.58128e+07	1885.7	WAT2
25966117	1893.7	WAT2
1.53445e+08	1902.7	WAT2
19478476	1908.6	WAT2
12861529	1909.7	WAT2
27761848	1918.7	WAT2
117311996	1934.7	WAT2
1.02688e+08	1950.7	WAT2
17933613	1951.7	WAT2
10608058	1967.7	WAT2
5.87551e+06	1975.8	WAT2
143736168	2080.8	WAT2
44537051	2094.7	WAT2
4.58106e+08	2096.8	WAT2
10588474	2112.8	WAT2
45783887	2113.8	WAT2
66738709	2118.7	WAT2
7991225	2125.8	WAT2
16539883	2141.7	WAT2
8108107	2154.8	WAT2
11657179	2186.9	WAT2
47291316	2225.8	WAT2
20848775	2241.8	WAT2
43590623	2242.8	WAT2
12950438	2256.8	WAT2
3.40296e+08	2257.8	WAT2
44192033	2258.8	WAT2
203315549	2371.9	WAT2
5305091	2386.8	WAT2
98040528	2387.9	WAT2
72709720	2401.8	WAT2
14449226	2402.8	WAT2
644020443	2403.8	WAT2
3.48353e+07	2403.9	WAT2
25382675	2410.8	WAT2
7708734	2416.9	WAT2
11579119	2420.9	WAT2
114416518	2425.8	WAT2
5661852	2432.9	WAT2
25001963	2447.8	WAT2
36302782	2448.9	WAT2
15573896	2461.9	WAT2
6310643	2462.9	WAT2
15029278	2463.8	WAT2
14941323	2464.8	WAT2
14038917	2494	WAT2
13740173	2769	WAT2
24728398	1014.3	bladder1
2.82397e+08	1075.4	bladder1
8005847	1092.4	bladder1
32441952	1116.4	bladder1
1.62836e+07	1176.4	bladder1
19284839	1235.4	bladder1
7.00386e+08	1237.5	bladder1
140717018	1254.5	bladder1
1.25501e+07	1262.5	bladder1
6.70146e+07	1278.5	bladder1
10283842	1319.5	bladder1
11386154	1327.6	bladder1
211499604	1399.5	bladder1
6986137	1414.5	bladder1
1.5058e+08	1416.5	bladder1
6.58607e+07	1421.5	bladder1
4.06006e+07	1424.5	bladder1
30170857	1440.5	bladder1
25842362	1481.6	bladder1
7156176	1489.6	bladder1
5.76835e+07	1561.6	bladder1
21014515	1569.6	bladder1
1.50948e+08	1578.6	bladder1
15782742	1583.5	bladder1
33638209	1585.6	bladder1
4.36986e+07	1602.6	bladder1
1.18448e+08	1643.6	bladder1
11746645	1707.6	bladder1
11386468	1715.6	bladder1
9.49115e+07	1723.6	bladder1
66258543	1731.6	bladder1
1.72225e+07	1738.6	bladder1
2.76836e+08	1740.6	bladder1
2.10791e+07	1746.6	bladder1
55566710	1747.6	bladder1
7121348	1748.6	bladder1
6099379	1753.6	bladder1
9556848	1757.7	bladder1
6.52645e+06	1764.6	bladder1
1.32407e+07	1767.6	bladder1
3.75424e+07	1768.7	bladder1
5372549	1769.6	bladder1
12537617	1772.7	bladder1
3.94235e+07	1788.7	bladder1
5.93348e+07	1789.7	bladder1
1.37459e+07	1805.7	bladder1
10894159	1813.7	bladder1
12539558	1869.6	bladder1
7556455	1877.7	bladder1
7.80246e+07	1885.7	bladder1
58330461	1893.7	bladder1
1.95112e+07	1900.7	bladder1
3.45823e+08	1902.7	bladder1
5862396	1908.7	bladder1
56816599	1909.7	bladder1
5.53368e+06	1915.7	bladder1
39418943	1918.7	bladder1
6551369	1919.7	bladder1
4.18728e+07	1930.7	bladder1
212863832	1934.7	bladder1
1.31059e+07	1948.7	bladder1
4.38832e+08	1950.7	bladder1
1.16481e+07	1952.7	bladder1
22723863	1956.7	bladder1
11487743	1967.7	bladder1
55514841	1972.7	bladder1
11397293	1975.8	bladder1
20530974	1995.8	bladder1
25303478	2008.8	bladder1
10145940	2038.8	bladder1
9088690	2040.8	bladder1
7388985	2055.7	bladder1
26023120	2064.7	bladder1
212514379	2080.8	bladder1
4.30868e+07	2081.8	bladder1
8974782	2094.7	bladder1
730654439	2096.8	bladder1
44485739	2112.8	bladder1
92877578	2118.7	bladder1
7742987	2121.8	bladder1
11495671	2124.7	bladder1
1.61958e+07	2137.8	bladder1
22460149	2141.7	bladder1
54231487	2141.8	bladder1
6611996	2147.8	bladder1
1.86574e+07	2154.8	bladder1
8375989	2170.8	bladder1
6582669	2170.9	bladder1
29843348	2186.9	bladder1
6.08246e+07	2242.8	bladder1
2.44385e+07	2257.8	bladder1
1.32163e+08	2258.8	bladder1
6681097	2283.8	bladder1
8662243	2299.8	bladder1
9.86277e+06	2299.9	bladder1
8368006	2303.9	bladder1
14935161	2315.8	bladder1
39916047	2461.9	bladder1
7.68911e+06	2503.9	bladder1
7.50284e+06	2610	bladder1
29921393	3161.2	bladder1
5657997	1060.4	bladder2
1.60505e+07	1073.4	bladder2
3.83045e+08	1075.4	bladder2
5762136	1077.9	bladder2
8791043	1081.4	bladder2
10049508	1092.4	bladder2
5.66715e+07	1097.4	bladder2
5228873	1113.4	bladder2
57138974	1116.4	bladder2
1.28223e+09	1237.5	bladder2
8940043	1253.5	bladder2
2.43317e+08	1254.5	bladder2
17999137	1257.4	bladder2
3.80398e+08	1259.4	bladder2
43252988	1262.5	bladder2
1.28764e+08	1278.5	bladder2
8.90557e+06	1319.5	bladder2
10303852	1327.6	bladder2
1.25417e+08	1399.5	bladder2
9.29295e+07	1416.5	bladder2
55334668	1421.5	bladder2
1.27931e+08	1424.5	bladder2
34555539	1440.5	bladder2
12808109	1465.6	bladder2
4.23387e+07	1481.6	bladder2
2.33512e+07	1561.6	bladder2
29548791	1569.6	bladder2
6.58674e+06	1576.6	bladder2
6.18766e+07	1578.6	bladder2
7469103	1583.5	bladder2
42031301	1585.6	bladder2
7887049	1586.6	bladder2
49083787	1602.6	bladder2
22748935	1627.6	bladder2
19154367	1641.6	bladder2
2.37773e+08	1643.6	bladder2
7017694	1684.6	bladder2
20355768	1707.6	bladder2
24612353	1715.6	bladder2
3.29043e+07	1723.6	bladder2
14976515	1725.7	bladder2
1.06847e+08	1731.6	bladder2
5066536	1733.7	bladder2
9.75471e+07	1740.6	bladder2
8117190	1746.6	bladder2
6.45217e+07	1747.6	bladder2
1.05137e+07	1748.6	bladder2
10993051	1753.6	bladder2
16200895	1764.6	bladder2
13633349	1768.7	bladder2
8519908	1769.6	bladder2
19917989	1772.7	bladder2
5620893	1775.6	bladder2
7772815	1776.7	bladder2
65531737	1788.7	bladder2
1.57106e+08	1789.7	bladder2
4.45664e+07	1805.7	bladder2
9.27034e+06	1846.7	bladder2
26233035	1869.6	bladder2
16182577	1877.7	bladder2
2.74887e+07	1885.7	bladder2
90550613	1893.7	bladder2
1.20644e+08	1902.7	bladder2
76790392	1909.7	bladder2
8991338	1915.7	bladder2
96351435	1918.7	bladder2
7.80478e+06	1929.6	bladder2
1.52526e+07	1930.7	bladder2
5809077	1931.6	bladder2
16420242	1932.7	bladder2
4.1616e+08	1934.7	bladder2
4.26044e+07	1935.7	bladder2
7027501	1940.7	bladder2
36801345	1948.7	bladder2
7.8741e+08	1950.7	bladder2
2.69219e+07	1951.7	bladder2
37804224	1956.7	bladder2
6232449	1963.8	bladder2
51471389	1967.7	bladder2
65837473	1972.7	bladder2
5091884	1975.8	bladder2
5690958	1976.7	bladder2
16741798	1978.7	bladder2
22250410	1979.8	bladder2
6053758	1991.7	bladder2
18940808	2008.7	bladder2
9170106	2008.8	bladder2
7854852	2024.8	bladder2
24372056	2038.8	bladder2
8022713	2039.7	bladder2
13045171	2040.8	bladder2
6674773	2054.8	bladder2
10426664	2055.7	bladder2
6333606	2064.7	bladder2
5.09549e+06	2064.8	bladder2
1.67202e+07	2078.8	bladder2
6.26431e+08	2080.8	bladder2
8.11075e+07	2081.8	bladder2
3.27206e+07	2094.7	bladder2
6.86245e+06	2094.8	bladder2
1.86298e+09	2096.8	bladder2
15780748	2098.8	bladder2
64996617	2102.8	bladder2
110830197	2112.8	bladder2
9227126	2117.8	bladder2
191250874	2118.7	bladder2
8027560	2118.8	bladder2
15950085	2121.8	bladder2
44241559	2125.8	bladder2
7044417	2128.7	bladder2
78944549	2134.7	bladder2
3.50911e+07	2137.8	bladder2
19988796	2141.7	bladder2
129730528	2141.8	bladder2
16543857	2147.8	bladder2
5.11528e+07	2154.8	bladder2
6192286	2170.8	bladder2
18574899	2170.9	bladder2
12575126	2178.8	bladder2
56693698	2186.9	bladder2
8655741	2199.8	bladder2
193270946	2242.8	bladder2
12230330	2256.8	bladder2
5.82366e+08	2257.8	bladder2
4.63693e+08	2258.8	bladder2
19496703	2264.8	bladder2
13696751	2275.8	bladder2
52497430	2279.8	bladder2
60158375	2280.8	bladder2
11914778	2283.8	bladder2
13042457	2287.9	bladder2
9523731	2299.8	bladder2
24460832	2299.9	bladder2
30196845	2300.9	bladder2
30412231	2303.9	bladder2
35045779	2315.8	bladder2
2.60806e+07	2316.9	bladder2
7435255	2332.9	bladder2
14830904	2348.9	bladder2
22952029	2371.9	bladder2
31018820	2387.9	bladder2
10979120	2388.9	bladder2
68234636	2403.8	bladder2
1.41858e+08	2403.9	bladder2
16633969	2425.8	bladder2
13885368	2445.9	bladder2
2.73146e+07	2446.9	bladder2
7432012	2448.9	bladder2
109346498	2461.9	bladder2
34140561	2462.9	bladder2
22573691	2478.9	bladder2
1.45097e+07	2593	bladder2
9.79729e+06	2610	bladder2
9941916	2770	bladder2
5622380	2786	bladder2
18611728	3161.2	bladder2
8665417	4176.5	bladder2
24063857	4192.5	bladder2
6464900	4214.5	bladder2
6083729	4304.6	bladder2
5577712	1008.4	brain1
1.53314e+07	1032.4	brain1
31579380	1034.4	brain1
6108463	1049.4	brain1
37285337	1055.4	brain1
23286141	1056.4	brain1
475301967	1057.4	brain1
9639723	1058.4	brain1
25013985	1058.7	brain1
31570459	1059.1	brain1
1543698075	1059.4	brain1
18058812	1060.9	brain1
5604495	1072.4	brain1
251079410	1073.4	brain1
67207348	1074.4	brain1
2230925541	1075.4	brain1
25562414	1079.4	brain1
14000601	1080.9	brain1
25331087	1081.4	brain1
40530926	1092.4	brain1
64934959	1097.4	brain1
141313482	1098.4	brain1
306862154	1100.4	brain1
162902707	1116.4	brain1
43527375	1121.4	brain1
13836592	1139.4	brain1
7056723	1140.4	brain1
14469751	1151.4	brain1
37273755	1155.4	brain1
183971675	1157.5	brain1
207007948	1176.4	brain1
5207012	1196.4	brain1
7599326	1199.4	brain1
9817505	1205.4	brain1
8298134	1217.4	brain1
14185523	1218.4	brain1
46770186	1218.5	brain1
145943789	1219.5	brain1
300855566	1221.5	brain1
6064438	1227.5	brain1
20696020	1233.4	brain1
65541055	1233.5	brain1
9619879	1234.4	brain1
759440706	1236.5	brain1
11227573434	1237.5	brain1
204901909	1238	brain1
6609218	1238.5	brain1
7773971	1251.5	brain1
217498676	1252.5	brain1
143683122	1253.5	brain1
991261609	1254.5	brain1
205247037	1255.5	brain1
486053294	1259.4	brain1
17598698	1261.5	brain1
1275776928	1262.5	brain1
6065699	1263.5	brain1
6913740	1265	brain1
45442128	1269.4	brain1
11348384	1276.5	brain1
1.07365e+08	1278.5	brain1
39793020	1280.5	brain1
229800459	1282.5	brain1
26126382	1284.5	brain1
67112462	1299.5	brain1
1135631023	1303.5	brain1
23817163	1304.5	brain1
6835645	1307.5	brain1
2.15494e+08	1319.5	brain1
7916808	1320.5	brain1
10756985	1323.5	brain1
35502153	1325.5	brain1
7837977	1342.4	brain1
6390129	1364.6	brain1
6389920	1367.5	brain1
14025014	1382.5	brain1
217358304	1383.5	brain1
6020152	1386	brain1
14036772	1396.5	brain1
139141314	1397.5	brain1
100785152	1398.5	brain1
2448718533	1399.5	brain1
27781898	1400.5	brain1
23906297	1404.5	brain1
6465414	1405.5	brain1
22794218	1406.5	brain1
37099017	1408.5	brain1
137549332	1414.5	brain1
13146055	1415.5	brain1
81709569	1415.6	brain1
1277826411	1416.5	brain1
24928408	1417.5	brain1
26449455	1420.5	brain1
195151519	1421.5	brain1
531527451	1424.5	brain1
1.33118e+07	1438.5	brain1
216990042	1440.5	brain1
83845084	1444.6	brain1
2838625959	1465.6	brain1
105635205	1467.6	brain1
37461495	1479.5	brain1
11248442	1480.6	brain1
3.72881e+07	1481.6	brain1
22756341	1485.5	brain1
8924287	1485.6	brain1
66384062	1487.5	brain1
46518400	1487.6	brain1
267696560	1510.6	brain1
7083251	1521.6	brain1
9.34693e+07	1522.6	brain1
77638723	1545.5	brain1
17989649	1559.5	brain1
425955128	1561.6	brain1
18374029	1569.6	brain1
422663161	1570.6	brain1
133377202	1576.6	brain1
38533516	1577.6	brain1
1121991797	1578.6	brain1
132625739	1584.6	brain1
20583567	1585.6	brain1
313153550	1586.6	brain1
18645366	1592.6	brain1
17283419	1595.6	brain1
36637650	1602.6	brain1
11850961	1603.6	brain1
79985407	1606.6	brain1
65567237	1609.6	brain1
103669587	1611.6	brain1
23855057	1615.7	brain1
7.80385e+08	1627.6	brain1
11115077	1631.7	brain1
12386657	1641.5	brain1
4.535e+07	1641.6	brain1
197118085	1643.6	brain1
17163055	1649.6	brain1
16963452	1664.7	brain1
2278582336	1668.6	brain1
579036372	1668.7	brain1
18247881	1672.7	brain1
6.78391e+06	1682.6	brain1
30146496	1684.6	brain1
5882341	1688.7	brain1
109556566	1690.6	brain1
29899454	1700.6	brain1
62997172	1707.6	brain1
107519080	1713.6	brain1
147200585	1713.7	brain1
360363740	1715.6	brain1
22001746	1722.6	brain1
380848626	1723.6	brain1
9897250	1725.7	brain1
79671390	1730.6	brain1
202223865	1731.6	brain1
38922910	1732.6	brain1
246065745	1732.7	brain1
146687822	1738.6	brain1
25221336	1739.6	brain1
937617332	1740.6	brain1
58824133	1746.6	brain1
133470833	1748.6	brain1
129007793	1748.7	brain1
26483783	1749.7	brain1
13532824	1753.7	brain1
18047626	1756.7	brain1
27392133	1757.7	brain1
7558797	1760.7	brain1
28238175	1765.7	brain1
8802248	1766.7	brain1
6427697	1767.7	brain1
80896012	1768.7	brain1
9766765	1769.7	brain1
641637114	1771.7	brain1
28370079	1772.7	brain1
1387243919	1773.7	brain1
13593526	1785.6	brain1
148906153	1788.7	brain1
1.06103e+09	1789.7	brain1
53620909	1790.7	brain1
108786743	1795.6	brain1
6695143	1795.7	brain1
17086957	1803.6	brain1
1.00886e+07	1803.7	brain1
84573781	1805.7	brain1
1.40703e+07	1811.6	brain1
10029078	1812.6	brain1
9128354	1814.7	brain1
37736286	1816.7	brain1
86715329	1818.7	brain1
7181865	1827.7	brain1
157636335	1828.7	brain1
5.30755e+08	1830.7	brain1
6626060	1852.7	brain1
117514404	1853.6	brain1
9691127	1867.7	brain1
77703648	1869.7	brain1
21878762	1870.7	brain1
175194404	1871.7	brain1
299455417	1875.7	brain1
12171194	1875.8	brain1
600987747	1877.7	brain1
39538372	1883.6	brain1
18129272	1883.7	brain1
14476081	1884.7	brain1
361046175	1885.7	brain1
30637243	1891.7	brain1
36243912	1892.7	brain1
666894536	1893.7	brain1
311772885	1894.7	brain1
25284894	1899.7	brain1
5914642	1900.6	brain1
125879794	1900.7	brain1
78105950	1901.7	brain1
1441063700	1902.7	brain1
63348666	1908.6	brain1
31571062	1909.7	brain1
58752066	1910.7	brain1
51326953	1911.7	brain1
8045204	1914.7	brain1
14266394	1915.7	brain1
418783165	1916.7	brain1
53264664	1917.7	brain1
1136961652	1918.7	brain1
19378967	1919.7	brain1
35808788	1923.6	brain1
6367453	1928.7	brain1
6651623	1929.7	brain1
110416597	1930.7	brain1
9918470	1931.7	brain1
6356468	1932.7	brain1
299700582	1933.7	brain1
153455330	1934.7	brain1
725783494	1935.7	brain1
9830877	1938.7	brain1
25268984	1940.7	brain1
101636468	1949.7	brain1
69430366	1950.7	brain1
295830533	1951.7	brain1
23184964	1952.8	brain1
7842209	1956.7	brain1
18452864	1957.6	brain1
47805874	1957.7	brain1
50497396	1959.7	brain1
37100938	1963.8	brain1
9742410	1967.7	brain1
19107782	1972.8	brain1
21599497	1973.7	brain1
3.05728e+08	1974.7	brain1
49276333	1975.7	brain1
12475899	1975.8	brain1
1250593087	1976.8	brain1
11282026	1980.8	brain1
5635531	1991.8	brain1
45740087	1992.7	brain1
103760936	1992.8	brain1
37854158	1993.8	brain1
270969447	1998.7	brain1
7414924	2004.7	brain1
83353133	2006.7	brain1
9886844	2008.7	brain1
9546793	2013.7	brain1
25717383	2014.7	brain1
12463232	2015.7	brain1
41972841	2019.8	brain1
10889682	2021.7	brain1
100641327	2021.8	brain1
25186432	2023.7	brain1
14643540	2031.8	brain1
1.24179e+08	2033.8	brain1
242256944	2037.7	brain1
512454500	2039.7	brain1
20669851	2047.7	brain1
65736310	2056.7	brain1
37704844	2056.8	brain1
21053672	2061.7	brain1
9483008	2063.7	brain1
11967484	2063.8	brain1
20943956	2064.7	brain1
66242176	2064.8	brain1
6762890	2076.8	brain1
27849585	2077.8	brain1
37988847	2078.8	brain1
87057283	2079.8	brain1
678285996	2080.8	brain1
457661711	2081.8	brain1
17474414	2086.7	brain1
5609174	2094.8	brain1
8556021	2095.7	brain1
202828206	2095.8	brain1
305618040	2096.8	brain1
276330016	2097.8	brain1
59741272	2098.8	brain1
7597711	2102.8	brain1
6466114	2103.8	brain1
9513405	2111.8	brain1
21075085	2112.8	brain1
8667171	2113.7	brain1
166129922	2113.8	brain1
49044724	2117.8	brain1
381629068	2119.8	brain1
50273065	2120.8	brain1
1135925904	2121.8	brain1
87020525	2136.8	brain1
43273792	2137.8	brain1
365284496	2138.8	brain1
79138833	2141.7	brain1
16302424	2143.8	brain1
8396184	2153.8	brain1
6735408	2159.8	brain1
44230772	2160.7	brain1
10631313	2160.8	brain1
20293937	2161.7	brain1
49129646	2161.8	brain1
6972468	2164.8	brain1
21337029	2165.8	brain1
31651594	2166.8	brain1
9899068	2166.9	brain1
7606964	2167.8	brain1
237923527	2168.8	brain1
169099884	2177.8	brain1
142278473	2178.8	brain1
391900141	2179.8	brain1
44938755	2184.8	brain1
25583158	2185.8	brain1
38445160	2195.8	brain1
7831991	2199.9	brain1
26538577	2201.8	brain1
120782842	2207.8	brain1
359425809	2209.8	brain1
7713863	2213.8	brain1
16429248	2218.8	brain1
13376827	2222.8	brain1
263276858	2224.8	brain1
232104319	2225.8	brain1
1167816159	2226.8	brain1
36841580	2239.8	brain1
46587526	2240.8	brain1
161634773	2241.8	brain1
475053626	2242.8	brain1
138979621	2243.8	brain1
30737802	2248.8	brain1
9952378	2254.9	brain1
29788211	2255.8	brain1
76506083	2256.8	brain1
878760359	2257.8	brain1
138084351	2258.8	brain1
25697002	2259.8	brain1
61442607	2265.8	brain1
116990005	2267.8	brain1
33476589	2267.9	brain1
6379666	2269.9	brain1
32852625	2271.9	brain1
21261743	2279.8	brain1
71475558	2281.8	brain1
162155316	2282.8	brain1
63236801	2282.9	brain1
351815048	2283.8	brain1
170233862	2283.9	brain1
790392658	2284.9	brain1
78644106	2299.9	brain1
72741536	2300.9	brain1
99078268	2301.9	brain1
16235532	2302.9	brain1
13245932	2305.8	brain1
170064220	2306.8	brain1
35078155	2308.9	brain1
7596565	2316.9	brain1
176891644	2322.9	brain1
16860745	2323.8	brain1
39934157	2323.9	brain1
646092416	2324.9	brain1
6172614	2327.9	brain1
9871653	2328.8	brain1
13949085	2329.9	brain1
92521272	2330.8	brain1
14961098	2336.8	brain1
40661167	2339.9	brain1
99321686	2341.9	brain1
14720125	2346.9	brain1
7115689	2347.9	brain1
34113682	2364.8	brain1
5598184	2369.8	brain1
46708101	2370.9	brain1
1681780109	2371.9	brain1
29299748	2385.8	brain1
14913007	2385.9	brain1
75787563	2386.9	brain1
227087332	2387.9	brain1
199019182	2388.9	brain1
35079580	2393.8	brain1
13529050	2394.8	brain1
61246093	2401.8	brain1
12216270	2402.8	brain1
668097522	2403.9	brain1
10291469	2404.9	brain1
11684858	2405.9	brain1
10196072	2409.8	brain1
8621333	2409.9	brain1
18453484	2410.9	brain1
14536087	2411.9	brain1
142859110	2412.9	brain1
15052441	2416.7	brain1
47814660	2416.9	brain1
8044184	2421.8	brain1
10546187	2425.8	brain1
11757376	2426.8	brain1
127024919	2428.9	brain1
1015687476	2429.9	brain1
56490940	2444.9	brain1
120693079	2445.9	brain1
211246517	2446.9	brain1
6726644	2447.9	brain1
10095556	2449.8	brain1
6169198	2450.8	brain1
341720813	2451.8	brain1
9849689	2451.9	brain1
18861702	2452.8	brain1
52503911	2453.9	brain1
6314743	2459.9	brain1
9345430	2460.9	brain1
15150789	2466.8	brain1
9562648	2466.9	brain1
18996817	2467.9	brain1
63494849	2468.8	brain1
5652169	2483.9	brain1
28824464	2484.9	brain1
115563216	2485.9	brain1
213824145	2486.9	brain1
250485949	2487.9	brain1
8846630	2496.9	brain1
11509515	2501.9	brain1
10557904	2503	brain1
27732494	2508.9	brain1
17153842	2509.9	brain1
5431935	2513.7	brain1
42399692	2515.9	brain1
162551127	2516.9	brain1
390129886	2517.9	brain1
8036142	2528	brain1
49996329	2531.8	brain1
5028610	2532.9	brain1
58099196	2533.9	brain1
68070770	2548.8	brain1
17886898	2565.9	brain1
115145268	2572.9	brain1
34879679	2573.9	brain1
301229746	2574.9	brain1
71065869	2576	brain1
27132205	2590.9	brain1
229717697	2591	brain1
323213075	2592	brain1
422857854	2593	brain1
6641075	2597.9	brain1
114989250	2608	brain1
27889689	2609	brain1
94880899	2610	brain1
10840036	2615	brain1
20424775	2616	brain1
14359965	2621.9	brain1
10125710	2629	brain1
187040143	2632	brain1
786160828	2633	brain1
60326350	2634	brain1
5706620	2645.8	brain1
8255710	2648	brain1
37473733	2649	brain1
78433501	2650	brain1
15252051	2654.9	brain1
10412941	2655	brain1
15321996	2660	brain1
41767303	2660.9	brain1
15295997	2661	brain1
44155600	2662	brain1
555589528	2663	brain1
10529963	2672.9	brain1
9084025	2678	brain1
7032039	2680	brain1
10563697	2684.9	brain1
5822348	2691	brain1
8939766	2696	brain1
13523681	2702	brain1
8485008	2708	brain1
8667509	2710.9	brain1
15303965	2712.9	brain1
12383987	2720	brain1
94126914	2721	brain1
565179104	2737	brain1
1420446343	2738	brain1
13658025	2739	brain1
30171790	2742.9	brain1
13571243	2752	brain1
82742040	2753	brain1
37665267	2754	brain1
183191931	2755	brain1
12120240	2759.9	brain1
27546587	2760	brain1
20317040	2775	brain1
34859492	2776	brain1
34710728	2777	brain1
272667011	2778	brain1
8543139	2779	brain1
12193344	2783.1	brain1
13067952	2792	brain1
11238489	2793	brain1
17302408	2794	brain1
143894132	2795	brain1
73844543	2796	brain1
13251669	2796.1	brain1
21718652	2815	brain1
12639988	2818	brain1
5247412	2833	brain1
8741835	2835	brain1
68849687	2836.1	brain1
57116210	2866	brain1
76300962	2882	brain1
11921132	2882.1	brain1
662779928	2883.1	brain1
47165570	2899.1	brain1
203249656	2900.1	brain1
15044291	2901.1	brain1
9969395	2922.1	brain1
58363831	2924.1	brain1
65149150	2925.1	brain1
7957299	2927.1	brain1
9545222	2928.1	brain1
11173653	2930.1	brain1
18049338	2938.1	brain1
92561393	2939.1	brain1
198589963	2940.1	brain1
396245431	2941.1	brain1
5605341	2952.1	brain1
5817729	2953	brain1
13502969	2954	brain1
211447820	2954.1	brain1
57259284	2956.1	brain1
14317126	2957.1	brain1
67808640	2958.1	brain1
42486354	2960.1	brain1
19118844	2963	brain1
17981727	2963.1	brain1
11437623	2977.1	brain1
5106668	2979.1	brain1
9895588	2980	brain1
10209261	2980.1	brain1
61499557	2981.1	brain1
14446547	2986.2	brain1
7097982	2999.1	brain1
38739314	3027.1	brain1
568982024	3028.1	brain1
56937757	3029.1	brain1
38748700	3045.1	brain1
31653504	3050.1	brain1
5167008	3066	brain1
9575250	3069.1	brain1
45263086	3073.2	brain1
10852567	3076.1	brain1
12493189	3084.1	brain1
21676656	3085.1	brain1
207072846	3086.1	brain1
11037078	3087.1	brain1
18363480	3101.1	brain1
18950333	3102.1	brain1
30394751	3102.2	brain1
20518953	3103.2	brain1
26878851	3104.2	brain1
81169765	3108	brain1
10680337	3108.1	brain1
17245579	3118.2	brain1
30079796	3120.2	brain1
11405979	3125.1	brain1
36224530	3142.1	brain1
17930485	3142.2	brain1
119475756	3144.2	brain1
27243389	3174.1	brain1
75471979	3174.2	brain1
6185688	3175.2	brain1
10630659	3230.2	brain1
151839193	3231.2	brain1
28362373	3232.2	brain1
39034881	3245.2	brain1
219870851	3247.2	brain1
485092469	3249.2	brain1
155666461	3264.2	brain1
17574226	3265.2	brain1
10979752	3272.2	brain1
9848483	3284.2	brain1
29751983	3287.2	brain1
69374810	3289.2	brain1
38205703	3292.3	brain1
28788846	3294.3	brain1
5766048	3317.2	brain1
6201781	3318.2	brain1
181088193	3319.2	brain1
5102820	3320.2	brain1
50103311	3336.3	brain1
12299025	3377.2	brain1
86070807	3393.2	brain1
24459286	3393.3	brain1
406599003	3394.2	brain1
7350340	3396.2	brain1
48622030	3410.3	brain1
90738829	3411.3	brain1
15715993	3426.3	brain1
7931965	3427.3	brain1
30021570	3434.3	brain1
9474017	3438.3	brain1
33467096	3439.3	brain1
24558310	3522.3	brain1
7383189	3536.3	brain1
7812960	3538.3	brain1
172657673	3539.3	brain1
18784835	3584.3	brain1
17147026	3608.3	brain1
28831618	3625.3	brain1
58803903	3644.4	brain1
10925335	3661.4	brain1
99231435	3684.3	brain1
15663677	3699.4	brain1
6098734	3701.3	brain1
25989185	3722.4	brain1
14502613	3729.4	brain1
11658415	3759.4	brain1
20415629	3760.4	brain1
19994633	3765.4	brain1
6168251	3776.4	brain1
38814369	3777.4	brain1
10369313	3787.4	brain1
26371551	3804.4	brain1
5809840	3830.4	brain1
5008998	3847.4	brain1
14788320	3847.5	brain1
8199314	3904.4	brain1
11452365	3905.4	brain1
44724439	3952.5	brain1
12342001	3975.4	brain1
6382982	4073.5	brain1
16004102	4155.6	brain1
17266613	4260.6	brain1
6016379	4263.6	brain1
11807495	4358.6	brain1
14823041	1017.4	brain2
60144439	1022.4	brain2
28947621	1029.4	brain2
7366152	1049.4	brain2
19274170	1055.4	brain2
6744565	1056.4	brain2
191945454	1057.4	brain2
6241399238	1059.4	brain2
684082276	1061.9	brain2
163120124	1073.4	brain2
1.40755e+08	1074.4	brain2
3463210392	1075.4	brain2
8546538	1076.9	brain2
74737828	1081.4	brain2
14404719	1082.4	brain2
29706921	1090.4	brain2
10546429	1091.4	brain2
41322045	1092.4	brain2
35278686	1097.4	brain2
34668348	1098.4	brain2
835499861	1100.4	brain2
153011930	1113.4	brain2
260160577	1116.4	brain2
8547557	1143.4	brain2
5647383	1150.9	brain2
29805176	1151.4	brain2
22412535	1155.4	brain2
2.94873e+08	1157.5	brain2
142408157	1176.4	brain2
111493155	1184.4	brain2
39747034	1195.4	brain2
9280233	1196.4	brain2
7331832	1199.4	brain2
16016744	1200.4	brain2
15647846	1205.4	brain2
14493098	1205.5	brain2
8268425	1213.4	brain2
9285513	1217.4	brain2
5289287	1218.4	brain2
71544467	1219.4	brain2
27225652	1219.5	brain2
1051862013	1221.5	brain2
157657526	1224	brain2
7888780	1233.5	brain2
9387614	1234.5	brain2
1186578171	1235.4	brain2
9265966	1235.5	brain2
2091534301	1236.5	brain2
21158565430	1237.5	brain2
535784674	1238	brain2
42761202	1242.5	brain2
189080953	1252.5	brain2
482219542	1253.5	brain2
1654625275	1254.5	brain2
29309012	1257.4	brain2
636593327	1259.4	brain2
5900672	1260	brain2
15880018	1260.5	brain2
3813777183	1262.5	brain2
57681877	1263.5	brain2
31004456	1264.5	brain2
15867067	1265	brain2
5566206	1267.5	brain2
73199943	1278.5	brain2
18042313	1280.5	brain2
318102790	1282.5	brain2
60543532	1284.5	brain2
11217008	1286.5	brain2
6.29569e+07	1299.5	brain2
42799309	1302.5	brain2
2571445038	1303.5	brain2
37218298	1307.5	brain2
5374156	1314.5	brain2
2.63666e+08	1319.5	brain2
8833324	1330.5	brain2
35332560	1338.5	brain2
19897270	1342.4	brain2
11419665	1364.6	brain2
22260299	1367.5	brain2
8109658	1379.5	brain2
14943762	1381.5	brain2
770955163	1383.5	brain2
11996830	1387	brain2
14216648	1387.5	brain2
95855458	1397.5	brain2
152222426	1398.5	brain2
1837048033	1399.5	brain2
134681337	1400.5	brain2
33324470	1404.5	brain2
13345128	1405.5	brain2
6384047	1406.5	brain2
110090310	1408.5	brain2
72398188	1414.5	brain2
8435155	1415.5	brain2
941910235	1416.5	brain2
20938301	1417.5	brain2
26804753	1420.5	brain2
132276940	1421.5	brain2
41796445	1422.5	brain2
1511833212	1424.5	brain2
15641249	1428.6	brain2
218544943	1440.5	brain2
74466832	1444.6	brain2
14181989	1461.5	brain2
8843733	1462.5	brain2
6368346566	1465.6	brain2
62934914	1465.9	brain2
36905814	1469.6	brain2
6004209	1470.6	brain2
6632428	1479.5	brain2
2.80215e+07	1481.6	brain2
6051495	1485.6	brain2
146090807	1487.5	brain2
11779077	1487.6	brain2
56651998	1503.5	brain2
8123920	1504.5	brain2
523481778	1510.6	brain2
6721213	1521.6	brain2
8.2231e+07	1522.6	brain2
179542074	1545.5	brain2
7053590	1553.6	brain2
6479061	1560.6	brain2
268287039	1561.6	brain2
12570795	1569.6	brain2
1356486556	1570.6	brain2
41480184	1576.6	brain2
94504087	1577.6	brain2
733349765	1578.6	brain2
39457480	1583.5	brain2
8447771	1584.6	brain2
493220737	1586.6	brain2
14472033	1587.6	brain2
42614290	1592.6	brain2
10732122	1595.6	brain2
10736974	1600.5	brain2
27520684	1602.6	brain2
18802914	1603.6	brain2
60579219	1606.6	brain2
6716577	1609.6	brain2
233114969	1611.6	brain2
70010921	1615.7	brain2
49076431	1625.6	brain2
1620887816	1627.6	brain2
8509774	1631.6	brain2
8.92579e+06	1641.6	brain2
7715810	1642.6	brain2
1.03506e+08	1643.6	brain2
22733715	1649.6	brain2
18900755	1650.6	brain2
256813641	1666.6	brain2
2855332002	1668.6	brain2
8.8222e+08	1668.7	brain2
49664327	1672.7	brain2
7201246	1680.5	brain2
1.81928e+07	1684.6	brain2
122940412	1690.6	brain2
35760676	1700.6	brain2
180242600	1707.6	brain2
8703811	1711.7	brain2
12348012	1713.6	brain2
219886089	1713.7	brain2
1285607983	1715.6	brain2
5115085	1721.6	brain2
29994194	1722.6	brain2
255193844	1723.6	brain2
15740301	1723.7	brain2
16367023	1724.6	brain2
275432046	1731.6	brain2
222611869	1732.6	brain2
273912997	1732.7	brain2
22545028	1737.6	brain2
32070231	1738.6	brain2
43653568	1739.6	brain2
23118400	1739.7	brain2
656749303	1740.6	brain2
31648016	1746.6	brain2
243304507	1748.6	brain2
43257774	1749.7	brain2
7871352	1752.6	brain2
9565906	1754.6	brain2
20116821	1755.7	brain2
95628170	1756.7	brain2
19538424	1757.7	brain2
8266524	1758.8	brain2
37373185	1760.7	brain2
71231993	1762.6	brain2
21706439	1765.7	brain2
63525135	1768.7	brain2
125456174	1771.7	brain2
34324894	1772.7	brain2
2972928208	1773.7	brain2
30363677	1787.6	brain2
6.12041e+07	1787.7	brain2
36728574	1788.7	brain2
1.62611e+09	1789.7	brain2
154639200	1790.7	brain2
280584958	1795.6	brain2
9429124	1795.7	brain2
1.00494e+08	1803.6	brain2
8015996	1803.7	brain2
64383269	1805.7	brain2
15958391	1811.6	brain2
14452962	1812.6	brain2
37221507	1814.7	brain2
150540837	1818.7	brain2
9.41347e+08	1830.7	brain2
26052231	1834.7	brain2
15515786	1842.5	brain2
208023531	1853.6	brain2
17943921	1869.7	brain2
50264568	1870.7	brain2
219393881	1871.7	brain2
54504536	1875.7	brain2
23594340	1875.8	brain2
1799878097	1877.7	brain2
156429626	1883.6	brain2
19752245	1884.7	brain2
231960642	1885.7	brain2
15599824	1891.7	brain2
27896431	1892.7	brain2
878224362	1893.7	brain2
846168754	1894.7	brain2
51206945	1899.7	brain2
27176144	1900.6	brain2
42716099	1900.7	brain2
106568224	1901.7	brain2
923037103	1902.7	brain2
41370296	1908.6	brain2
24911789	1909.7	brain2
128170273	1910.7	brain2
138250204	1911.7	brain2
17522947	1915.7	brain2
144975171	1916.7	brain2
24664650	1917.7	brain2
3838093153	1918.7	brain2
16156722	1919.7	brain2
48060845	1924.6	brain2
9292231	1928.7	brain2
82878886	1930.7	brain2
6284609	1932.7	brain2
3.49033e+07	1933.7	brain2
54372560	1934.7	brain2
1086181543	1935.7	brain2
14501026	1938.7	brain2
56857861	1940.7	brain2
24677695	1941.7	brain2
103037314	1950.7	brain2
4.57456e+08	1951.7	brain2
5792176	1952.7	brain2
16775219	1956.7	brain2
52259974	1957.6	brain2
28695753	1957.7	brain2
130878689	1959.7	brain2
99903275	1963.8	brain2
21823602	1967.7	brain2
154175330	1974.7	brain2
76731441	1975.7	brain2
43858621	1975.8	brain2
1944975730	1976.7	brain2
857045286	1976.8	brain2
15548434	1980.8	brain2
193424314	1992.7	brain2
31884387	1992.8	brain2
50847082	1993.8	brain2
663141786	1998.7	brain2
225345346	2006.7	brain2
12456310	2008.7	brain2
38884574	2015.7	brain2
10733630	2017.8	brain2
137747339	2021.8	brain2
42616772	2023.7	brain2
1.6274e+08	2033.8	brain2
1655914836	2039.7	brain2
9380620	2043.7	brain2
15604674	2047.7	brain2
5335039	2055.7	brain2
97723576	2056.7	brain2
168456061	2056.8	brain2
41481624	2061.7	brain2
14916702	2063.8	brain2
46278233	2064.7	brain2
59005892	2064.8	brain2
9765789	2072.7	brain2
6569879	2073.7	brain2
6630961	2077.7	brain2
1787529378	2080.8	brain2
1101402640	2081.8	brain2
6056859	2084.8	brain2
69772845	2086.7	brain2
39139219	2095.8	brain2
603426927	2096.8	brain2
291704684	2097.8	brain2
180816181	2098.8	brain2
19902347	2102.8	brain2
10391729	2103.8	brain2
11426722	2111.7	brain2
9478508	2111.8	brain2
31528098	2112.8	brain2
307480859	2113.8	brain2
13430380	2114.8	brain2
24823218	2117.8	brain2
8008872	2119.7	brain2
66145241	2119.8	brain2
2418147125	2121.8	brain2
8787931	2125.6	brain2
9828201	2135.8	brain2
5552345	2136.7	brain2
659826934	2138.8	brain2
38744152	2141.7	brain2
34384278	2143.8	brain2
13013055	2144.8	brain2
23871885	2154.8	brain2
6984202	2155.8	brain2
111371860	2160.7	brain2
22880057	2160.8	brain2
97450915	2161.7	brain2
17205107	2161.8	brain2
27601320	2162.8	brain2
21174207	2165.8	brain2
18615801	2166.8	brain2
12071388	2166.9	brain2
479280213	2168.8	brain2
14753174	2177.8	brain2
182737951	2178.8	brain2
421600884	2179.8	brain2
59033578	2184.8	brain2
63824863	2185.8	brain2
13830460	2190.8	brain2
68333567	2195.8	brain2
12206183	2201.7	brain2
88705808	2201.8	brain2
8780499	2207.8	brain2
8951282	2208.8	brain2
994456375	2209.8	brain2
12092043	2213.8	brain2
25248051	2218.8	brain2
39529350	2224.8	brain2
9014275	2225.8	brain2
3872078209	2226.8	brain2
39937145	2240.8	brain2
13106941	2241.8	brain2
1437172102	2242.8	brain2
544675123	2243.8	brain2
14083563	2243.9	brain2
9590233	2244.8	brain2
47956759	2248.7	brain2
46167838	2248.8	brain2
56283327	2249.8	brain2
22524701	2254.9	brain2
49401946	2255.8	brain2
73431736	2256.8	brain2
1614218379	2257.8	brain2
593649984	2258.8	brain2
60101504	2259.8	brain2
20333459	2264.8	brain2
7949308	2265.8	brain2
7035145	2266.8	brain2
324599720	2267.8	brain2
55775142	2267.9	brain2
107104062	2271.9	brain2
21197015	2280.8	brain2
45604428	2281.8	brain2
7335774	2281.9	brain2
10284598	2282.8	brain2
609302830	2283.8	brain2
280765832	2283.9	brain2
1153501390	2284.9	brain2
31476387	2289.8	brain2
8139278	2297.8	brain2
5386017	2299.8	brain2
12207405	2300.8	brain2
140056847	2300.9	brain2
166305863	2301.9	brain2
25109997	2302.9	brain2
7741296	2303.9	brain2
443797317	2306.8	brain2
102676454	2308.9	brain2
39627972	2322.9	brain2
49040896	2323.8	brain2
7289933	2324.8	brain2
2031692813	2324.9	brain2
11419992	2328.7	brain2
22377113	2329.9	brain2
222099600	2330.8	brain2
13838915	2340.9	brain2
191529273	2341.9	brain2
5898693	2342.9	brain2
38170445	2346.9	brain2
21978264	2347.9	brain2
11761709	2351.8	brain2
15618274	2363.8	brain2
50619495	2364.8	brain2
9562325	2364.9	brain2
79653395	2369.9	brain2
5525266576	2371.9	brain2
57185215	2372.9	brain2
7890583	2385.8	brain2
9827465	2385.9	brain2
103420913	2386.8	brain2
40667801	2386.9	brain2
602923713	2387.9	brain2
888299591	2388.9	brain2
44745483	2389.9	brain2
55172842	2393.8	brain2
38651092	2394.8	brain2
33115972	2401.8	brain2
62742054	2401.9	brain2
54035350	2402.8	brain2
110732256	2402.9	brain2
743959230	2403.8	brain2
1913060028	2403.9	brain2
265837022	2404.9	brain2
13583642	2405.9	brain2
19564072	2409.8	brain2
21651554	2411.9	brain2
277992872	2412.9	brain2
167342684	2416.9	brain2
11430529	2420.9	brain2
7277528	2421.8	brain2
67641201	2425.8	brain2
10245587	2426.8	brain2
193803030	2427.9	brain2
10985405	2428.9	brain2
2689237721	2429.9	brain2
6467567	2438.9	brain2
51207565	2445.9	brain2
615444352	2446.9	brain2
19992053	2447.9	brain2
70563393	2451.8	brain2
164029974	2453.9	brain2
20306951	2462	brain2
67897556	2468.8	brain2
18804964	2469.9	brain2
49740002	2475	brain2
6184764	2484.9	brain2
110557520	2485.9	brain2
439378125	2486.9	brain2
458880570	2487.9	brain2
5734054	2488	brain2
183407141	2490.9	brain2
820118780	2508.9	brain2
37356684	2509.9	brain2
33059869	2510.9	brain2
26070226	2515.9	brain2
1227004216	2517.9	brain2
14683573	2526.9	brain2
26320697	2528	brain2
297107727	2533.9	brain2
51576482	2534.9	brain2
9732651	2539.9	brain2
62641591	2550.9	brain2
11447435	2551.9	brain2
19998667	2563	brain2
11280442	2568	brain2
13381862	2571.9	brain2
69365194	2572.9	brain2
1269351114	2574.9	brain2
212031218	2575	brain2
238776992	2576	brain2
13292672	2589.9	brain2
23389618	2590	brain2
65269543	2590.9	brain2
92634981	2591	brain2
808035146	2592	brain2
1019119681	2593	brain2
7708387	2596.9	brain2
11940373	2608	brain2
58994050	2609	brain2
156346390	2610	brain2
43557603	2616	brain2
17223679	2620	brain2
29508800	2632	brain2
2134004740	2633	brain2
59513709	2634	brain2
27406303	2639.9	brain2
6802024	2641	brain2
7592160	2642	brain2
39469535	2649	brain2
303620791	2650	brain2
7290961	2655	brain2
131736413	2663	brain2
48548685	2664	brain2
20929048	2672.9	brain2
32675898	2678	brain2
48374058	2690	brain2
10866759	2690.1	brain2
17908775	2691	brain2
51575293	2696	brain2
119349684	2702	brain2
24053563	2712.9	brain2
5516111	2713	brain2
11879740	2719	brain2
223204374	2721	brain2
7589829	2722	brain2
624284316	2736	brain2
210485561	2737	brain2
5173872134	2738	brain2
29405976	2753	brain2
39209389	2754	brain2
765706783	2755	brain2
14907516	2760	brain2
41635440	2770	brain2
16130237	2771	brain2
7750888	2772	brain2
5607467	2772.1	brain2
28655518	2775	brain2
17894868	2776	brain2
9199555	2777	brain2
1228460311	2778	brain2
38234518	2779	brain2
25299614	2783.1	brain2
590002034	2795	brain2
85327569	2796	brain2
11454351	2800	brain2
30889075	2811	brain2
42324263	2818	brain2
7905544	2821	brain2
13545222	2823.1	brain2
22487844	2835	brain2
200418635	2836.1	brain2
7981676	2840	brain2
8320571	2852	brain2
8721461	2880	brain2
48074793	2883	brain2
3030743686	2883.1	brain2
76881559	2884.1	brain2
13592103	2899	brain2
45254267	2899.1	brain2
817864164	2900.1	brain2
27573320	2901.1	brain2
5063216	2905	brain2
66423539	2907	brain2
9184456	2916.1	brain2
14662799	2917.1	brain2
92791553	2925.1	brain2
9758041	2927.1	brain2
107957078	2928.1	brain2
70738848	2930.1	brain2
1262521150	2931.1	brain2
317449545	2940.1	brain2
1721477954	2941.1	brain2
116770699	2942.1	brain2
12523209	2943.1	brain2
80279672	2957.1	brain2
371530459	2958.1	brain2
21814375	2960.1	brain2
21306367	2963.1	brain2
12907053	2965.1	brain2
18417765	2975.1	brain2
5491572	2977.1	brain2
352278928	2981.1	brain2
32304030	2986.1	brain2
21221799	2998.1	brain2
8363378	3026.2	brain2
202678942	3028.1	brain2
278328071	3029.1	brain2
53510014	3045.1	brain2
10992801	3046.1	brain2
8481275	3073.2	brain2
944114558	3086.1	brain2
598449995	3103.1	brain2
35762608	3103.2	brain2
78108967	3104.2	brain2
57255740	3131.2	brain2
13953997	3143.1	brain2
80214769	3143.2	brain2
261323345	3144.2	brain2
6942765	3175.2	brain2
46654684	3231.2	brain2
108321946	3232.2	brain2
277311505	3248.2	brain2
1918062358	3249.2	brain2
110939392	3265.2	brain2
573129845	3266.2	brain2
6946341	3280.2	brain2
312698379	3289.2	brain2
11742113	3291.2	brain2
111504226	3294.3	brain2
13320688	3305.2	brain2
26087067	3306.2	brain2
73753701	3336.3	brain2
5185319	3353.3	brain2
9033217	3393.2	brain2
2259462203	3394.2	brain2
9317602	3410.3	brain2
648818964	3411.3	brain2
30727388	3427.3	brain2
118376608	3428.3	brain2
214857228	3439.3	brain2
38807430	3451.3	brain2
88521517	3452.3	brain2
12357174	3456.3	brain2
16533385	3457.3	brain2
9862147	3461.3	brain2
9846377	3463.2	brain2
19176326	3468.3	brain2
37996271	3469.3	brain2
43271417	3484.4	brain2
6917306	3506.3	brain2
11612059	3529.4	brain2
100100483	3539.3	brain2
68458154	3540.3	brain2
10355038	3584.3	brain2
14803838	3586.4	brain2
39741073	3597.3	brain2
26037178	3614.3	brain2
5755876	3615.3	brain2
13738790	3625.3	brain2
7948855	3631.3	brain2
7860878	3642.3	brain2
79086718	3644.4	brain2
17332290	3661.4	brain2
11019248	3723.4	brain2
31273118	3727.4	brain2
12373566	3755.4	brain2
75250910	3759.4	brain2
91662947	3760.4	brain2
20312933	3765.4	brain2
20972594	3775.4	brain2
31096219	3776.4	brain2
140272484	3777.4	brain2
7621432	3794.4	brain2
17253551	3804.4	brain2
6437919	3836.4	brain2
70470761	3905.4	brain2
14079315	3922.4	brain2
38464114	3922.5	brain2
8144094	3939.5	brain2
56569020	3952.5	brain2
7104453	4073.5	brain2
11805213	4119.5	brain2
5156189	4166.6	brain2
11951190	4242.6	brain2
19621332	4260.6	brain2
37660529	4263.6	brain2
5262871	4358.6	brain2
7474392	4364.6	brain2
9597088	1019.4	colon1
7188128	1029.4	colon1
5917884	1056.4	colon1
14874793	1056.9	colon1
10165623	1057.4	colon1
213046979	1059.4	colon1
12109097	1060.9	colon1
90423156	1073.4	colon1
5889190	1074.4	colon1
522166817	1075.4	colon1
14196891	1077.9	colon1
5793252	1081.4	colon1
167410235	1097.4	colon1
7200134	1100.4	colon1
21208564	1113.4	colon1
23277833	1116.4	colon1
37362005	1127.4	colon1
8717479	1136.4	colon1
5716118	1138.4	colon1
8750571	1139.4	colon1
8903739	1148.4	colon1
8976649	1149.4	colon1
14468284	1150.9	colon1
5592820	1156.4	colon1
60520130	1176.4	colon1
16483894	1177.4	colon1
6446863	1192.4	colon1
9518953	1193.4	colon1
17156866	1201.9	colon1
8271143	1221.5	colon1
6599276	1236.4	colon1
730062402	1237.4	colon1
932206494	1237.5	colon1
6145642	1238.5	colon1
48084883	1252.5	colon1
233673638	1254.5	colon1
783278529	1259.4	colon1
176332777	1262.5	colon1
156807473	1275.4	colon1
28265261	1276.5	colon1
86946610	1278.5	colon1
2.10042e+07	1319.5	colon1
14782108	1383.5	colon1
710546629	1399.5	colon1
7134086	1400.5	colon1
5229202	1405.5	colon1
189330054	1414.5	colon1
332302163	1416.5	colon1
66855281	1419.5	colon1
2.91441e+08	1421.5	colon1
278791640	1424.5	colon1
58569954	1437.5	colon1
2.14352e+07	1440.5	colon1
374353529	1465.6	colon1
6.33152e+07	1481.6	colon1
35988119	1559.5	colon1
113896522	1561.6	colon1
24244881	1569.6	colon1
178098224	1576.6	colon1
28174072	1581.5	colon1
81347803	1583.5	colon1
23524062	1585.6	colon1
53362116	1586.6	colon1
6114319	1595.6	colon1
19534775	1599.5	colon1
8064535	1600.6	colon1
81426606	1602.6	colon1
13260189	1603.5	colon1
25462693	1611.6	colon1
14578474	1624.6	colon1
4.25453e+07	1625.6	colon1
386128887	1627.6	colon1
1.41817e+08	1641.6	colon1
5.17776e+08	1643.6	colon1
60579905	1649.6	colon1
216399555	1668.6	colon1
1.85823e+07	1681.6	colon1
48270756	1684.6	colon1
19743093	1707.6	colon1
50894087	1715.6	colon1
74125963	1721.6	colon1
9918901	1729.6	colon1
107485585	1731.6	colon1
8360828	1736.6	colon1
9284671	1737.6	colon1
3.40322e+08	1738.6	colon1
7363230	1739.6	colon1
531917928	1740.6	colon1
8978631	1745.6	colon1
45844506	1747.6	colon1
40290023	1748.6	colon1
14806437	1753.6	colon1
6069594	1755.7	colon1
19124428	1757.7	colon1
3.64422e+07	1761.6	colon1
31569886	1764.6	colon1
10669027	1772.7	colon1
57182621	1773.7	colon1
7194265	1785.6	colon1
288016583	1787.7	colon1
20059339	1788.6	colon1
27262402	1788.7	colon1
1593162478	1789.7	colon1
6.35598e+07	1805.7	colon1
303544085	1811.7	colon1
59334858	1827.6	colon1
98097943	1828.7	colon1
6388885	1829.7	colon1
3.17608e+08	1830.7	colon1
30001783	1846.7	colon1
13885248	1850.7	colon1
100278789	1869.6	colon1
109375110	1871.7	colon1
86351842	1877.7	colon1
22453648	1883.6	colon1
13276086	1891.6	colon1
10455399	1891.7	colon1
182716169	1893.7	colon1
12805246	1898.7	colon1
321424710	1900.7	colon1
673570925	1902.7	colon1
21481964	1906.6	colon1
7.48713e+06	1907.6	colon1
58933983	1908.6	colon1
70340272	1909.7	colon1
4.02849e+07	1910.7	colon1
47357576	1915.7	colon1
7054503	1916.7	colon1
82547065	1917.7	colon1
153270253	1918.7	colon1
11646033	1919.7	colon1
42465131	1923.6	colon1
19649537	1931.7	colon1
42403875	1932.7	colon1
11820833	1933.7	colon1
382515769	1934.7	colon1
103391104	1935.7	colon1
13661505	1940.7	colon1
5834718	1947.7	colon1
96724232	1948.7	colon1
5433955	1949.6	colon1
92005086	1949.7	colon1
704545331	1950.7	colon1
3.63923e+08	1951.7	colon1
45653582	1956.7	colon1
40718714	1967.7	colon1
7859771	1971.7	colon1
1.50929e+08	1972.7	colon1
8.99723e+07	1973.7	colon1
13762571	1974.7	colon1
4.50553e+07	1975.7	colon1
12991283	1976.7	colon1
81168186	1976.8	colon1
28608704	1988.7	colon1
20162204	1989.7	colon1
117765121	1990.7	colon1
5497103	1991.7	colon1
7117523	1991.8	colon1
71406186	1992.7	colon1
516648771	1992.8	colon1
9050386	1998.7	colon1
11071429	2006.7	colon1
50770985	2008.8	colon1
12015219	2013.7	colon1
103582365	2014.7	colon1
84817009	2017.8	colon1
20179948	2030.7	colon1
14801748	2031.7	colon1
54200427	2033.8	colon1
6124512	2038.8	colon1
68655216	2039.7	colon1
21508095	2039.8	colon1
8909948	2047.7	colon1
5849736	2050.8	colon1
7271075	2055.7	colon1
11870099	2056.7	colon1
9498150	2061.7	colon1
10198100	2062.7	colon1
28069416	2064.7	colon1
26144088	2070.7	colon1
189451674	2072.7	colon1
30106911	2074.8	colon1
9553956	2076.7	colon1
87087702	2078.8	colon1
37824295	2079.8	colon1
1209524390	2080.8	colon1
7647410	2089.7	colon1
7.05641e+07	2094.7	colon1
8.89021e+07	2095.8	colon1
1504268142	2096.8	colon1
75220443	2097.8	colon1
9413314	2100.7	colon1
16937632	2101.7	colon1
197403229	2102.7	colon1
34496759	2102.8	colon1
32031754	2111.8	colon1
102542626	2112.8	colon1
31975319	2113.7	colon1
195848884	2113.8	colon1
27192843	2116.7	colon1
28343164	2117.8	colon1
320940731	2118.7	colon1
99584044	2119.8	colon1
6808571	2120.8	colon1
354076705	2121.8	colon1
82049846	2122.8	colon1
5223965	2132.7	colon1
79330824	2134.7	colon1
9313004	2135.7	colon1
90683374	2135.8	colon1
8621963	2136.8	colon1
149764183	2137.8	colon1
10487727	2138.7	colon1
1.37339e+08	2138.8	colon1
55296364	2143.8	colon1
8117990	2151.7	colon1
16643994	2152.7	colon1
17012952	2152.8	colon1
9328242	2153.8	colon1
177994945	2154.8	colon1
15652195	2157.7	colon1
5814058	2159.7	colon1
29654894	2159.8	colon1
25962281	2160.7	colon1
20100953	2160.8	colon1
6020363	2161.7	colon1
100414908	2161.8	colon1
16137518	2163.9	colon1
5481853	2167.8	colon1
9575755	2168.8	colon1
6450752	2173.7	colon1
9377105	2176.7	colon1
23956753	2176.8	colon1
5207331	2177.7	colon1
6871600	2177.8	colon1
11671139	2183.8	colon1
104579909	2185.8	colon1
20032155	2193.8	colon1
174110549	2195.8	colon1
23234806	2201.8	colon1
8553290	2202.8	colon1
5658922	2211.8	colon1
79712502	2218.8	colon1
62349108	2225.8	colon1
35011232	2226.8	colon1
5167317	2234.8	colon1
34319902	2240.8	colon1
71926782	2241.8	colon1
519757659	2242.8	colon1
7070027	2247.8	colon1
40452509	2255.8	colon1
70723645	2256.8	colon1
1085024615	2257.8	colon1
268275759	2258.8	colon1
21771417	2263.8	colon1
105790478	2264.8	colon1
19868086	2267.9	colon1
14744112	2273.8	colon1
5194165	2274.8	colon1
232446704	2275.8	colon1
7969713	2278.8	colon1
210125651	2279.8	colon1
69648216	2280.8	colon1
117010735	2281.8	colon1
46372360	2282.8	colon1
512108056	2283.8	colon1
444616723	2283.9	colon1
48791547	2284.9	colon1
36191444	2295.7	colon1
13180667	2296.8	colon1
34569994	2297.8	colon1
109324721	2299.8	colon1
14965434	2300.8	colon1
9884318	2300.9	colon1
22158712	2301.8	colon1
14108117	2303.8	colon1
164582567	2305.8	colon1
6342293	2309.8	colon1
32417158	2313.8	colon1
100364805	2315.8	colon1
24941582	2315.9	colon1
17149417	2316.9	colon1
5098751	2320.8	colon1
47585343	2321.8	colon1
11156655	2322.8	colon1
32036065	2324.9	colon1
5288025	2330.8	colon1
24540850	2337.8	colon1
6757896	2340.9	colon1
45193641	2341.9	colon1
12038254	2355.9	colon1
152402194	2357.9	colon1
9259978	2361.8	colon1
193668463	2363.8	colon1
6629879	2364.8	colon1
10239474	2370.9	colon1
410834854	2371.9	colon1
9633488	2379.9	colon1
33480081	2380.8	colon1
45108757	2385.8	colon1
13247120	2386.9	colon1
237858667	2387.9	colon1
47609028	2388.9	colon1
18459002	2393.8	colon1
27296697	2393.9	colon1
32968738	2402.8	colon1
539871790	2403.9	colon1
34563354	2404.9	colon1
41933797	2409.8	colon1
9053781	2413.9	colon1
12763879	2420.9	colon1
7484380	2421.8	colon1
23856799	2421.9	colon1
[truncated: 12,056 more rows]

## Sheet: Figure 4C and Figure 5
Sample	Fraction of Neu5Ac associated signals	Fraction of Antennary-Fucose associated signals	Fraction of HexNAc-sulphation associated signals	Fraction of Neu5Gc associated signals	Fraction of HNK-1 associated signals	Fraction of Di-Neu5Ac associated signals	Fraction of acetylated Neu5Ac associated signals	Fraction of acetylated Neu5Gc associated signals	Fraction of alpha-Gal associated signals	Fraction of oligomannose associated signals	Fraction of Di-Neu5Gc associated signals	Fraction of fucosylated LacdiNAc associated signals	Fraction of sialylation associated signals	Fraction of acetylated sialic acid associated signals	Fraction of branching Neu5Ac associated signals	Fraction of branching Neu5Gc associated signals	Fraction of bisecting GlcNAc associated signals	Fraction of neutral-glycan associated signals	Fraction of LacdiNAc associated signals	Fraction of LewisY associated signals
WAT1	0.237221	0	0	0.504743	0	0	0	0	0.0340233	0.169402	0	0	0.719832	0	0	0	0	0.106247	0	0
WAT2	0.213883	0	0	0.510866	0	0	0	0	0.0379294	0.146576	0	0	0.725719	0	0	0	0	0.116991	0	0
bladder1	0.123239	0.0127766	0.0374177	0.263657	0	0	0	0	0.00705961	0.409344	0	0	0.425386	0	0.00106025	0	0	0.148478	0	0
bladder2	0.168017	0.00943707	0.0148607	0.417624	0	0	0	0	0.0274682	0.243674	0	0	0.631774	0	0.000967556	0.00102118	0	0.118289	0.00402422	0
brain1	0.4863	0.221981	0.0100783	0.0225176	0.00730999	0.0403061	0.00149782	0	0.00470187	0.247767	0.000278413	0.000367781	0.526333	0.00149782	0.0594896	0.000278413	0.13112	0.211137	0.0095457	0.000281815
brain2	0.528518	0.278434	0.0115439	0.0302029	0.00517308	0.024934	0	0	0.00904551	0.178599	0	0.000691559	0.563343	0	0.0348986	0	0.175363	0.231422	0.00411224	0.000113239
colon1	0.442504	0.0822341	0.00302757	0.120481	0	0.000374942	0	0	0.00477632	0.135969	0	0.0163169	0.573007	0	0.00371975	0.000279781	0.145263	0.278426	0.026354	0
colon2	0.384759	0.0289849	0.0265589	0.196876	0	0	0	0	0.036792	0.195623	0	0.0178309	0.512777	0	0	0	0.0381431	0.282337	0.0214302	0
duodenum1	0.167223	0	0	0.449461	0	0	0	0.00750344	0.0299756	0.211772	0	0	0.593334	0.00750344	0	0	0.00339106	0.193488	0	0
duodenum2	0.262615	0.0020457	0.00302199	0.382054	0	0	0	0	0.0417513	0.195965	0	0	0.572404	0	0	0	0.0107444	0.229964	0.00194852	0
heart1	0.389283	9.34946e-05	0.00441505	0.711732	0	0.0139132	0.00447603	0.0171108	0.0488214	0.0579187	0.0111981	0	0.856931	0.0336028	0.0162751	0.0238849	0	0.0852694	0.00152732	0
heart2	0.413087	0	0.00355832	0.643944	0	0.00761162	0.000311616	0.0138127	0.0578476	0.071637	0.00747381	0	0.831239	0.017935	0.0094506	0.0100738	0	0.0956509	0.00279027	0
ileum1	0.161701	0.00201157	0	0.111974	0	0	0	0	0.048528	0.353799	0	0	0.264511	0	0	0	0.0325327	0.360375	0.0026458	0
ileum2	0.255701	0.00106201	0.00358264	0.186196	0	0	0	0	0.0781298	0.249523	0	0	0.373148	0	0	0	0.0394066	0.346811	0.00293293	0
jejunum1	0.192482	0.000847203	0.0015252	0.42954	0	0	0	0.00506224	0.0180275	0.210058	0	0	0.602709	0.00851555	0	0.000990936	0.00324304	0.185222	0.000841835	0
jejunum2	0.269624	0.00138405	0.00448672	0.306118	0	0	0	0	0.0193917	0.189139	0	0.00256049	0.499525	0	0	0	0.0333824	0.304541	0.00737496	0
kidney1	0.260724	0.303316	0.00229279	0.317864	0.0150858	0.00021022	0.00346941	0.0303907	0.0161774	0.0941965	0.00319437	0.0299807	0.55961	0.0347953	0.00126859	0.00357806	0.145543	0.20088	0.0514169	0.000904738
kidney2	0.282381	0.25674	0.00171375	0.344663	0.0132126	0.00077668	0.000592171	0.00321153	0.0225735	0.0998738	0.00410525	0.0272448	0.571549	0.0119031	0.00317469	0.00476484	0.145397	0.174014	0.0523294	0
liver1	0.140393	0	0	0.61004	0	0	0.0160831	0.0340717	0.0164348	0.0752341	0.00321147	0	0.734511	0.0575318	0	0.00576559	0	0.194676	0.000276732	0
liver2	0.204744	0.000282758	0.000263769	0.7729	0	0.000702372	0	0.000875639	0.0232894	0.0447283	0.0177537	0	0.908159	0.000240694	0.000876143	0.0204642	0	0.0472467	0.000444973	0
lung1	0.358995	0	0.00290506	0.605612	0	0.000717508	0.00186405	0.0369591	0.0837728	0.067528	0.00615295	0	0.816064	0.0341174	0.00131407	0.00739484	0.00893717	0.112635	0.000205079	0
lung2	0.325545	0	0.00176709	0.680397	0	0.000433328	0.00406106	0.0496859	0.0595669	0.0595148	0.01127	0	0.861406	0.055816	0.000433328	0.0144387	0.000745549	0.078901	0.00181131	0
lymphNode1	0.0995425	0	0	0.586761	0	0	0	0	0.0181597	0.18087	0	0	0.69229	0	0	0	0	0.120594	0.00415163	0
lymphNode2	0.162209	0.00448966	0.00164345	0.452922	0	0	0	0	0.0222958	0.116005	0	0	0.757647	0	0	0	0	0.118845	0	0
mammaryGland1	0.210047	0.00254849	0.000491357	0.70654	0	0	0	0	0.014378	0.0802531	0	0	0.842237	0	0.000412196	0.00073971	0	0.0745314	0	0
mammaryGland2	0.299422	0.00400627	0.000462846	0.678318	0	0	0	0	0.015449	0.0318814	0	0	0.892572	0	0	0	0	0.0746022	0.00104095	0
pancreas1	0.0428011	0.112037	0.0557424	0.0768406	0	0	0	0	0.36476	0.264952	0	0	0.160372	0	0	0	0.00106349	0.294686	0	0
pancreas2	0.0640305	0.197388	0.0426424	0.12272	0	0	0	0	0.586603	0.146337	0.00015476	0	0.196137	0	0	0.00015476	0.000240293	0.165326	0	0
seminalVesicle1	0.0136011	0.760195	0.000240273	0.0168002	0	0	0	0	0.448995	0.0751191	0	0	0.0313632	0	0.000392512	0	0.000123205	0.116768	0.00622114	0.00676249
seminalVesicle2	0.0250822	0.772242	0.000463165	0.0320715	0	2.3742e-05	0	0	0.457482	0.0826884	5.37573e-05	0	0.0582053	0	2.3742e-05	5.37573e-05	0.0071618	0.105355	0.000597826	0.0112888
serum1	0.0156816	0	0	0.96204	0	0	0	0	0	0.0267313	0.0100043	0	0.965439	0	0	0.0102925	0.000256856	0.00802626	0.000904121	0
serum2	0.0265797	0.000193696	0	0.759928	0	0	0	0	0.0109131	0.070452	0.000532436	0	0.885603	0	0	0.00073027	0	0.0476536	0	0
skin1	0.292557	0.00347027	0.0162775	0.451728	0	0	0	0	0.0175119	0.12206	0.000332707	0.00404841	0.677746	0	0.00182777	0.00192696	0.000778911	0.195601	0.0331326	0
skin2	0.355474	0.00652525	0.0246447	0.437676	0	0	0	0	0.0472976	0.0486723	0	0.00766658	0.707426	0	0.00266227	0	0	0.236008	0.0528585	0
spleen1	0.288035	0	0.000740544	0.518394	0	0	0.00227967	0.00361953	0.115	0.117925	0.00101428	0	0.7149	0.00387139	0	0.00101428	0.00498979	0.158772	0	0
spleen2	0.260263	0	0.00145456	0.570385	0	0	0	0.00361839	0.0817639	0.1125	0.00244585	0	0.7553	0.00996233	0.000470682	0.00257525	0.00842373	0.130717	0.000587668	0
testis1	0.379953	0.00516807	0.00278959	0.422143	0	0.00242463	0	0	0.0579386	0.074927	0.00724929	0	0.647378	0	0.00330621	0.00760599	0.0262473	0.276933	6.18926e-05	0
testis2	0.267449	0.00767415	0.000650284	0.366557	0	0.00114997	0	0	0.0418909	0.10845	0.0170474	0	0.52429	0	0.00214215	0.0182125	0.0141089	0.365242	0	0
thymus1	0.142559	0.000554326	0.00835002	0.635269	0	0	0	0.00370404	0.165927	0.129852	0.00218398	0	0.747138	0.00370404	0.00069915	0.00218398	0.0133018	0.120986	0.000300902	0
thymus2	0.150131	0.000418149	0.00201683	0.636756	0	0	0	0	0.153998	0.132707	0.00461233	0	0.750476	0.00105313	0.00140991	0.0049883	0.0122284	0.115637	0.000373899	0

## Sheet: Supplementary Fig1A
Sample	n(reduced_glyco_spectra)/n(all_spectra)
WAT1	0.202819
WAT2	0.179276
bladder1	0.280943
bladder2	0.348395
brain1	0.552115
brain2	0.644481
colon1	0.532047
colon2	0.381736
duodenum1	0.230024
duodenum2	0.36748
heart1	0.488591
heart2	0.441529
ileum1	0.163998
ileum2	0.205511
jejunum1	0.251045
jejunum2	0.43493
kidney1	0.567753
kidney2	0.594782
liver1	0.318045
liver2	0.278606
lung1	0.592609
lung2	0.482334
lymphNode1	0.148728
lymphNode2	0.263255
mammaryGland2	0.307494
pancreas1	0.538935
pancreas2	0.505225
seminalVesicle1	0.789062
seminalVesicle2	0.820128
serum1	0.414036
serum2	0.325289
skin1	0.405042
skin2	0.411916
spleen1	0.548144
spleen2	0.583795
testis1	0.512791
testis2	0.538752
thymus1	0.452383
thymus2	0.484026

## Sheet: Supplementary Fig1B
Sample	n(NeuGc_spectra)/n(Neu5Ac_spectra)
WAT1	0.965909
WAT2	0.907843
bladder1	0.715576
bladder2	0.624736
brain1	10.3453
brain2	8.28226
colon1	3.15699
colon2	3.0241
duodenum1	1.03008
duodenum2	1.25265
heart1	0.867302
heart2	0.8592
ileum1	1.42512
ileum2	1.26462
jejunum1	1.33459
jejunum2	1.58884
kidney1	0.988783
kidney2	1.02998
liver1	0.612081
liver2	0.618773
lung1	0.982377
lung2	0.859368
lymphNode1	0.527778
lymphNode2	0.673729
mammaryGland1	0.761773
mammaryGland2	0.942563
pancreas1	0.982777
pancreas2	1.16165
seminalVesicle1	1.379
seminalVesicle2	1.17653
serum1	0.109682
serum2	0.0787845
skin1	0.987565
skin2	1.32431
spleen1	0.906147
spleen2	0.871083
testis1	1.08717
testis2	1.01722
thymus1	0.543356
thymus2	0.551255

## Sheet: Supplementary Sig2
Sample	Neu5Ac_log2_foldchange	Neu5Gc_log2_ffoldchange	Fuc_log2_ffoldchange	bisecting_log2_ffoldchange	Neu5Gc_Neu5Ac_ratio_log2_ffoldchange	SialicAcids_ratio_log2_foldchange
WAT1	-0.468132	-0.442409	-2.13534	#NAME?	1.03529	-0.455105
WAT2	-0.463882	-0.348714	-1.90172	#NAME?	1.10151	-0.404664
bladder1	-1.59251	-1.134	-0.866938	-4.05867	1.39748	-1.3432
bladder2	-1.00251	-0.348142	-0.634451	-5.36734	1.60068	-0.63583
brain1	0.851087	-2.54414	1.22557	1.87726	0.0966622	-0.0280036
brain2	0.851215	-2.22313	1.12656	2.73174	0.12074	0.00345653
colon1	0.989378	-0.693491	1.03309	2.23995	0.316757	0.374157
colon2	0.116148	-1.50467	0.297387	-1.92575	0.330677	-0.483901
duodenum1	-0.409852	-0.47692	-1.9821	-2.66571	0.970803	-0.443279
duodenum2	-0.0219853	-0.371291	-1.42631	-2.06245	0.798305	-0.187558
heart1	0.725044	0.90612	-0.182171	-3.78261	1.153	0.819183
heart2	0.618784	0.8134	-0.205921	-5.19278	1.16387	0.72019
ileum1	-1.37864	-1.91405	-1.91775	-2.41911	0.701695	-1.62388
ileum2	-1.05175	-1.41478	-1.81625	-1.22877	0.790749	-1.2234
jejunum1	-0.162474	-0.60319	-1.89688	-2.3715	0.749293	-0.367912
jejunum2	0.241096	-0.451191	-0.866444	-0.929315	0.629392	-0.0667805
kidney1	0.440412	0.432369	1.29644	1.77393	1.01134	0.436362
kidney2	0.485585	0.418656	1.26156	1.45899	0.970896	0.452227
liver1	-0.475126	0.208761	-1.25191	-4.38895	1.63377	-0.0902066
liver2	0.0524139	0.720614	-0.831681	-4.07407	1.6161	0.427622
lung1	0.72196	0.723293	-0.0576408	-2.14351	1.01794	0.722632
lung2	0.724776	0.919109	0.281273	-2.42811	1.16365	0.82603
lymphNode1	-1.3498	-0.452119	-1.65571	#NAME?	1.89474	-0.828576
lymphNode2	-0.701543	-0.156101	-1.52655	-5.17225	1.48428	-0.400927
mammaryGland1	-0.195139	0.17311	-1.43168	#NAME?	1.31273	0.00224572
mammaryGland2	0.0623401	0.123362	-1.21938	#NAME?	1.06094	0.0934307
pancreas1	-1.64713	-1.64638	0.531645	-2.2471	1.01752	-1.64675
pancreas2	-1.16325	-1.40374	0.832489	-4.17532	0.860847	-1.2795
seminalVesicle1	-2.52264	-3.01059	1.45816	-1.92097	0.725161	-2.74812
seminalVesicle2	-2.00591	-2.26477	1.45318	-0.891964	0.849957	-2.13063
serum1	-2.06528	1.099	-2.07114	-4.56296	9.11728	0.261255
serum2	-2.96256	0.679068	-2.77504	-3.6647	12.6929	-0.199418
skin1	0.30631	0.300044	0.167813	-2.9472	1.01259	0.303154
skin2	0.297766	-0.131792	-0.083031	-3.08707	0.755111	0.0971182
spleen1	0.480707	0.598572	-0.245753	-1.94839	1.10357	0.541339
spleen2	0.546513	0.721314	-0.0668472	-1.31965	1.148	0.637295
testis1	0.610731	0.46583	0.0145533	-0.187626	0.919816	0.539489
testis2	0.492441	0.443484	-0.0702546	-1.37722	0.983067	0.467964
thymus1	-0.244962	0.61075	-0.524225	-1.99721	1.84041	0.248929
thymus2	-0.215466	0.619423	-0.801879	-1.50806	1.81404	0.264967

## Sheet: Supplementary Fig3B
Cumulated TIC	match in glycoDB (1 = yes, 0 = no)	SNOG_score_cutoff
723803000000	0	0
2315090000000	1	0
503939000000	0	0.01
2232200000000	1	0.01
455093000000	0	0.02
2211080000000	1	0.02
397370000000	0	0.03
2184610000000	1	0.03
356108000000	0	0.04
2156010000000	1	0.04
318660000000	0	0.05
2096800000000	1	0.05
281125000000	0	0.06
1986550000000	1	0.06
250568000000	0	0.07
1869500000000	1	0.07
219424000000	0	0.08
1699950000000	1	0.08
183519000000	0	0.09
1388950000000	1	0.09
158550000000	0	0.1
1165270000000	1	0.1
136780000000	0	0.11
1019070000000	1	0.11
110927000000	0	0.12
839898000000	1	0.12
89609790322	0	0.13
688380000000	1	0.13
64184903786	0	0.14
574542000000	1	0.14
49557936252	0	0.15
480797000000	1	0.15
39913222407	0	0.16
388953000000	1	0.16
20812494902	0	0.17
338710000000	1	0.17
17514342631	0	0.18
306833000000	1	0.18
13597188839	0	0.19
260063000000	1	0.19
10638045518	0	0.2
227995000000	1	0.2

[truncated: 11 more sheets: Supplementary Fig3C, Supplementary Fig4A, Supplementary Fig4B, Supplementary Fig4C, Supplementary Fig4D, Supplementary Fig4E, Supplementary Fig4F, Supplementary Fig6B, Supplementary Fig6C, Supplementary Fig6D, Supplementary Fig6E]
